# Supplementary material for: The distinction of CPR bacteria from other bacteria based on protein family content
Source: Nat Commun. 2019 Sep 13;10:4173. doi: 10.1038/s41467-019-12171-z (PMC6744442; doi:10.1038/s41467-019-12171-z)
Supplement: Supplementary file 5 — Supplementaty Data 1 [file 41467_2019_12171_MOESM5_ESM.xlsx]

## Sheet: TableS2
family	nb	seqLength	signalP	TMHMM	psort	Ggkbase	Pfam	keggAccession	keggDescription	keggPathway	keggCategory	keggBigCategory	CPR	non-CPR-Bacteria	DPANN	non-DPANN-Archaea	Enrichment
3.6k.fam03464	1045	275	0	0	Cytoplasmic (0.98)	dapF; diaminopimelate epimerase (0.26)	DAP_epimerase (PF01678) + DAP_epimerase (PF01678) (0.90)	K01778 (0.99)	diaminopimelate epimerase (0.99)	00300 Lysine biosynthesis [PATH:ko00300] (0.99)	09105 Amino acid metabolism (0.99)	09100 Metabolism (0.99)	80	892	2	8	depleted
3.6k.fam03462	3688	660	0.01	0	Cytoplasmic (0.99)	DNA gyrase subunit (0.28)	HATPase_c (PF02518) + DNA_gyraseB (PF00204) + Toprim (PF01751) + DNA_gyraseB_C (PF00986) (0.71)	K02470 (0.89)	DNA gyrase subunit B (0.89)	03400 DNA repair and recombination proteins [BR:ko03400] (0.89)	09124 Replication and repair (0.89)	09120 Genetic Information Processing (0.89)	1985	1057	30	13	equally_distributed
3.6k.fam00838	412	208	0	0	Cytoplasmic (0.51)	unknown (0.74)	No domains detected (1.00)	No KEGG annotation (1.00)	No KEGG annotation (1.00)	No KEGG annotation (1.00)	No KEGG annotation (1.00)	No KEGG annotation (1.00)	403	0	0	0	enriched
3.6k.fam00099	1836	181	0.02	1	Unknown (0.59)	unknown (0.64)	No domains detected (0.97)	No KEGG annotation (0.64)	No KEGG annotation (0.64)	No KEGG annotation (0.64)	No KEGG annotation (0.64)	No KEGG annotation (0.64)	1384	11	1	0	enriched
3.6k.fam00687	895	262	0	0	Cytoplasmic (0.98)	acyl-(acyl-carrier-protein)--UDP-N-acetylglucosamine O-acyltransferase (0.21)	Hexapep (PF00132) + Hexapep (PF00132) + Acetyltransf_11 (PF13720) (0.40)	K00677 (0.99)	UDP-N-acetylglucosamine acyltransferase (0.99)	01503 Cationic antimicrobial peptide (CAMP) resistance [PATH:ko01503] (0.99)	09168 Drug resistance (0.99)	09160 Human Diseases (0.99)	2	795	0	0	depleted
3.6k.fam03418	689	277	0	0	Cytoplasmic (0.97)	PSP1 domain-containing (0.42)	PSP1 (PF04468) (0.97)	No KEGG annotation (1.00)	No KEGG annotation (1.00)	No KEGG annotation (1.00)	No KEGG annotation (1.00)	No KEGG annotation (1.00)	116	544	0	0	depleted
3.6k.fam00004	9015	220	0.01	0	Cytoplasmic (0.69)	unknown (0.19)	Methyltransf_11 (PF08241) (0.32)	K03183 (0.49)	demethylmenaquinone methyltransferase / 2-methoxy-6-polyprenyl-1,4-benzoquinol methylase (0.49)	00130 Ubiquinone and other terpenoid-quinone biosynthesis [PATH:ko00130] (0.62)	09108 Metabolism of cofactors and vitamins (0.65)	09100 Metabolism (0.69)	1831	1100	51	21	depleted
3.6k.fam00341	492	174	0	0	Cytoplasmic (0.73)	16S rRNA processing protein (0.42)	RimM (PF01782) (0.51)	K02860 (0.99)	16S rRNA processing protein RimM (0.99)	03009 Ribosome biogenesis [BR:ko03009] (0.99)	09122 Translation (0.99)	09120 Genetic Information Processing (0.99)	1	487	0	0	depleted
3.6k.fam03205	1716	513	0	0	Cytoplasmic (0.79)	guaA; GMP synthase (0.34)	GATase (PF00117) + GMP_synt_C (PF00958) (0.67)	K01951 (0.99)	GMP synthase (glutamine-hydrolysing) (0.99)	01002 Peptidases [BR:ko01002] (0.99)	09112 Enzyme families (0.99)	09100 Metabolism (0.99)	607	947	15	18	depleted
3.6k.fam02591	3280	479	0	0	Cytoplasmic (0.96)	Aspartyl/glutamyl-tRNA(Asn/Gln) amidotransferase subunit (0.21)	GatB_N (PF02934) + GatB_Yqey (PF02637) (0.83)	K02434 (0.95)	aspartyl-tRNA(Asn)/glutamyl-tRNA(Gln) amidotransferase subunit B (0.95)	03029 Mitochondrial biogenesis [BR:ko03029] (0.95)	09122 Translation (0.99)	09120 Genetic Information Processing (0.99)	2002	897	50	21	equally_distributed
3.6k.fam02088	317	221	0.1	0	Unknown (0.82)	flagellar hook capping (0.60)	FlgD (PF03963) + FlgD_ig (PF13860) (0.59)	K02389 (0.99)	flagellar basal-body rod modification protein FlgD (0.99)	02040 Flagellar assembly [PATH:ko02040] (0.99)	09142 Cell motility (0.99)	09140 Cellular Processes (0.99)	0	298	0	0	depleted
3.6k.fam00144	5096	446	0	0	Cytoplasmic (0.74)	unknown (0.72)	Resolvase (PF00239) + Recombinase (PF07508) (0.32)	K06400 (0.66)	site-specific DNA recombinase (0.66)	99978 Cell growth (0.66)	09193 Cellular processes and signaling (0.66)	09190 Unclassified (0.67)	1625	290	7	4	equally_distributed
3.6k.fam00876	656	423	0	0	Cytoplasmic (0.99)	glutamyl-tRNA (0.32)	GlutR_N (PF05201) + Shikimate_DH (PF01488) + GlutR_dimer (PF00745) (0.73)	K02492 (0.98)	glutamyl-tRNA reductase (0.98)	00860 Porphyrin and chlorophyll metabolism [PATH:ko00860] (0.98)	09108 Metabolism of cofactors and vitamins (0.98)	09100 Metabolism (0.98)	4	606	0	2	depleted
3.6k.fam01131	1052	102	0	3	CytoplasmicMembrane (1.00)	NADH-ubiquinone oxidoreductase chain (0.18)	Oxidored_q2 (PF00420) (0.99)	K00340 (0.98)	NADH-quinone oxidoreductase subunit K (0.98)	00190 Oxidative phosphorylation [PATH:ko00190] (0.99)	09102 Energy metabolism (0.99)	09100 Metabolism (0.99)	2	791	0	17	depleted
3.6k.fam01465	2999	68	0	0	Cytoplasmic (0.96)	cold-shock DNA-binding domain-containing (0.20)	CSD (PF00313) (0.98)	K03704 (1.00)	cold shock protein (beta-ribbon, CspA family) (1.00)	03000 Transcription factors [BR:ko03000] (1.00)	09121 Transcription (1.00)	09120 Genetic Information Processing (1.00)	869	883	18	1	depleted
3.6k.fam09527	3111	196	0	0	Cytoplasmic (1.00)	tsf; elongation factor (0.22)	EF_TS (PF00889) (0.97)	K02357 (1.00)	elongation factor Ts (1.00)	03012 Translation factors [BR:ko03012] (1.00)	09122 Translation (1.00)	09120 Genetic Information Processing (1.00)	1983	1046	0	0	equally_distributed
3.6k.fam00313	1162	333	0.16	1	CytoplasmicMembrane (0.50)	secretion protein HlyD family (0.21)	HlyD_D23 (PF16576) (0.41)	K01993 (0.48)	HlyD family secretion protein (0.57)	99992 Membrane and intracellular structural molecules (0.57)	09193 Cellular processes and signaling (0.57)	09190 Unclassified (0.57)	46	681	0	0	depleted
3.6k.fam01815	260	334	0	0	CytoplasmicMembrane (1.00)	flagellar motor switch protein (0.46)	FliM (PF02154) + FliMN_C (PF01052) (0.92)	K02416 (0.99)	flagellar motor switch protein FliM (0.99)	02040 Flagellar assembly [PATH:ko02040] (0.99)	09142 Cell motility (0.99)	09140 Cellular Processes (0.99)	0	248	0	0	depleted
3.6k.fam00807	1030	536	0	12	CytoplasmicMembrane (0.99)	cytochrome c oxidase subunit (0.20)	COX1 (PF00115) (0.92)	K02274 (0.82)	cytochrome c oxidase subunit I (0.82)	00190 Oxidative phosphorylation [PATH:ko00190] (0.91)	09102 Energy metabolism (0.91)	09100 Metabolism (0.91)	33	558	0	4	depleted
3.6k.fam00087	1586	178	0.01	1	Unknown (0.52)	unknown (0.56)	No domains detected (0.97)	K08084 (0.55)	type IV fimbrial biogenesis protein FimT (0.55)	02044 Secretion system [BR:ko02044] (0.55)	09131 Membrane transport (0.55)	09130 Environmental Information Processing (0.55)	1218	5	1	0	enriched
3.6k.fam00183	3863	187	0.02	0	Cytoplasmic (0.53)	unknown (0.24)	No domains detected (0.95)	K02616 (0.90)	phenylacetic acid degradation operon negative regulatory protein (0.90)	03000 Transcription factors [BR:ko03000] (0.90)	09121 Transcription (0.90)	09120 Genetic Information Processing (0.90)	1147	11	0	0	enriched
3.6k.fam20654	2768	341	0	0	Cytoplasmic (1.00)	Phenylalanine--tRNA ligase alpha (0.19)	Phe_tRNA-synt_N (PF02912) + tRNA-synt_2d (PF01409) (0.73)	K01889 (0.98)	phenylalanyl-tRNA synthetase alpha chain (0.98)	00970 Aminoacyl-tRNA biosynthesis [PATH:ko00970] (0.98)	09122 Translation (0.98)	09120 Genetic Information Processing (0.98)	1645	1011	2	0	equally_distributed
3.6k.fam05706	1094	447	0.57	1	Unknown (0.46)	unknown (0.39)	SLT_2 (PF13406) (0.49)	No KEGG annotation (0.93)	No KEGG annotation (0.93)	No KEGG annotation (0.93)	No KEGG annotation (0.93)	No KEGG annotation (0.93)	994	5	0	0	enriched
3.6k.fam00361	2107	250	0.01	7	CytoplasmicMembrane (1.00)	zinc/iron (0.36)	Zip (PF02535) + Zip (PF02535) (0.57)	K16267 (0.67)	zinc and cadmium transporter (0.67)	02000 Transporters [BR:ko02000] (0.95)	09131 Membrane transport (0.95)	09130 Environmental Information Processing (0.95)	1258	542	35	14	equally_distributed
3.6k.fam00580	1234	362	0	0	Cytoplasmic (0.89)	glycine cleavage system T (0.17)	GCV_T (PF01571) + GCV_T_C (PF08669) (0.68)	K00605 (0.77)	aminomethyltransferase (0.77)	00670 One carbon pool by folate [PATH:ko00670] (0.77)	09108 Metabolism of cofactors and vitamins (0.77)	09100 Metabolism (0.79)	20	835	6	13	depleted
3.6k.fam00051	2278	438	0.27	1	CytoplasmicMembrane (0.51)	family 1 extracellular solute-binding (0.32)	SBP_bac_8 (PF13416) (0.74)	K02027 (0.78)	multiple sugar transport system substrate-binding protein (0.78)	02000 Transporters [BR:ko02000] (0.78)	09131 Membrane transport (0.94)	09130 Environmental Information Processing (0.94)	1533	357	0	0	depleted
3.6k.fam00137	2833	209	0	4	CytoplasmicMembrane (1.00)	unknown (0.47)	SNARE_assoc (PF09335) (0.93)	K03975 (0.64)	membrane-associated protein (0.64)	99996 General function prediction only (0.64)	09194 Poorly characterized (0.64)	09190 Unclassified (0.64)	1608	622	24	13	equally_distributed
3.6k.fam00575	727	1055	0	0	Cytoplasmic (0.87)	UvrD/REP (0.26)	UvrD-helicase (PF00580) + UvrD_C (PF13361) (0.33)	K16898 (0.66)	ATP-dependent helicase/nuclease subunit A (0.66)	03400 DNA repair and recombination proteins [BR:ko03400] (0.86)	09124 Replication and repair (0.86)	09120 Genetic Information Processing (0.86)	0	632	0	0	depleted
3.6k.fam00191	2491	371	0.03	0	Cytoplasmic (0.95)	peptidase (0.39)	Peptidase_M24 (PF00557) (0.41)	K01271 (0.54)	Xaa-Pro dipeptidase (0.55)	01002 Peptidases [BR:ko01002] (0.86)	09112 Enzyme families (0.86)	09100 Metabolism (0.86)	641	1013	24	18	depleted
3.6k.fam14135	630	96	0	0	Unknown (0.51)	Putative uncharacterized (0.75)	No domains detected (1.00)	No KEGG annotation (1.00)	No KEGG annotation (1.00)	No KEGG annotation (1.00)	No KEGG annotation (1.00)	No KEGG annotation (1.00)	616	0	0	0	enriched
3.6k.fam00017	3490	301	0.03	10	CytoplasmicMembrane (1.00)	unknown (0.60)	EamA (PF00892) + EamA (PF00892) (0.86)	K03298 (0.54)	drug/metabolite transporter, DME family (0.54)	02000 Transporters [BR:ko02000] (0.86)	09131 Membrane transport (0.86)	09130 Environmental Information Processing (0.87)	881	759	11	4	depleted
3.6k.fam00688	1081	168	0.11	1	CytoplasmicMembrane (0.88)	Rieske (2Fe-2S) domain-containing (0.21)	Rieske (PF00355) (0.72)	K02636 (0.58)	cytochrome b6-f complex iron-sulfur subunit (0.58)	00194 Photosynthesis proteins [BR:ko00194] (0.58)	09102 Energy metabolism (0.68)	09100 Metabolism (0.68)	6	597	0	1	depleted
3.6k.fam01923	3573	358	0.04	0	Cytoplasmic (0.88)	GTP-binding protein (0.38)	MMR_HSR1 (PF01926) + YchF-GTPase_C (PF06071) (0.70)	K06942 (0.91)	ribosome-binding ATPase (0.91)	03009 Ribosome biogenesis [BR:ko03009] (0.91)	09122 Translation (0.91)	09120 Genetic Information Processing (0.91)	1961	1016	52	21	equally_distributed
3.6k.fam00328	1734	75	0	0	Cytoplasmic (0.74)	4Fe-4S (0.38)	No domains detected (0.44)	K00176 (0.41)	2-oxoglutarate ferredoxin oxidoreductase subunit delta (0.41)	00720 Carbon fixation pathways in prokaryotes [PATH:ko00720] (0.41)	09102 Energy metabolism (0.45)	09100 Metabolism (0.49)	25	847	7	16	depleted
3.6k.fam01884	866	584	0	0	Cytoplasmic (0.98)	phosphoenolpyruvate-protein (0.34)	PEP-utilisers_N (PF05524) + PEP-utilizers (PF00391) + PEP-utilizers_C (PF02896) (0.65)	K08483 (0.73)	phosphotransferase system, enzyme I, PtsI (0.73)	02060 Phosphotransferase system (PTS) [PATH:ko02060] (0.88)	09131 Membrane transport (0.92)	09130 Environmental Information Processing (0.92)	1	670	0	0	depleted
3.6k.fam00216	1467	483	0	0	Cytoplasmic (0.78)	UbiD family (0.25)	UbiD (PF01977) (0.93)	K03182 (0.86)	4-hydroxy-3-polyprenylbenzoate decarboxylase (0.86)	00130 Ubiquinone and other terpenoid-quinone biosynthesis [PATH:ko00130] (0.86)	09108 Metabolism of cofactors and vitamins (0.86)	09100 Metabolism (0.92)	7	545	4	11	depleted
3.6k.fam03021	947	446	0	0	CytoplasmicMembrane (0.99)	signal recognition particle (0.38)	SRP54_N (PF02881) + SRP54 (PF00448) + SRP_SPB (PF02978) (0.83)	K03106 (0.97)	signal recognition particle subunit SRP54 (0.97)	02024 Quorum sensing [PATH:ko02024] (0.97)	09145 Cellular community - prokaryotes (0.97)	09140 Cellular Processes (0.97)	9	830	45	20	depleted
3.6k.fam02093	3230	675	0	0	Cytoplasmic (0.98)	unknown (0.28)	UvrD-helicase (PF00580) + UvrD_C (PF13361) (0.38)	K03657 (0.92)	DNA helicase II / ATP-dependent DNA helicase PcrA (0.92)	03400 DNA repair and recombination proteins [BR:ko03400] (0.95)	09124 Replication and repair (0.95)	09120 Genetic Information Processing (0.95)	1630	738	8	2	equally_distributed
3.6k.fam00254	3231	396	0	0	Cytoplasmic (0.84)	glucose-1-phosphate (0.11)	NTP_transferase (PF00483) (0.43)	K04042 (0.42)	bifunctional UDP-N-acetylglucosamine pyrophosphorylase / Glucosamine-1-phosphate N-acetyltransferase (0.42)	00520 Amino sugar and nucleotide sugar metabolism [PATH:ko00520] (0.43)	09101 Carbohydrate metabolism (0.43)	09100 Metabolism (0.73)	818	1076	17	16	depleted
3.6k.fam18313	3155	157	0	0	Cytoplasmic (0.50)	30S ribosomal protein (0.74)	Ribosomal_S7 (PF00177) (1.00)	K02992 (0.99)	small subunit ribosomal protein S7 (0.99)	03011 Ribosome [BR:ko03011] (0.99)	09122 Translation (0.99)	09120 Genetic Information Processing (0.99)	2098	1014	0	0	equally_distributed
3.6k.fam01186	4258	421	0.01	0	Cytoplasmic (0.97)	ATP-dependent RNA helicase (0.31)	DEAD (PF00270) + Helicase_C (PF00271) (0.76)	K11927 (0.70)	ATP-dependent RNA helicase RhlE (0.70)	03018 RNA degradation [PATH:ko03018] (0.89)	09123 Folding, sorting and degradation (0.89)	09120 Genetic Information Processing (0.96)	1620	1013	52	22	depleted
3.6k.fam00611	888	282	0	0	Cytoplasmic (0.65)	unknown (0.27)	AAA_22 (PF13401) (0.86)	K02450 (0.80)	general secretion pathway protein A (0.80)	02044 Secretion system [BR:ko02044] (0.91)	09131 Membrane transport (0.91)	09130 Environmental Information Processing (0.91)	5	504	0	0	depleted
3.6k.fam00355	1584	288	0	0	Cytoplasmic (0.75)	acetylglutamate kinase (0.23)	AA_kinase (PF00696) (0.91)	K00930 (0.48)	acetylglutamate kinase (0.48)	00220 Arginine biosynthesis [PATH:ko00220] (0.77)	09105 Amino acid metabolism (0.77)	09100 Metabolism (0.96)	270	934	19	21	depleted
3.6k.fam00069	2687	562	0.01	0	Cytoplasmic (0.86)	acetolactate synthase large (0.10)	TPP_enzyme_N (PF02776) + TPP_enzyme_M (PF00205) + TPP_enzyme_C (PF02775) (0.71)	K01652 (0.77)	acetolactate synthase I/II/III large subunit (0.77)	00770 Pantothenate and CoA biosynthesis [PATH:ko00770] (0.77)	09108 Metabolism of cofactors and vitamins (0.81)	09100 Metabolism (0.89)	264	914	6	14	depleted
3.6k.fam00659	1611	408	0	0	Cytoplasmic (0.98)	unknown (0.09)	Biotin_lipoyl (PF00364) + E3_binding (PF02817) + 2-oxoacid_dh (PF00198) (0.56)	K00627 (0.57)	pyruvate dehydrogenase E2 component (dihydrolipoamide acetyltransferase) (0.57)	00620 Pyruvate metabolism [PATH:ko00620] (0.57)	09101 Carbohydrate metabolism (0.57)	09100 Metabolism (0.95)	34	727	7	6	depleted
3.6k.fam02184	884	123	0.03	0	Cytoplasmic (0.82)	iojap family (0.31)	RsfS (PF02410) (0.96)	K09710 (0.98)	ribosome-associated protein (0.98)	03009 Ribosome biogenesis [BR:ko03009] (0.98)	09122 Translation (0.98)	09120 Genetic Information Processing (0.98)	2	856	0	0	depleted
3.6k.fam02276	930	269	0.01	0	Cytoplasmic (0.79)	panB; 3-methyl-2-oxobutanoate hydroxymethyltransferase (0.29)	Pantoate_transf (PF02548) (0.99)	K00606 (0.99)	3-methyl-2-oxobutanoate hydroxymethyltransferase (0.99)	00770 Pantothenate and CoA biosynthesis [PATH:ko00770] (0.99)	09108 Metabolism of cofactors and vitamins (0.99)	09100 Metabolism (0.99)	31	801	2	6	depleted
3.6k.fam01914	2821	299	0.01	4	CytoplasmicMembrane (0.98)	unknown (0.24)	Peptidase_M48 (PF01435) (0.96)	K03799 (0.97)	heat shock protein HtpX (0.97)	01002 Peptidases [BR:ko01002] (0.97)	09112 Enzyme families (0.97)	09100 Metabolism (0.97)	1725	727	36	12	equally_distributed
3.6k.fam05949	850	238	0	0	Cytoplasmic (0.97)	serine O-acetyltransferase (0.28)	Hexapep (PF00132) + Hexapep (PF00132) (0.59)	K00640 (0.96)	serine O-acetyltransferase (0.96)	05111 Biofilm formation - Vibrio cholerae [PATH:ko05111] (0.96)	09145 Cellular community - prokaryotes (0.96)	09140 Cellular Processes (0.96)	33	691	3	4	depleted
3.6k.fam02864	1271	166	0	0	CytoplasmicMembrane (0.47)	phosphoribosylaminoimidazole carboxylase catalytic subunit (0.18)	AIRC (PF00731) (0.99)	K01588 (0.88)	5-(carboxyamino)imidazole ribonucleotide mutase (0.88)	00230 Purine metabolism [PATH:ko00230] (0.94)	09104 Nucleotide metabolism (0.94)	09100 Metabolism (0.94)	360	849	7	12	depleted
3.6k.fam00804	1339	241	0	0	Cytoplasmic (0.67)	unknown (0.36)	Methyltrans_RNA (PF04452) (0.93)	K09761 (0.94)	16S rRNA (uracil1498-N3)-methyltransferase (0.94)	03009 Ribosome biogenesis [BR:ko03009] (0.94)	09122 Translation (0.94)	09120 Genetic Information Processing (0.94)	348	822	0	0	depleted
3.6k.fam00023	4041	537	0.28	1	Cellwall (0.54)	family 5 extracellular solute-binding (0.15)	SBP_bac_5 (PF00496) (0.88)	K02035 (0.82)	peptide/nickel transport system substrate-binding protein (0.82)	02024 Quorum sensing [PATH:ko02024] (0.83)	09145 Cellular community - prokaryotes (0.83)	09140 Cellular Processes (0.84)	1850	866	0	6	depleted
3.6k.fam00036	4454	132	0.6	3	CytoplasmicMembrane (0.95)	unknown (0.48)	No domains detected (0.92)	No KEGG annotation (0.99)	No KEGG annotation (0.99)	No KEGG annotation (0.99)	No KEGG annotation (0.99)	No KEGG annotation (0.99)	1564	5	1	0	enriched
3.6k.fam00016	6680	391	0.02	0	Cytoplasmic (0.77)	unknown (0.11)	Aminotran_1_2 (PF00155) (0.90)	K00812 (0.28)	aspartate aminotransferase (0.29)	00401 Novobiocin biosynthesis [PATH:ko00401] (0.49)	09110 Biosynthesis of other secondary metabolites (0.49)	09100 Metabolism (0.87)	699	1162	20	18	depleted
3.6k.fam03019	888	153	0	0	Cytoplasmic (0.85)	acetyl-CoA carboxylase, biotin carboxyl carrier (0.26)	Biotin_lipoyl (PF00364) (0.96)	K02160 (0.99)	acetyl-CoA carboxylase biotin carboxyl carrier protein (0.99)	00061 Fatty acid biosynthesis [PATH:ko00061] (0.99)	09103 Lipid metabolism (0.99)	09100 Metabolism (0.99)	6	778	0	0	depleted
3.6k.fam00319	871	399	0.08	1	CytoplasmicMembrane (0.57)	unknown (0.42)	PEGA (PF08308) (0.69)	No KEGG annotation (0.70)	No KEGG annotation (0.70)	No KEGG annotation (0.70)	No KEGG annotation (0.70)	No KEGG annotation (0.70)	844	11	0	0	enriched
3.6k.fam00478	3324	433	0	0	Cytoplasmic (0.83)	nucleotide sugar dehydrogenase (0.18)	UDPG_MGDP_dh_N (PF03721) + UDPG_MGDP_dh (PF00984) + UDPG_MGDP_dh_C (PF03720) (0.81)	K00012 (0.55)	UDPglucose 6-dehydrogenase (0.55)	00520 Amino sugar and nucleotide sugar metabolism [PATH:ko00520] (0.56)	09101 Carbohydrate metabolism (0.56)	09100 Metabolism (0.84)	907	1011	23	14	depleted
3.6k.fam01554	530	268	0	0	Cytoplasmic (0.58)	phosphomethylpyrimidine (0.45)	Phos_pyr_kin (PF08543) (0.89)	K00941 (0.93)	hydroxymethylpyrimidine/phosphomethylpyrimidine kinase (0.93)	00730 Thiamine metabolism [PATH:ko00730] (0.95)	09108 Metabolism of cofactors and vitamins (0.95)	09100 Metabolism (0.95)	7	461	0	11	depleted
3.6k.fam01230	1727	364	0.03	1	CytoplasmicMembrane (0.73)	cell envelope-related transcriptional (0.53)	LytR_cpsA_psr (PF03816) (0.85)	No KEGG annotation (1.00)	No KEGG annotation (1.00)	No KEGG annotation (1.00)	No KEGG annotation (1.00)	No KEGG annotation (1.00)	1266	55	0	0	equally_distributed
3.6k.fam01512	918	176	0	0	Cytoplasmic (0.99)	adenine phosphoribosyltransferase (0.33)	Pribosyltran (PF00156) (0.93)	K00759 (0.92)	adenine phosphoribosyltransferase (0.92)	04147 Exosome [BR:ko04147] (0.92)	09141 Transport and catabolism (0.92)	09140 Cellular Processes (0.92)	160	705	9	9	depleted
3.6k.fam01283	1130	372	0	0	Cytoplasmic (0.56)	alanine (0.28)	AlaDh_PNT_N (PF05222) + AlaDh_PNT_C (PF01262) (0.81)	K00259 (0.65)	alanine dehydrogenase (0.65)	00430 Taurine and hypotaurine metabolism [PATH:ko00430] (0.65)	09106 Metabolism of other amino acids (0.65)	09100 Metabolism (0.98)	60	713	4	0	depleted
3.6k.fam21748	3122	138	0.13	0	Cytoplasmic (1.00)	30S ribosomal protein (0.52)	Ribosom_S12_S23 (PF00164) (1.00)	K02950 (1.00)	small subunit ribosomal protein S12 (1.00)	03011 Ribosome [BR:ko03011] (1.00)	09122 Translation (1.00)	09120 Genetic Information Processing (1.00)	2080	1014	0	0	equally_distributed
3.6k.fam01169	3453	255	0	0	Cytoplasmic (0.92)	methionine aminopeptidase (0.22)	Peptidase_M24 (PF00557) (0.95)	K01265 (0.99)	methionyl aminopeptidase (0.99)	01002 Peptidases [BR:ko01002] (0.99)	09112 Enzyme families (0.99)	09100 Metabolism (0.99)	2123	1113	30	8	equally_distributed
3.6k.fam06568	3084	142	0.15	0	Cytoplasmic (0.93)	50S ribosomal protein (0.52)	Ribosomal_L11_N (PF03946) + Ribosomal_L11 (PF00298) (0.97)	K02867 (1.00)	large subunit ribosomal protein L11 (1.00)	03011 Ribosome [BR:ko03011] (1.00)	09122 Translation (1.00)	09120 Genetic Information Processing (1.00)	1958	1042	28	18	equally_distributed
3.6k.fam02246	1116	406	0	0	Cytoplasmic (0.88)	GTP-binding proten (0.19)	GTP-bdg_N (PF13167) + GTP-bdg_M (PF16360) + MMR_HSR1 (PF01926) (0.84)	K03665 (0.97)	GTPase (0.97)	03009 Ribosome biogenesis [BR:ko03009] (0.97)	09122 Translation (0.97)	09120 Genetic Information Processing (0.97)	86	927	0	9	depleted
3.6k.fam01587	1081	256	0	0	Cytoplasmic (0.70)	truA; tRNA pseudouridine synthase A (0.25)	PseudoU_synth_1 (PF01416) + PseudoU_synth_1 (PF01416) (0.88)	K06173 (0.96)	tRNA pseudouridine38-40 synthase (0.96)	03016 Transfer RNA biogenesis [BR:ko03016] (0.96)	09122 Translation (0.96)	09120 Genetic Information Processing (0.96)	5	958	0	0	depleted
3.6k.fam08100	432	255	0.55	5	CytoplasmicMembrane (1.00)	flagellar biosynthetic protein (0.32)	FliP (PF00813) (0.99)	K02419 (0.89)	flagellar biosynthetic protein FliP (0.89)	02040 Flagellar assembly [PATH:ko02040] (0.89)	09142 Cell motility (0.89)	09140 Cellular Processes (0.89)	1	400	0	0	depleted
3.6k.fam02269	1586	477	0	0	Cytoplasmic (0.97)	anthranilate synthase component I (0.22)	Anth_synt_I_N (PF04715) + Chorismate_bind (PF00425) (0.67)	K01657 (0.61)	anthranilate synthase component I (0.61)	02025 Biofilm formation - Pseudomonas aeruginosa [PATH:ko02025] (0.61)	09145 Cellular community - prokaryotes (0.61)	09140 Cellular Processes (0.61)	111	883	6	8	depleted
3.6k.fam02073	704	131	0.01	1	Unknown (0.50)	unknown (0.49)	No domains detected (0.99)	No KEGG annotation (0.95)	No KEGG annotation (0.95)	No KEGG annotation (0.95)	No KEGG annotation (0.95)	No KEGG annotation (0.95)	689	6	3	0	enriched
3.6k.fam01742	602	117	0.04	2	CytoplasmicMembrane (0.99)	preprotein translocase subunit (0.38)	SecG (PF03840) (1.00)	K03075 (1.00)	preprotein translocase subunit SecG (1.00)	02024 Quorum sensing [PATH:ko02024] (1.00)	09145 Cellular community - prokaryotes (1.00)	09140 Cellular Processes (1.00)	1	592	0	0	depleted
3.6k.fam10765	524	180	0.01	0	Cytoplasmic (1.00)	ATP-dependent protease peptidase (0.30)	Proteasome (PF00227) (0.96)	K01419 (0.99)	ATP-dependent HslUV protease, peptidase subunit HslV (0.99)	01002 Peptidases [BR:ko01002] (0.99)	09112 Enzyme families (0.99)	09100 Metabolism (0.99)	0	511	0	0	depleted
3.6k.fam01688	998	347	0	0	Cytoplasmic (0.96)	translation initiation factor, aIF-2BI family (0.16)	IF-2B (PF01008) (0.94)	K08963 (0.85)	methylthioribose-1-phosphate isomerase (0.85)	00270 Cysteine and methionine metabolism [PATH:ko00270] (0.85)	09105 Amino acid metabolism (0.85)	09100 Metabolism (0.87)	88	738	28	18	depleted
3.6k.fam19308	1283	425	0	0	Cytoplasmic (0.87)	3-isopropylmalate dehydratase large (0.21)	Aconitase (PF00330) (0.88)	K01703 (0.69)	3-isopropylmalate/(R)-2-methylmalate dehydratase large subunit (0.69)	00966 Glucosinolate biosynthesis [PATH:ko00966] (0.69)	09110 Biosynthesis of other secondary metabolites (0.69)	09100 Metabolism (0.93)	75	840	5	16	depleted
3.6k.fam20394	588	157	0.03	1	Unknown (0.64)	unknown (0.82)	No domains detected (1.00)	No KEGG annotation (1.00)	No KEGG annotation (1.00)	No KEGG annotation (1.00)	No KEGG annotation (1.00)	No KEGG annotation (1.00)	578	1	0	0	enriched
3.6k.fam02789	861	191	0	0	Cytoplasmic (0.93)	GTP cyclohydrolase (0.26)	GTP_cyclohydroI (PF01227) (0.98)	K01495 (1.00)	GTP cyclohydrolase IA (1.00)	00790 Folate biosynthesis [PATH:ko00790] (1.00)	09108 Metabolism of cofactors and vitamins (1.00)	09100 Metabolism (1.00)	89	709	3	1	depleted
3.6k.fam12346	813	285	0	0	Cytoplasmic (0.77)	acetyl-CoA carboxylase, carboxyl transferase subunit (0.24)	Carboxyl_trans (PF01039) (0.93)	K01963 (0.98)	acetyl-CoA carboxylase carboxyl transferase subunit beta (0.98)	00061 Fatty acid biosynthesis [PATH:ko00061] (0.98)	09103 Lipid metabolism (0.98)	09100 Metabolism (0.98)	2	762	0	0	depleted
3.6k.fam01089	1578	335	0.04	0	Cytoplasmic (0.91)	radical SAM (0.24)	Radical_SAM (PF04055) (0.68)	K04069 (0.66)	pyruvate formate lyase activating enzyme (0.66)	99975 Protein folding and associated processing (0.96)	09192 Genetic information processing (0.96)	09190 Unclassified (0.96)	116	809	23	18	depleted
3.6k.fam01905	328	336	0.01	0	Cytoplasmic (0.87)	flagellar motor switch protein (0.55)	FliG_N (PF14842) + FliG_M (PF14841) + FliG_C (PF01706) (0.80)	K02410 (0.99)	flagellar motor switch protein FliG (0.99)	02040 Flagellar assembly [PATH:ko02040] (1.00)	09142 Cell motility (1.00)	09140 Cellular Processes (1.00)	0	280	0	0	depleted
3.6k.fam08861	2896	511	0.03	0	CytoplasmicMembrane (0.91)	histidine (0.09)	HATPase_c (PF02518) (0.16)	K02482 (0.31)	two-component system, NtrC family, sensor kinase (0.31)	02022 Two-component system [BR:ko02022] (0.62)	09132 Signal transduction (0.62)	09130 Environmental Information Processing (0.62)	39	858	0	5	depleted
3.6k.fam06699	854	339	0	0	Cytoplasmic (0.97)	ketol-acid reductoisomerase (0.44)	IlvN (PF07991) + IlvC (PF01450) (0.90)	K00053 (0.99)	ketol-acid reductoisomerase (0.99)	00770 Pantothenate and CoA biosynthesis [PATH:ko00770] (0.99)	09108 Metabolism of cofactors and vitamins (0.99)	09100 Metabolism (0.99)	80	708	5	13	depleted
3.6k.fam00971	3532	330	0	0	Cytoplasmic (1.00)	tryptophanyl-tRNA synthetase (0.35)	tRNA-synt_1b (PF00579) (0.92)	K01867 (0.92)	tryptophanyl-tRNA synthetase (0.92)	00970 Aminoacyl-tRNA biosynthesis [PATH:ko00970] (0.92)	09122 Translation (0.98)	09120 Genetic Information Processing (0.98)	1993	1007	51	22	equally_distributed
3.6k.fam04393	2713	211	0.04	5	CytoplasmicMembrane (1.00)	peptidase (0.47)	No domains detected (0.77)	No KEGG annotation (0.83)	No KEGG annotation (0.83)	No KEGG annotation (0.83)	No KEGG annotation (0.83)	No KEGG annotation (0.83)	1933	699	2	0	equally_distributed
3.6k.fam00311	1177	291	0.02	8	CytoplasmicMembrane (1.00)	protoheme IX (0.21)	UbiA (PF01040) (0.93)	K02301 (0.46)	protoheme IX farnesyltransferase (0.47)	01006 Prenyltransferases [BR:ko01006] (0.91)	09109 Metabolism of terpenoids and polyketides (0.91)	09100 Metabolism (0.92)	30	756	0	10	depleted
3.6k.fam00029	2153	207	0.01	0	Cytoplasmic (0.73)	TetR family transcriptional (0.63)	TetR_N (PF00440) (0.61)	K09017 (0.37)	TetR/AcrR family transcriptional regulator (0.43)	03000 Transcription factors [BR:ko03000] (0.80)	09121 Transcription (0.80)	09120 Genetic Information Processing (0.87)	1	718	0	4	depleted
3.6k.fam05982	1929	450	0	0	Cytoplasmic (0.50)	DNA repair protein (0.53)	AAA_25 (PF13481) (0.27)	K04485 (0.97)	DNA repair protein RadA/Sms (0.97)	03400 DNA repair and recombination proteins [BR:ko03400] (0.97)	09124 Replication and repair (0.97)	09120 Genetic Information Processing (0.97)	895	899	0	0	depleted
3.6k.fam12132	3038	824	0	0	Cytoplasmic (0.97)	DNA gyrase subunit (0.29)	DNA_topoisoIV (PF00521) + DNA_gyraseA_C (PF03989) + DNA_gyraseA_C (PF03989) + DNA_gyraseA_C (PF03989) + DNA_gyraseA_C (PF03989) + DNA_gyraseA_C (PF03989) + DNA_gyraseA_C (PF03989) (0.59)	K02469 (0.89)	DNA gyrase subunit A (0.89)	03400 DNA repair and recombination proteins [BR:ko03400] (0.89)	09124 Replication and repair (0.89)	09120 Genetic Information Processing (0.89)	1630	923	26	12	equally_distributed
3.6k.fam00733	784	148	0.04	1	CytoplasmicMembrane (0.90)	general secretion pathway protein (0.40)	T2SSG (PF08334) (0.54)	K02456 (0.95)	general secretion pathway protein G (0.95)	05111 Biofilm formation - Vibrio cholerae [PATH:ko05111] (0.95)	09145 Cellular community - prokaryotes (0.95)	09140 Cellular Processes (0.96)	10	508	0	0	equally_distributed
3.6k.fam00998	4138	244	0.11	1	Cellwall (0.59)	DSBA (0.32)	Thioredoxin_4 (PF13462) (0.91)	K03981 (0.46)	thiol:disulfide interchange protein DsbC (0.46)	02044 Secretion system [BR:ko02044] (0.46)	09131 Membrane transport (0.46)	09130 Environmental Information Processing (0.46)	2014	379	27	1	enriched
3.6k.fam00203	643	424	0	1	Cytoplasmic (0.42)	3-deoxy-D-manno-octulosonic-acid (0.24)	Glycos_transf_N (PF04413) (0.91)	K02527 (0.98)	3-deoxy-D-manno-octulosonic-acid transferase (0.98)	01005 Lipopolysaccharide biosynthesis proteins [BR:ko01005] (0.98)	09107 Glycan biosynthesis and metabolism (0.98)	09100 Metabolism (0.98)	3	604	0	0	depleted
3.6k.fam02501	2869	263	0	7	CytoplasmicMembrane (1.00)	Type 4 prepilin-like proteins leader peptide-processing (0.16)	DiS_P_DiS (PF06750) + Peptidase_A24 (PF01478) (0.82)	K02654 (0.96)	leader peptidase (prepilin peptidase) / N-methyltransferase (0.98)	02035 Bacterial motility proteins [BR:ko02035] (0.97)	09142 Cell motility (0.97)	09140 Cellular Processes (0.97)	1935	762	0	0	equally_distributed
3.6k.fam01152	712	404	0.42	0	Cellwall (0.45)	N-acetylmuramoyl-L-alanine amidase (0.36)	Amidase_3 (PF01520) (0.47)	K01448 (0.96)	N-acetylmuramoyl-L-alanine amidase (0.96)	01503 Cationic antimicrobial peptide (CAMP) resistance [PATH:ko01503] (0.96)	09168 Drug resistance (0.96)	09160 Human Diseases (0.96)	1	608	0	0	depleted
3.6k.fam00508	1359	329	0	0	Cytoplasmic (0.96)	pyruvate dehydrogenase (acetyl-transferring) E1 component subunit alpha (0.06)	E1_dh (PF00676) (0.91)	K00161 (0.85)	pyruvate dehydrogenase E1 component alpha subunit (0.85)	05230 Central carbon metabolism in cancer [PATH:ko05230] (0.86)	09161 Cancers (0.86)	09160 Human Diseases (0.86)	143	632	8	7	depleted
3.6k.fam02115	833	352	0	10	CytoplasmicMembrane (0.99)	arsenical-resistance (0.50)	SBF (PF01758) (0.89)	K03325 (0.97)	arsenite transporter (0.97)	02000 Transporters [BR:ko02000] (0.97)	09131 Membrane transport (0.97)	09130 Environmental Information Processing (0.97)	17	691	1	10	depleted
3.6k.fam00581	842	266	0	0	Cytoplasmic (0.74)	trpA; tryptophan synthase subunit alpha (0.24)	Trp_syntA (PF00290) (0.97)	K01695 (0.98)	tryptophan synthase alpha chain (0.98)	00400 Phenylalanine, tyrosine and tryptophan biosynthesis [PATH:ko00400] (0.98)	09105 Amino acid metabolism (0.98)	09100 Metabolism (0.98)	93	694	7	12	depleted
3.6k.fam00569	1428	66	0	0	Cytoplasmic (0.67)	30S ribosomal protein (0.40)	Ribosomal_S21 (PF01165) (0.95)	K02970 (0.97)	small subunit ribosomal protein S21 (0.97)	03011 Ribosome [BR:ko03011] (0.97)	09122 Translation (0.97)	09120 Genetic Information Processing (0.97)	541	824	0	0	depleted
3.6k.fam03386	1057	362	0	0	Cytoplasmic (0.89)	chorismate synthase (0.49)	Chorismate_synt (PF01264) (0.97)	K01736 (1.00)	chorismate synthase (1.00)	00400 Phenylalanine, tyrosine and tryptophan biosynthesis [PATH:ko00400] (1.00)	09105 Amino acid metabolism (1.00)	09100 Metabolism (1.00)	90	882	9	15	depleted
3.6k.fam01839	3474	544	0	0	Cytoplasmic (0.93)	ABC transporter ATP-binding (0.17)	ABC_tran (PF00005) + ABC_tran_Xtn (PF12848) + ABC_tran (PF00005) (0.40)	K06158 (0.50)	ATP-binding cassette, subfamily F, member 3 (0.50)	03012 Translation factors [BR:ko03012] (0.51)	09122 Translation (0.52)	09120 Genetic Information Processing (0.53)	706	976	23	20	depleted
3.6k.fam00095	2320	335	0.42	0	CytoplasmicMembrane (0.73)	PpiC-type peptidyl-prolyl cis-trans (0.41)	SurA_N_3 (PF13624) + Rotamase_3 (PF13616) (0.17)	K03771 (0.41)	peptidyl-prolyl cis-trans isomerase SurA (0.41)	03110 Chaperones and folding catalysts [BR:ko03110] (0.95)	09123 Folding, sorting and degradation (0.95)	09120 Genetic Information Processing (0.95)	159	966	13	7	depleted
3.6k.fam00127	2129	403	0.01	0	Cytoplasmic (0.69)	FAD dependent (0.35)	DAO (PF01266) (0.69)	K00111 (0.26)	glycerol-3-phosphate dehydrogenase (0.26)	00564 Glycerophospholipid metabolism [PATH:ko00564] (0.27)	09105 Amino acid metabolism (0.30)	09100 Metabolism (0.70)	136	802	4	5	depleted
3.6k.fam01582	1048	362	0	0	Cytoplasmic (0.97)	3-dehydroquinate synthase (0.29)	DHQ_synthase (PF01761) (0.87)	K01735 (0.92)	3-dehydroquinate synthase (0.92)	00400 Phenylalanine, tyrosine and tryptophan biosynthesis [PATH:ko00400] (0.96)	09105 Amino acid metabolism (0.96)	09100 Metabolism (0.97)	112	830	3	2	depleted
3.6k.fam00179	1697	255	0.12	1	Unknown (0.62)	unknown (0.59)	SIMPL (PF04402) (0.98)	K09807 (0.90)	uncharacterized protein (0.98)	99997 Function unknown (0.98)	09194 Poorly characterized (0.98)	09190 Unclassified (0.98)	1356	197	13	3	equally_distributed
3.6k.fam03480	1407	430	0	0	Cytoplasmic (0.74)	bifunctional folylpolyglutamate synthase/dihydrofolate (0.25)	Mur_ligase_M (PF08245) (0.57)	K11754 (0.96)	dihydrofolate synthase / folylpolyglutamate synthase (0.96)	00790 Folate biosynthesis [PATH:ko00790] (0.96)	09108 Metabolism of cofactors and vitamins (0.96)	09100 Metabolism (0.96)	292	974	12	13	depleted
3.6k.fam05744	3241	690	0	0	Cytoplasmic (0.98)	ATP-dependent DNA helicase (0.50)	RecG_wedge (PF17191) + DEAD (PF00270) + Helicase_C (PF00271) (0.70)	K03655 (0.97)	ATP-dependent DNA helicase RecG (0.97)	03400 DNA repair and recombination proteins [BR:ko03400] (0.98)	09124 Replication and repair (0.98)	09120 Genetic Information Processing (0.98)	2008	942	0	0	equally_distributed
3.6k.fam02240	617	217	0	1	CytoplasmicMembrane (0.70)	phosphatidylserine (0.24)	PS_Dcarbxylase (PF02666) (0.96)	K01613 (0.99)	phosphatidylserine decarboxylase (0.99)	00564 Glycerophospholipid metabolism [PATH:ko00564] (0.99)	09103 Lipid metabolism (0.99)	09100 Metabolism (0.99)	13	564	1	5	depleted
3.6k.fam02616	1226	451	0	0	Cytoplasmic (0.85)	glycine dehydrogenase subunit 2 (0.14)	GDC-P (PF02347) (0.77)	K00283 (0.44)	glycine dehydrogenase subunit 2 (0.44)	00260 Glycine, serine and threonine metabolism [PATH:ko00260] (0.88)	09105 Amino acid metabolism (0.88)	09100 Metabolism (0.88)	14	564	3	14	depleted
3.6k.fam01899	3541	427	0	10	CytoplasmicMembrane (1.00)	preprotein translocase subunit (0.40)	SecY (PF00344) (0.98)	K03076 (0.98)	preprotein translocase subunit SecY (0.98)	02024 Quorum sensing [PATH:ko02024] (0.98)	09145 Cellular community - prokaryotes (0.98)	09140 Cellular Processes (0.98)	2214	1104	46	17	equally_distributed
3.6k.fam01479	644	694	0	0	Cytoplasmic (0.98)	glycyl-tRNA synthetase subunit beta (0.24)	tRNA_synt_2f (PF02092) (0.67)	K01879 (0.95)	glycyl-tRNA synthetase beta chain (0.95)	00970 Aminoacyl-tRNA biosynthesis [PATH:ko00970] (0.98)	09122 Translation (0.98)	09120 Genetic Information Processing (0.98)	4	591	0	0	depleted
3.6k.fam20436	2389	331	0	0	Cytoplasmic (0.77)	GTPase (0.28)	GTP1_OBG (PF01018) + MMR_HSR1 (PF01926) (0.80)	K03979 (0.97)	GTPase (0.97)	03009 Ribosome biogenesis [BR:ko03009] (0.97)	09122 Translation (0.97)	09120 Genetic Information Processing (0.97)	1275	977	3	8	equally_distributed
3.6k.fam00664	648	235	0	0	Cytoplasmic (0.66)	unknown (0.55)	No domains detected (0.98)	No KEGG annotation (0.96)	No KEGG annotation (0.96)	No KEGG annotation (0.96)	No KEGG annotation (0.96)	No KEGG annotation (0.96)	610	21	1	0	enriched
3.6k.fam00498	985	130	0	0	Cytoplasmic (0.60)	6-pyruvoyl-tetrahydropterin (0.20)	PTPS (PF01242) (0.98)	K01737 (0.99)	6-pyruvoyltetrahydropterin/6-carboxytetrahydropterin synthase (0.99)	03016 Transfer RNA biogenesis [BR:ko03016] (0.99)	09122 Translation (0.99)	09120 Genetic Information Processing (0.99)	58	751	3	3	depleted
3.6k.fam00024	5538	432	0.09	0	Cytoplasmic (0.81)	unknown (0.33)	Amidohydro_1 (PF01979) (0.62)	K01465 (0.22)	dihydroorotase (0.22)	00240 Pyrimidine metabolism [PATH:ko00240] (0.22)	09191 Metabolism (0.29)	09100 Metabolism (0.55)	723	1066	18	21	depleted
3.6k.fam01488	2632	151	0	0	Cytoplasmic (0.78)	ribose-5-phosphate isomerase (0.27)	LacAB_rpiB (PF02502) (0.94)	K01808 (0.98)	ribose 5-phosphate isomerase B (0.98)	00710 Carbon fixation in photosynthetic organisms [PATH:ko00710] (0.98)	09102 Energy metabolism (0.98)	09100 Metabolism (0.98)	1667	730	15	1	equally_distributed
3.6k.fam00525	660	487	0.01	9	CytoplasmicMembrane (0.98)	unknown (0.75)	No domains detected (0.76)	No KEGG annotation (1.00)	No KEGG annotation (1.00)	No KEGG annotation (1.00)	No KEGG annotation (1.00)	No KEGG annotation (1.00)	477	22	1	0	enriched
3.6k.fam00520	868	354	0	0	Cytoplasmic (0.99)	prephenate (0.20)	CM_2 (PF01817) + PDT (PF00800) + ACT (PF01842) (0.34)	K14170 (0.56)	chorismate mutase / prephenate dehydratase (0.56)	00400 Phenylalanine, tyrosine and tryptophan biosynthesis [PATH:ko00400] (0.93)	09105 Amino acid metabolism (0.93)	09100 Metabolism (0.94)	102	689	5	12	depleted
3.6k.fam00979	905	567	0	0	Cytoplasmic (0.99)	rpsA; 30S ribosomal protein (0.40)	S1 (PF00575) + S1 (PF00575) + S1 (PF00575) + S1 (PF00575) + S1 (PF00575) + S1 (PF00575) (0.68)	K02945 (0.97)	small subunit ribosomal protein S1 (0.97)	03011 Ribosome [BR:ko03011] (0.97)	09122 Translation (0.97)	09120 Genetic Information Processing (0.97)	10	829	0	0	depleted
3.6k.fam02600	3499	605	0	0	Cytoplasmic (0.99)	alanyl-tRNA (0.22)	tRNA-synt_2c (PF01411) + tRNA_SAD (PF07973) (0.55)	K01872 (0.99)	alanyl-tRNA synthetase (0.99)	00970 Aminoacyl-tRNA biosynthesis [PATH:ko00970] (0.99)	09122 Translation (0.99)	09120 Genetic Information Processing (0.99)	2118	1039	41	11	equally_distributed
3.6k.fam00312	940	298	0	0	CytoplasmicMembrane (0.50)	unknown (0.73)	No domains detected (0.99)	No KEGG annotation (0.99)	No KEGG annotation (0.99)	No KEGG annotation (0.99)	No KEGG annotation (0.99)	No KEGG annotation (0.99)	881	8	0	1	enriched
3.6k.fam01743	1205	430	0	0	Cytoplasmic (0.92)	RNA (0.17)	tRNA_U5-meth_tr (PF05958) (0.71)	K03215 (0.93)	23S rRNA (uracil1939-C5)-methyltransferase (0.93)	03009 Ribosome biogenesis [BR:ko03009] (0.95)	09122 Translation (0.99)	09120 Genetic Information Processing (0.99)	206	820	4	0	depleted
3.6k.fam06417	2741	233	0	0	Cytoplasmic (0.85)	unknown (0.29)	TP_methylase (PF00590) (0.90)	K07056 (0.99)	16S rRNA (cytidine1402-2'-O)-methyltransferase (0.99)	03009 Ribosome biogenesis [BR:ko03009] (0.99)	09122 Translation (0.99)	09120 Genetic Information Processing (0.99)	1480	938	0	0	equally_distributed
3.6k.fam04759	734	263	0	0	Cytoplasmic (0.94)	MazG family (0.25)	MazG (PF03819) + MazG (PF03819) (0.65)	K02499 (0.71)	tetrapyrrole methylase family protein / MazG family protein (0.71)	03036 Chromosome and associated proteins [BR:ko03036] (0.71)	09124 Replication and repair (0.71)	09120 Genetic Information Processing (0.71)	24	682	7	0	depleted
3.6k.fam00429	1360	188	0	0	Cytoplasmic (0.62)	DNA repair protein (0.65)	RecO_N (PF11967) (0.58)	K03584 (0.96)	DNA repair protein RecO (recombination protein O) (0.96)	03400 DNA repair and recombination proteins [BR:ko03400] (0.96)	09124 Replication and repair (0.96)	09120 Genetic Information Processing (0.96)	1247	78	0	0	enriched
3.6k.fam00628	2387	540	0.01	0	Cytoplasmic (0.62)	L-aspartate oxidase (0.15)	FAD_binding_2 (PF00890) + Succ_DH_flav_C (PF02910) (0.64)	K00239 (0.42)	succinate dehydrogenase / fumarate reductase, flavoprotein subunit (0.42)	05134 Legionellosis [PATH:ko05134] (0.42)	09167 Infectious diseases (0.42)	09160 Human Diseases (0.45)	77	1029	4	10	depleted
3.6k.fam00663	664	122	0.05	2	CytoplasmicMembrane (0.98)	unknown (0.60)	No domains detected (1.00)	No KEGG annotation (1.00)	No KEGG annotation (1.00)	No KEGG annotation (1.00)	No KEGG annotation (1.00)	No KEGG annotation (1.00)	391	1	0	0	enriched
3.6k.fam00132	1378	759	0.44	0	Unknown (0.52)	outer membrane protein assembly complex, YaeT (0.21)	POTRA (PF07244) + POTRA (PF07244) + POTRA (PF07244) + POTRA (PF07244) + POTRA (PF07244) + Bac_surface_Ag (PF01103) (0.38)	K07277 (0.78)	outer membrane protein insertion porin family (0.78)	02000 Transporters [BR:ko02000] (0.88)	09131 Membrane transport (0.88)	09130 Environmental Information Processing (0.88)	3	893	0	0	depleted
3.6k.fam02971	1051	544	0.11	4	CytoplasmicMembrane (0.98)	unknown (0.19)	YidC_periplas (PF14849) + 60KD_IMP (PF02096) (0.74)	K03217 (0.98)	YidC/Oxa1 family membrane protein insertase (0.98)	02024 Quorum sensing [PATH:ko02024] (0.98)	09145 Cellular community - prokaryotes (0.98)	09140 Cellular Processes (0.98)	43	940	0	0	depleted
3.6k.fam01861	6100	435	0	0	Cytoplasmic (0.99)	Prolyl-tRNA (0.17)	tRNA-synt_2b (PF00587) + HGTP_anticodon (PF03129) (0.66)	K01881 (0.55)	prolyl-tRNA synthetase (0.55)	00970 Aminoacyl-tRNA biosynthesis [PATH:ko00970] (0.55)	09122 Translation (0.98)	09120 Genetic Information Processing (0.98)	2246	1081	53	20	equally_distributed
3.6k.fam05219	2884	522	0	0	Cytoplasmic (0.93)	(p)ppGpp synthetase I SpoT/RelA (0.23)	HD_4 (PF13328) + RelA_SpoT (PF04607) + TGS (PF02824) (0.43)	K00951 (0.88)	GTP pyrophosphokinase (0.88)	00230 Purine metabolism [PATH:ko00230] (0.88)	09104 Nucleotide metabolism (0.88)	09100 Metabolism (0.88)	1434	898	14	0	depleted
3.6k.fam00642	671	156	0	0	Cytoplasmic (0.96)	unknown (0.85)	DUF150 (PF02576) + DUF150_C (PF17384) (0.75)	K09748 (0.99)	ribosome maturation factor RimP (0.99)	03009 Ribosome biogenesis [BR:ko03009] (0.99)	09122 Translation (0.99)	09120 Genetic Information Processing (0.99)	1	651	0	0	depleted
3.6k.fam01184	951	343	0	7	CytoplasmicMembrane (0.99)	petB; cytochrome bc complex cytochrome b (0.16)	Cytochrome_B (PF00033) (0.25)	K02635 (0.43)	cytochrome b6 (0.43)	00194 Photosynthesis proteins [BR:ko00194] (0.44)	09102 Energy metabolism (0.46)	09100 Metabolism (0.46)	18	538	0	5	depleted
3.6k.fam03295	1288	144	0	2	CytoplasmicMembrane (0.93)	unknown (0.82)	PrgI (PF12666) (0.82)	No KEGG annotation (1.00)	No KEGG annotation (1.00)	No KEGG annotation (1.00)	No KEGG annotation (1.00)	No KEGG annotation (1.00)	1252	1	1	0	enriched
3.6k.fam04052	1008	547	0	0	Cytoplasmic (0.57)	NAD+ (0.36)	CN_hydrolase (PF00795) + NAD_synthase (PF02540) (0.76)	K01950 (0.90)	NAD+ synthase (glutamine-hydrolysing) (0.90)	00760 Nicotinate and nicotinamide metabolism [PATH:ko00760] (0.94)	09108 Metabolism of cofactors and vitamins (0.94)	09100 Metabolism (0.95)	101	798	1	3	depleted
3.6k.fam01051	458	719	0	1	CytoplasmicMembrane (0.35)	unknown (0.80)	No domains detected (0.96)	No KEGG annotation (1.00)	No KEGG annotation (1.00)	No KEGG annotation (1.00)	No KEGG annotation (1.00)	No KEGG annotation (1.00)	424	0	0	0	enriched
3.6k.fam00363	7309	262	0	0	Cytoplasmic (0.79)	nucleotidyl (0.15)	NTP_transferase (PF00483) (0.87)	K00973 (0.36)	glucose-1-phosphate thymidylyltransferase (0.36)	00520 Amino sugar and nucleotide sugar metabolism [PATH:ko00520] (0.49)	09101 Carbohydrate metabolism (0.49)	09100 Metabolism (0.88)	1744	1125	42	21	equally_distributed
3.6k.fam00182	3980	351	0	0	Cytoplasmic (0.79)	unknown (0.29)	Fic (PF02661) (0.66)	No KEGG annotation (0.59)	No KEGG annotation (0.59)	No KEGG annotation (0.59)	No KEGG annotation (0.59)	No KEGG annotation (0.59)	1153	779	14	8	equally_distributed
3.6k.fam04200	3178	349	0	0	Cytoplasmic (0.58)	Probable tRNA threonylcarbamoyladenosine biosynthesis protein (0.17)	Peptidase_M22 (PF00814) (0.80)	K01409 (0.98)	N6-L-threonylcarbamoyladenine synthase (0.98)	03016 Transfer RNA biogenesis [BR:ko03016] (0.98)	09122 Translation (0.98)	09120 Genetic Information Processing (0.98)	1942	995	41	20	equally_distributed
3.6k.fam00692	780	312	0.08	1	CytoplasmicMembrane (0.94)	peptidase (0.14)	Peptidase_S49 (PF01343) (0.84)	K04773 (0.97)	protease IV (0.97)	01002 Peptidases [BR:ko01002] (0.98)	09112 Enzyme families (0.98)	09100 Metabolism (0.98)	29	653	9	0	depleted
3.6k.fam00744	1432	206	0.01	0	Cytoplasmic (0.74)	phosphoribosylglycinamide (0.29)	Formyl_trans_N (PF00551) (0.87)	K11175 (0.84)	phosphoribosylglycinamide formyltransferase 1 (0.84)	00670 One carbon pool by folate [PATH:ko00670] (0.85)	09108 Metabolism of cofactors and vitamins (0.85)	09100 Metabolism (0.93)	481	824	10	15	depleted
3.6k.fam04875	2746	206	0.39	0	Cytoplasmic (0.65)	unknown (0.14)	Pro_isomerase (PF00160) (0.95)	K03768 (0.76)	peptidyl-prolyl cis-trans isomerase B (cyclophilin B) (0.76)	03110 Chaperones and folding catalysts [BR:ko03110] (0.79)	09123 Folding, sorting and degradation (0.79)	09120 Genetic Information Processing (0.79)	1194	874	26	7	depleted
3.6k.fam01555	1846	244	0	0	Cytoplasmic (0.98)	scpA; segregation and condensation protein (0.24)	SMC_ScpA (PF02616) (0.94)	K05896 (1.00)	segregation and condensation protein A (1.00)	03036 Chromosome and associated proteins [BR:ko03036] (1.00)	09124 Replication and repair (1.00)	09120 Genetic Information Processing (1.00)	1010	746	33	3	equally_distributed
3.6k.fam00680	717	290	0.11	1	Unknown (0.60)	unknown (0.31)	PEGA (PF08308) + PEGA (PF08308) + SH3_3 (PF08239) (0.53)	No KEGG annotation (0.99)	No KEGG annotation (0.99)	No KEGG annotation (0.99)	No KEGG annotation (0.99)	No KEGG annotation (0.99)	683	3	1	0	enriched
3.6k.fam04284	3535	222	0	0	Cytoplasmic (1.00)	30S ribosomal protein (0.61)	KH_2 (PF07650) + Ribosomal_S3_C (PF00189) (0.95)	K02982 (0.99)	small subunit ribosomal protein S3 (0.99)	03011 Ribosome [BR:ko03011] (1.00)	09122 Translation (1.00)	09120 Genetic Information Processing (1.00)	2284	1155	34	6	equally_distributed
3.6k.fam01538	2188	397	0	0	Cytoplasmic (0.95)	L-carnitine dehydratase/bile acid-inducible protein (0.27)	CoA_transf_3 (PF02515) (0.93)	K07749 (0.64)	formyl-CoA transferase (0.64)	99982 Energy metabolism (0.65)	09191 Metabolism (0.74)	09190 Unclassified (0.74)	12	388	0	8	depleted
3.6k.fam01375	770	216	0	0	Cytoplasmic (0.91)	radical SAM (0.26)	Radical_SAM (PF04055) (0.49)	K10026 (0.93)	7-carboxy-7-deazaguanine synthase (0.93)	03016 Transfer RNA biogenesis [BR:ko03016] (0.93)	09122 Translation (0.93)	09120 Genetic Information Processing (0.93)	33	693	0	13	depleted
3.6k.fam11706	3172	785	0	0	Cytoplasmic (0.98)	ATP-dependent protease La (0.20)	LON_substr_bdg (PF02190) + AAA (PF00004) + Lon_C (PF05362) (0.56)	K01338 (0.95)	ATP-dependent Lon protease (0.97)	04112 Cell cycle - Caulobacter [PATH:ko04112] (0.95)	09143 Cell growth and death (0.95)	09140 Cellular Processes (0.95)	911	983	8	2	equally_distributed
3.6k.fam00951	203	258	0	6	CytoplasmicMembrane (1.00)	flagellar biosynthetic protein (0.61)	Bac_export_1 (PF01311) (0.99)	K02421 (0.91)	flagellar biosynthetic protein FliR (0.91)	02040 Flagellar assembly [PATH:ko02040] (0.91)	09142 Cell motility (0.91)	09140 Cellular Processes (0.91)	0	191	0	0	depleted
3.6k.fam03636	3452	545	0	0	Cytoplasmic (0.99)	chaperonin (0.24)	Cpn60_TCP1 (PF00118) (0.97)	K04077 (0.96)	chaperonin GroEL (0.96)	05152 Tuberculosis [PATH:ko05152] (0.96)	09167 Infectious diseases (0.96)	09160 Human Diseases (0.96)	1787	1020	50	21	equally_distributed
3.6k.fam00011	5721	482	0	0	Cytoplasmic (0.80)	radical SAM (0.20)	B12-binding (PF02310) + Radical_SAM (PF04055) (0.49)	K04034 (0.54)	anaerobic magnesium-protoporphyrin IX monomethyl ester cyclase (0.54)	00860 Porphyrin and chlorophyll metabolism [PATH:ko00860] (0.68)	09108 Metabolism of cofactors and vitamins (0.68)	09100 Metabolism (0.70)	708	919	31	14	depleted
3.6k.fam01112	1104	81	0.01	0	Unknown (0.62)	unknown (0.66)	No domains detected (0.91)	No KEGG annotation (0.76)	No KEGG annotation (0.76)	No KEGG annotation (0.76)	No KEGG annotation (0.76)	No KEGG annotation (0.76)	1085	1	0	0	enriched
3.6k.fam01516	649	61	0	0	Cytoplasmic (0.80)	unknown (0.86)	Trm112p (PF03966) (0.63)	K09791 (0.99)	uncharacterized protein (0.99)	99997 Function unknown (0.99)	09194 Poorly characterized (0.99)	09190 Unclassified (0.99)	10	606	8	6	depleted
3.6k.fam00434	1692	158	0	0	Cytoplasmic (0.86)	single-stranded nucleic acid binding R3H domain-containing (0.24)	R3H (PF01424) (0.55)	K06346 (1.00)	spoIIIJ-associated protein (1.00)	99978 Cell growth (1.00)	09193 Cellular processes and signaling (1.00)	09190 Unclassified (1.00)	1499	150	1	0	enriched
3.6k.fam00114	1644	303	0.02	5	CytoplasmicMembrane (0.96)	cation diffusion facilitator family (0.45)	Cation_efflux (PF01545) + ZT_dimer (PF16916) (0.46)	K13283 (0.46)	ferrous-iron efflux pump FieF (0.46)	02000 Transporters [BR:ko02000] (0.90)	09131 Membrane transport (0.90)	09130 Environmental Information Processing (0.90)	182	859	3	11	depleted
3.6k.fam04058	3254	587	0	0	Cytoplasmic (0.92)	DNA (0.57)	zf-CHC2 (PF01807) + Toprim_N (PF08275) + Toprim_2 (PF13155) (0.30)	K02316 (0.96)	DNA primase (0.96)	03032 DNA replication proteins [BR:ko03032] (0.96)	09124 Replication and repair (0.96)	09120 Genetic Information Processing (0.96)	1976	983	0	0	equally_distributed
3.6k.fam00021	9023	152	0	0	Cytoplasmic (0.70)	NUDIX (0.37)	NUDIX (PF00293) (0.84)	K03574 (0.51)	8-oxo-dGTP diphosphatase (0.51)	03400 DNA repair and recombination proteins [BR:ko03400] (0.58)	09124 Replication and repair (0.58)	09120 Genetic Information Processing (0.61)	2096	934	51	17	equally_distributed
3.6k.fam00740	599	306	0	0	Unknown (0.68)	unknown (0.42)	No domains detected (0.99)	K06881 (0.96)	bifunctional oligoribonuclease and PAP phosphatase NrnA (0.96)	03400 DNA repair and recombination proteins [BR:ko03400] (0.96)	09124 Replication and repair (0.96)	09120 Genetic Information Processing (0.96)	583	1	1	0	enriched
3.6k.fam02575	1860	361	0	0	Cytoplasmic (0.54)	mannose-1-phosphate guanylyltransferase (0.21)	NTP_transferase (PF00483) (0.67)	K00971 (0.74)	mannose-1-phosphate guanylyltransferase (0.74)	00520 Amino sugar and nucleotide sugar metabolism [PATH:ko00520] (0.80)	09101 Carbohydrate metabolism (0.80)	09100 Metabolism (0.80)	836	751	0	5	equally_distributed
3.6k.fam00720	534	90	0	1	CytoplasmicMembrane (0.82)	unknown (0.60)	No domains detected (1.00)	No KEGG annotation (1.00)	No KEGG annotation (1.00)	No KEGG annotation (1.00)	No KEGG annotation (1.00)	No KEGG annotation (1.00)	522	0	0	0	enriched
3.6k.fam00482	3445	213	0	0	Cytoplasmic (0.99)	adenylate (0.27)	ADK (PF00406) (0.94)	K00939 (0.98)	adenylate kinase (0.98)	04147 Exosome [BR:ko04147] (0.98)	09141 Transport and catabolism (0.98)	09140 Cellular Processes (0.98)	2037	1069	23	6	equally_distributed
3.6k.fam06858	884	330	0	0	Cytoplasmic (0.76)	4-hydroxythreonine-4-phosphate dehydrogenase (0.38)	PdxA (PF04166) (0.97)	K00097 (0.99)	4-hydroxythreonine-4-phosphate dehydrogenase (0.99)	00750 Vitamin B6 metabolism [PATH:ko00750] (0.99)	09108 Metabolism of cofactors and vitamins (0.99)	09100 Metabolism (0.99)	2	811	0	3	depleted
3.6k.fam18029	576	260	0	0	Cytoplasmic (0.98)	thiG; thiazole (0.32)	ThiG (PF05690) (0.97)	K03149 (0.99)	thiazole synthase (0.99)	00730 Thiamine metabolism [PATH:ko00730] (0.99)	09108 Metabolism of cofactors and vitamins (0.99)	09100 Metabolism (0.99)	1	552	0	0	depleted
3.6k.fam05796	1017	363	0.01	0	Cytoplasmic (0.78)	riboflavin biosynthesis protein RibD (EC:1.1.1.193 (0.21)	dCMP_cyt_deam_1 (PF00383) + RibD_C (PF01872) (0.84)	K11752 (0.96)	diaminohydroxyphosphoribosylaminopyrimidine deaminase / 5-amino-6-(5-phosphoribosylamino)uracil reductase (0.96)	02024 Quorum sensing [PATH:ko02024] (0.96)	09145 Cellular community - prokaryotes (0.96)	09140 Cellular Processes (0.96)	126	830	6	1	depleted
3.6k.fam01945	1946	285	0	0	Cytoplasmic (0.78)	HemK family modification (0.13)	MTS (PF05175) (0.59)	K02493 (0.90)	release factor glutamine methyltransferase (0.90)	03012 Translation factors [BR:ko03012] (0.90)	09122 Translation (0.97)	09120 Genetic Information Processing (0.97)	746	1005	1	0	depleted
3.6k.fam00088	2116	195	0.01	0	Cytoplasmic (0.60)	unknown (0.33)	No domains detected (0.94)	No KEGG annotation (0.83)	No KEGG annotation (0.83)	No KEGG annotation (0.83)	No KEGG annotation (0.83)	No KEGG annotation (0.83)	1584	268	27	1	enriched
3.6k.fam00241	2515	97	0	0	Cytoplasmic (0.79)	Aspartyl/glutamyl-tRNA(Asn/Gln) amidotransferase subunit (0.18)	Glu-tRNAGln (PF02686) (0.97)	K02435 (1.00)	aspartyl-tRNA(Asn)/glutamyl-tRNA(Gln) amidotransferase subunit C (1.00)	03029 Mitochondrial biogenesis [BR:ko03029] (1.00)	09122 Translation (1.00)	09120 Genetic Information Processing (1.00)	1683	741	14	2	equally_distributed
3.6k.fam00245	2455	323	0	0	Cytoplasmic (0.98)	polyprenyl (0.28)	polyprenyl_synt (PF00348) (0.97)	K02523 (0.33)	octaprenyl-diphosphate synthase (0.33)	00900 Terpenoid backbone biosynthesis [PATH:ko00900] (0.95)	09109 Metabolism of terpenoids and polyketides (0.95)	09100 Metabolism (0.95)	534	1046	24	21	depleted
3.6k.fam08342	2904	862	0	0	Cytoplasmic (0.97)	Protein translocase subunit (0.21)	SecA_DEAD (PF07517) + SecA_SW (PF07516) + SEC-C (PF02810) (0.45)	K03070 (0.96)	preprotein translocase subunit SecA (0.96)	02024 Quorum sensing [PATH:ko02024] (0.96)	09145 Cellular community - prokaryotes (0.96)	09140 Cellular Processes (0.96)	1648	854	0	0	equally_distributed
3.6k.fam06632	463	694	0	7	CytoplasmicMembrane (0.99)	flagellar biosynthesis protein (0.52)	FHIPEP (PF00771) (0.97)	K02400 (0.86)	flagellar biosynthesis protein FlhA (0.86)	02040 Flagellar assembly [PATH:ko02040] (0.86)	09142 Cell motility (0.86)	09140 Cellular Processes (0.86)	0	397	0	0	depleted
3.6k.fam00749	822	307	0	0	Cytoplasmic (0.91)	ispH; 4-hydroxy-3-methylbut-2-enyl diphosphate reductase (0.27)	LYTB (PF02401) (0.98)	K03527 (0.99)	4-hydroxy-3-methylbut-2-en-1-yl diphosphate reductase (0.99)	00900 Terpenoid backbone biosynthesis [PATH:ko00900] (0.99)	09109 Metabolism of terpenoids and polyketides (0.99)	09100 Metabolism (0.99)	111	674	1	0	depleted
3.6k.fam00269	2143	181	0	0	Cytoplasmic (0.62)	dTDP-4-dehydrorhamnose (0.26)	dTDP_sugar_isom (PF00908) (0.87)	K01790 (0.98)	dTDP-4-dehydrorhamnose 3,5-epimerase (0.98)	00521 Streptomycin biosynthesis [PATH:ko00521] (0.98)	09110 Biosynthesis of other secondary metabolites (0.98)	09100 Metabolism (0.98)	958	783	9	8	equally_distributed
3.6k.fam05485	692	311	0	0	Cytoplasmic (0.95)	hemC; porphobilinogen deaminase (0.24)	Porphobil_deam (PF01379) + Porphobil_deamC (PF03900) (0.82)	K01749 (0.99)	hydroxymethylbilane synthase (0.99)	00860 Porphyrin and chlorophyll metabolism [PATH:ko00860] (0.99)	09108 Metabolism of cofactors and vitamins (0.99)	09100 Metabolism (0.99)	1	655	1	1	depleted
3.6k.fam00003	6351	266	0.05	0	Cytoplasmic (0.54)	unknown (0.27)	Abhydrolase_1 (PF00561) (0.29)	K06889 (0.26)	uncharacterized protein (0.30)	99997 Function unknown (0.30)	09194 Poorly characterized (0.34)	09100 Metabolism (0.44)	1219	1039	21	9	depleted
3.6k.fam00867	2222	325	0	0	Cytoplasmic (0.96)	unknown (0.39)	AAA_3 (PF07726) (0.71)	K03924 (0.75)	MoxR-like ATPase (0.75)	99982 Energy metabolism (0.80)	09191 Metabolism (0.80)	09190 Unclassified (0.80)	104	883	18	12	depleted
3.6k.fam00789	3221	309	0.01	0	Cytoplasmic (0.96)	methionyl-tRNA (0.34)	Formyl_trans_N (PF00551) + Formyl_trans_C (PF02911) (0.60)	K00604 (0.94)	methionyl-tRNA formyltransferase (0.94)	00970 Aminoacyl-tRNA biosynthesis [PATH:ko00970] (0.94)	09122 Translation (0.94)	09120 Genetic Information Processing (0.94)	1849	993	4	0	equally_distributed
3.6k.fam01236	655	90	0.03	0	Cytoplasmic (0.99)	phosphotransferase system, phosphocarrier protein (0.32)	PTS-HPr (PF00381) (0.96)	K11189 (0.94)	phosphocarrier protein (0.94)	02000 Transporters [BR:ko02000] (0.95)	09131 Membrane transport (0.98)	09130 Environmental Information Processing (0.98)	7	609	0	0	depleted
3.6k.fam00938	1014	257	0.11	1	CytoplasmicMembrane (0.95)	OmpA/MotB domain-containing (0.36)	MotB_plug (PF13677) + OmpA (PF00691) (0.57)	K02557 (0.97)	chemotaxis protein MotB (0.97)	02040 Flagellar assembly [PATH:ko02040] (0.97)	09142 Cell motility (0.97)	09140 Cellular Processes (0.97)	1	546	0	0	depleted
3.6k.fam01317	2336	209	0	0	Cytoplasmic (0.70)	unknown (0.18)	UDG (PF03167) (0.96)	K02334 (0.95)	DNA polymerase bacteriophage-type (0.95)	99976 Replication, recombination and repair proteins (0.95)	09192 Genetic information processing (0.95)	09190 Unclassified (0.95)	1120	842	11	11	equally_distributed
3.6k.fam00077	8231	303	0	0	Cytoplasmic (0.91)	unknown (0.27)	Phage_int_SAM_1 (PF02899) + Phage_integrase (PF00589) (0.50)	K04763 (0.66)	integrase/recombinase XerD (0.66)	03036 Chromosome and associated proteins [BR:ko03036] (0.85)	09124 Replication and repair (0.85)	09120 Genetic Information Processing (0.85)	2108	1155	35	9	depleted
3.6k.fam02619	867	480	0	0	Cytoplasmic (0.96)	RNA polymerase sigma 54 subunit (0.17)	Sigma54_AID (PF00309) + Sigma54_CBD (PF04963) + Sigma54_DBD (PF04552) (0.80)	K03092 (1.00)	RNA polymerase sigma-54 factor (1.00)	05111 Biofilm formation - Vibrio cholerae [PATH:ko05111] (1.00)	09145 Cellular community - prokaryotes (1.00)	09140 Cellular Processes (1.00)	5	792	0	0	depleted
3.6k.fam00963	672	417	0.01	0	Cytoplasmic (0.74)	unknown (0.91)	DUF1015 (PF06245) (0.99)	No KEGG annotation (1.00)	No KEGG annotation (1.00)	No KEGG annotation (1.00)	No KEGG annotation (1.00)	No KEGG annotation (1.00)	25	607	1	1	depleted
3.6k.fam20138	3086	189	0	0	Cytoplasmic (0.99)	peptidyl-tRNA hydrolase (0.27)	Pept_tRNA_hydro (PF01195) (0.99)	K01056 (1.00)	peptidyl-tRNA hydrolase, PTH1 family (1.00)	03012 Translation factors [BR:ko03012] (1.00)	09122 Translation (1.00)	09120 Genetic Information Processing (1.00)	1984	1013	0	0	equally_distributed
3.6k.fam00222	4247	458	0	0	Cytoplasmic (0.84)	unknown (0.24)	PGM_PMM_I (PF02878) + PGM_PMM_II (PF02879) + PGM_PMM_III (PF02880) + PGM_PMM_IV (PF00408) (0.54)	K01840 (0.33)	phosphomannomutase (0.33)	00520 Amino sugar and nucleotide sugar metabolism [PATH:ko00520] (0.50)	09101 Carbohydrate metabolism (0.50)	09100 Metabolism (0.92)	1458	1130	24	22	depleted
3.6k.fam01691	1219	558	0	0	Cytoplasmic (0.83)	dihydroxy-acid dehydratase (0.35)	ILVD_EDD (PF00920) (0.97)	K01687 (0.83)	dihydroxy-acid dehydratase (0.83)	00770 Pantothenate and CoA biosynthesis [PATH:ko00770] (0.83)	09108 Metabolism of cofactors and vitamins (0.83)	09100 Metabolism (0.94)	76	751	5	12	depleted
3.6k.fam00601	2193	77	0.02	0	Cytoplasmic (0.50)	50S ribosomal protein (0.35)	Ribosomal_L28 (PF00830) (0.86)	K02902 (0.75)	large subunit ribosomal protein L28 (0.75)	03011 Ribosome [BR:ko03011] (0.75)	09122 Translation (0.75)	09120 Genetic Information Processing (0.75)	1266	900	0	0	equally_distributed
3.6k.fam00403	6456	224	0	0	Cytoplasmic (0.58)	unknown (0.75)	Y1_Tnp (PF01797) (0.57)	K07491 (0.95)	putative transposase (0.95)	99976 Replication, recombination and repair proteins (0.95)	09192 Genetic information processing (0.95)	09190 Unclassified (0.95)	1529	590	0	0	enriched
3.6k.fam00223	2161	293	0	0	Cytoplasmic (0.65)	branched-chain amino acid (0.18)	Aminotran_4 (PF01063) (0.96)	K00826 (0.78)	branched-chain amino acid aminotransferase (0.78)	00770 Pantothenate and CoA biosynthesis [PATH:ko00770] (0.78)	09108 Metabolism of cofactors and vitamins (0.86)	09100 Metabolism (0.96)	304	978	10	17	depleted
3.6k.fam04153	2954	290	0.01	0	Cytoplasmic (0.98)	parB-like partition (0.24)	ParBc (PF02195) (0.93)	K03497 (0.98)	chromosome partitioning protein, ParB family (0.98)	04812 Cytoskeleton proteins [BR:ko04812] (0.98)	09142 Cell motility (0.98)	09140 Cellular Processes (0.98)	1717	947	4	3	equally_distributed
3.6k.fam04748	1184	157	0	0	Cytoplasmic (0.56)	Small heat shock (0.30)	HSP20 (PF00011) (0.99)	K13993 (0.99)	HSP20 family protein (0.99)	04141 Protein processing in endoplasmic reticulum [PATH:ko04141] (0.99)	09123 Folding, sorting and degradation (0.99)	09120 Genetic Information Processing (0.99)	1146	4	1	4	enriched
3.6k.fam00297	1387	397	0.65	1	Unknown (0.34)	unknown (0.28)	No domains detected (0.46)	No KEGG annotation (0.39)	No KEGG annotation (0.39)	01002 Peptidases [BR:ko01002] (0.41)	09112 Enzyme families (0.41)	09100 Metabolism (0.41)	1008	281	0	0	equally_distributed
3.6k.fam00511	4032	426	0	0	Cytoplasmic (0.76)	UDP-N-acetylglucosamine (0.33)	EPSP_synthase (PF00275) (0.92)	K00790 (0.76)	UDP-N-acetylglucosamine 1-carboxyvinyltransferase (0.76)	01011 Peptidoglycan biosynthesis and degradation proteins [BR:ko01011] (0.76)	09107 Glycan biosynthesis and metabolism (0.76)	09100 Metabolism (0.97)	1937	1089	9	16	depleted
3.6k.fam02168	685	494	0.51	0	Cytoplasmic (0.31)	lytic (0.16)	SLT (PF01464) + LysM (PF01476) + LysM (PF01476) (0.32)	K08307 (0.95)	membrane-bound lytic murein transglycosylase D (0.95)	01011 Peptidoglycan biosynthesis and degradation proteins [BR:ko01011] (0.95)	09107 Glycan biosynthesis and metabolism (0.95)	09100 Metabolism (0.96)	33	535	1	0	depleted
3.6k.fam21591	3324	584	0	0	Cytoplasmic (0.99)	threonyl-tRNA (0.24)	tRNA_SAD (PF07973) + tRNA-synt_2b (PF00587) + HGTP_anticodon (PF03129) (0.48)	K01868 (0.98)	threonyl-tRNA synthetase (0.98)	00970 Aminoacyl-tRNA biosynthesis [PATH:ko00970] (0.98)	09122 Translation (0.98)	09120 Genetic Information Processing (0.98)	2011	1027	27	1	equally_distributed
3.6k.fam11615	4150	429	0.01	5	CytoplasmicMembrane (0.99)	sugar (0.17)	Bac_transf (PF02397) (0.73)	K03606 (0.43)	putative colanic acid biosysnthesis UDP-glucose lipid carrier transferase (0.43)	05111 Biofilm formation - Vibrio cholerae [PATH:ko05111] (0.43)	09145 Cellular community - prokaryotes (0.43)	09140 Cellular Processes (0.43)	1872	835	3	0	equally_distributed
3.6k.fam10808	610	294	0	0	Cytoplasmic (1.00)	glyQ; glycyl-tRNA synthetase subunit alpha (0.36)	tRNA-synt_2e (PF02091) (0.98)	K01878 (0.97)	glycyl-tRNA synthetase alpha chain (0.97)	00970 Aminoacyl-tRNA biosynthesis [PATH:ko00970] (1.00)	09122 Translation (1.00)	09120 Genetic Information Processing (1.00)	3	580	0	0	depleted
3.6k.fam00192	2071	418	0	0	Cytoplasmic (0.84)	diaminopimelate (0.22)	Orn_Arg_deC_N (PF02784) (0.57)	K01586 (0.56)	diaminopimelate decarboxylase (0.56)	00300 Lysine biosynthesis [PATH:ko00300] (0.56)	09105 Amino acid metabolism (0.86)	09100 Metabolism (0.97)	343	957	17	6	depleted
3.6k.fam00089	2290	196	0.05	0	Cytoplasmic (0.61)	unknown (0.73)	Nitroreductase (PF00881) (0.68)	No KEGG annotation (0.78)	No KEGG annotation (0.78)	No KEGG annotation (0.78)	No KEGG annotation (0.78)	No KEGG annotation (0.78)	263	852	36	20	depleted
3.6k.fam02696	1222	175	0	0	Cytoplasmic (0.97)	NADH (or F420H2) dehydrogenase subunit (0.14)	Complex1_30kDa (PF00329) (0.86)	K00332 (0.80)	NADH-quinone oxidoreductase subunit C (0.80)	00190 Oxidative phosphorylation [PATH:ko00190] (0.87)	09102 Energy metabolism (0.87)	09100 Metabolism (0.87)	18	855	2	19	depleted
3.6k.fam02012	1844	255	0	0	Cytoplasmic (0.97)	tRNA pseudouridine synthase (0.43)	TruB_N (PF01509) + TruB_C_2 (PF16198) (0.49)	K03177 (0.95)	tRNA pseudouridine55 synthase (0.95)	03016 Transfer RNA biogenesis [BR:ko03016] (0.95)	09122 Translation (0.95)	09120 Genetic Information Processing (0.98)	688	970	40	19	depleted
3.6k.fam00473	2643	292	0.01	0	Cytoplasmic (0.60)	ATP synthase gamma (0.17)	ATP-synt (PF00231) (0.98)	K02115 (0.98)	F-type H+-transporting ATPase subunit gamma (0.98)	00194 Photosynthesis proteins [BR:ko00194] (0.98)	09102 Energy metabolism (0.98)	09100 Metabolism (0.98)	1418	909	0	0	equally_distributed
3.6k.fam01862	889	177	0	0	Cytoplasmic (0.86)	3-deoxy-D-manno-octulosonate 8-phosphate (0.25)	No domains detected (0.53)	K03270 (0.97)	3-deoxy-D-manno-octulosonate 8-phosphate phosphatase (KDO 8-P phosphatase) (0.97)	01005 Lipopolysaccharide biosynthesis proteins [BR:ko01005] (0.97)	09107 Glycan biosynthesis and metabolism (0.97)	09100 Metabolism (0.98)	128	680	2	0	depleted
3.6k.fam21112	2162	381	0	0	Cytoplasmic (1.00)	S-adenosylmethionine (0.25)	S-AdoMet_synt_N (PF00438) + S-AdoMet_synt_M (PF02772) + S-AdoMet_synt_C (PF02773) (0.86)	K00789 (1.00)	S-adenosylmethionine synthetase (1.00)	00270 Cysteine and methionine metabolism [PATH:ko00270] (1.00)	09105 Amino acid metabolism (1.00)	09100 Metabolism (1.00)	956	983	16	2	depleted
3.6k.fam03114	3434	209	0	0	Cytoplasmic (0.97)	50S ribosomal protein (0.59)	Ribosomal_L3 (PF00297) (0.96)	K02906 (0.97)	large subunit ribosomal protein L3 (0.97)	03011 Ribosome [BR:ko03011] (0.99)	09122 Translation (0.99)	09120 Genetic Information Processing (0.99)	2212	1103	50	14	equally_distributed
3.6k.fam06606	3179	332	0.08	1	CytoplasmicMembrane (0.34)	aminodeoxychorismate (0.36)	YceG (PF02618) (0.94)	K07082 (0.99)	UPF0755 protein (0.99)	99996 General function prediction only (0.99)	09194 Poorly characterized (0.99)	09190 Unclassified (0.99)	2056	798	1	0	equally_distributed
3.6k.fam00174	1304	261	0.04	7	CytoplasmicMembrane (1.00)	unknown (0.77)	TauE (PF01925) (0.96)	K07090 (0.98)	uncharacterized protein (0.98)	99997 Function unknown (0.98)	09194 Poorly characterized (0.98)	09190 Unclassified (0.98)	39	688	4	6	depleted
3.6k.fam01527	641	252	0	0	Cytoplasmic (0.59)	unknown (0.64)	No domains detected (0.94)	No KEGG annotation (0.98)	No KEGG annotation (0.98)	No KEGG annotation (0.98)	No KEGG annotation (0.98)	No KEGG annotation (0.98)	627	0	0	0	enriched
3.6k.fam00676	1826	189	0	0	Cytoplasmic (0.53)	pyruvate ferredoxin/flavodoxin (0.07)	POR (PF01558) (0.94)	K00177 (0.37)	2-oxoglutarate ferredoxin oxidoreductase subunit gamma (0.37)	00720 Carbon fixation pathways in prokaryotes [PATH:ko00720] (0.37)	09102 Energy metabolism (0.37)	09100 Metabolism (0.71)	176	747	12	17	depleted
3.6k.fam06423	583	133	0	0	Cytoplasmic (0.70)	7-cyano-7-deazaguanine (0.43)	QueF (PF14489) (0.96)	K09457 (0.97)	7-cyano-7-deazaguanine reductase (0.97)	03016 Transfer RNA biogenesis [BR:ko03016] (0.97)	09122 Translation (0.97)	09120 Genetic Information Processing (0.97)	7	563	0	0	depleted
3.6k.fam01042	2098	284	0	0	Cytoplasmic (0.72)	2-oxoglutarate ferredoxin oxidoreductase subunit (0.18)	TPP_enzyme_C (PF02775) (0.57)	K00175 (0.74)	2-oxoglutarate/2-oxoacid ferredoxin oxidoreductase subunit beta (0.74)	00720 Carbon fixation pathways in prokaryotes [PATH:ko00720] (0.74)	09102 Energy metabolism (0.74)	09100 Metabolism (0.76)	480	858	12	14	depleted
3.6k.fam00476	630	155	0.01	0	Cytoplasmic (0.94)	PTS transporter subunit IIA-like nitrogen-regulatory protein (0.20)	PTS_EIIA_2 (PF00359) (0.98)	K02806 (0.97)	PTS system, nitrogen regulatory IIA component (0.97)	02060 Phosphotransferase system (PTS) [PATH:ko02060] (0.98)	09131 Membrane transport (0.98)	09130 Environmental Information Processing (0.98)	2	547	0	0	depleted
3.6k.fam00860	423	87	0	3	CytoplasmicMembrane (1.00)	unknown (0.63)	No domains detected (1.00)	No KEGG annotation (1.00)	No KEGG annotation (1.00)	No KEGG annotation (1.00)	No KEGG annotation (1.00)	No KEGG annotation (1.00)	418	0	0	0	enriched
3.6k.fam20883	764	63	0	0	Cytoplasmic (0.89)	rpmD; 50S ribosomal protein (0.45)	Ribosomal_L30 (PF00327) (1.00)	K02907 (1.00)	large subunit ribosomal protein L30 (1.00)	03011 Ribosome [BR:ko03011] (1.00)	09122 Translation (1.00)	09120 Genetic Information Processing (1.00)	2	755	0	0	depleted
3.6k.fam00070	2667	228	0	0	Cytoplasmic (0.93)	50S ribosomal protein (0.44)	Ribosomal_L25p (PF01386) + Ribosomal_TL5_C (PF14693) (0.96)	K02897 (0.99)	large subunit ribosomal protein L25 (0.99)	03011 Ribosome [BR:ko03011] (0.99)	09122 Translation (0.99)	09120 Genetic Information Processing (0.99)	1878	721	1	0	equally_distributed
3.6k.fam00310	762	625	0	1	Unknown (0.67)	unknown (0.65)	No domains detected (0.97)	No KEGG annotation (1.00)	No KEGG annotation (1.00)	No KEGG annotation (1.00)	No KEGG annotation (1.00)	No KEGG annotation (1.00)	722	0	1	0	enriched
3.6k.fam01292	2073	342	0	0	Cytoplasmic (0.90)	aspartate-semialdehyde dehydrogenase (0.22)	Semialdhyde_dh (PF01118) + Semialdhyde_dhC (PF02774) (0.81)	K00133 (0.54)	aspartate-semialdehyde dehydrogenase (0.54)	00261 Monobactam biosynthesis [PATH:ko00261] (0.54)	09110 Biosynthesis of other secondary metabolites (0.54)	09100 Metabolism (0.98)	161	1039	12	13	depleted
3.6k.fam00737	2393	101	0	0	Cytoplasmic (0.81)	unknown (0.56)	KH_4 (PF13083) (0.99)	K06960 (0.99)	uncharacterized protein (0.99)	99997 Function unknown (0.99)	09194 Poorly characterized (0.99)	09190 Unclassified (0.99)	1821	492	0	0	equally_distributed
3.6k.fam00008	4664	740	0.51	0	Unknown (0.70)	TonB-dependent (0.40)	Plug (PF07715) + TonB_dep_Rec (PF00593) (0.32)	K02014 (0.42)	iron complex outermembrane recepter protein (0.42)	02000 Transporters [BR:ko02000] (0.72)	09131 Membrane transport (0.72)	09130 Environmental Information Processing (0.72)	6	728	0	0	depleted
3.6k.fam01249	7452	471	0	0	Cytoplasmic (0.99)	lysyl-tRNA (0.12)	tRNA_anti-codon (PF01336) + tRNA-synt_2 (PF00152) (0.77)	K04567 (0.38)	lysyl-tRNA synthetase, class II (0.38)	00970 Aminoacyl-tRNA biosynthesis [PATH:ko00970] (0.57)	09122 Translation (0.98)	09120 Genetic Information Processing (0.98)	2227	1156	54	16	equally_distributed
3.6k.fam15457	740	159	0	0	Cytoplasmic (0.99)	molybdenum cofactor biosynthesis protein (0.37)	MoaC (PF01967) (0.92)	K03637 (0.99)	cyclic pyranopterin monophosphate synthase (0.99)	04122 Sulfur relay system [PATH:ko04122] (0.99)	09123 Folding, sorting and degradation (0.99)	09120 Genetic Information Processing (0.99)	2	690	0	16	depleted
3.6k.fam02426	912	271	0	0	Cytoplasmic (0.96)	pyrroline-5-carboxylate reductase (0.34)	F420_oxidored (PF03807) + P5CR_dimer (PF14748) (0.82)	K00286 (0.98)	pyrroline-5-carboxylate reductase (0.98)	00330 Arginine and proline metabolism [PATH:ko00330] (0.98)	09105 Amino acid metabolism (0.98)	09100 Metabolism (0.98)	77	781	5	7	depleted
3.6k.fam01324	3555	151	0	0	Cytoplasmic (0.97)	single-strand binding (0.24)	SSB (PF00436) (0.98)	K03111 (0.99)	single-strand DNA-binding protein (0.99)	03400 DNA repair and recombination proteins [BR:ko03400] (0.99)	09124 Replication and repair (0.99)	09120 Genetic Information Processing (0.99)	2013	1013	0	0	equally_distributed
3.6k.fam01750	2896	283	0.01	0	Cytoplasmic (0.81)	unknown (0.25)	Transketolase_N (PF00456) (0.90)	K00615 (0.98)	transketolase (0.98)	01051 Biosynthesis of ansamycins [PATH:ko01051] (0.98)	09109 Metabolism of terpenoids and polyketides (0.98)	09100 Metabolism (0.98)	1613	616	17	11	equally_distributed
3.6k.fam03513	2940	231	0.02	0	Cytoplasmic (0.75)	unknown (0.54)	No domains detected (0.66)	K02242 (0.97)	competence protein ComFC (0.97)	02044 Secretion system [BR:ko02044] (0.97)	09131 Membrane transport (0.97)	09130 Environmental Information Processing (0.97)	1889	940	0	0	equally_distributed
3.6k.fam02336	3194	188	0	0	Cytoplasmic (1.00)	translation elongation factor (0.24)	EFP_N (PF08207) + EFP (PF01132) + Elong-fact-P_C (PF09285) (0.67)	K02356 (0.99)	elongation factor P (0.99)	03012 Translation factors [BR:ko03012] (0.99)	09122 Translation (0.99)	09120 Genetic Information Processing (0.99)	1996	1010	0	0	equally_distributed
3.6k.fam06585	1485	348	0	0	Cytoplasmic (0.68)	unknown (0.27)	Queuosine_synth (PF02547) (0.99)	K07568 (1.00)	S-adenosylmethionine:tRNA ribosyltransferase-isomerase (1.00)	03016 Transfer RNA biogenesis [BR:ko03016] (1.00)	09122 Translation (1.00)	09120 Genetic Information Processing (1.00)	426	921	0	1	depleted
3.6k.fam04822	2282	608	0	0	Cytoplasmic (1.00)	glucosamine/fructose-6-phosphate (0.19)	GATase_6 (PF13522) + SIS (PF01380) + SIS (PF01380) (0.78)	K00820 (0.98)	glucosamine---fructose-6-phosphate aminotransferase (isomerizing) (0.98)	04931 Insulin resistance [PATH:ko04931] (0.98)	09166 Endocrine and metabolic diseases (0.98)	09160 Human Diseases (0.98)	997	995	23	19	depleted
3.6k.fam00025	4423	339	0	0	Cytoplasmic (0.88)	alcohol (0.14)	ADH_N (PF08240) + ADH_zinc_N (PF00107) (0.54)	K00344 (0.22)	NADPH2:quinone reductase (0.22)	99982 Energy metabolism (0.23)	09191 Metabolism (0.23)	09100 Metabolism (0.56)	303	955	3	14	depleted
3.6k.fam00959	1345	155	0	0	Cytoplasmic (0.96)	CMP/dCMP deaminase zinc-binding (0.13)	MafB19-deam (PF14437) (0.59)	K11991 (0.65)	tRNA(adenine34) deaminase (0.65)	03016 Transfer RNA biogenesis [BR:ko03016] (0.65)	09122 Translation (0.65)	09120 Genetic Information Processing (0.65)	158	873	11	0	depleted
3.6k.fam00150	1671	459	0.01	0	Cytoplasmic (0.83)	peptidase U62 modulator of DNA (0.27)	PmbA_TldD (PF01523) (0.93)	K03568 (0.52)	TldD protein (0.52)	01002 Peptidases [BR:ko01002] (0.92)	09112 Enzyme families (0.92)	09100 Metabolism (0.92)	83	667	9	16	depleted
3.6k.fam01163	1063	129	0	0	Cytoplasmic (0.57)	glycine cleavage system H (0.33)	GCV_H (PF01597) (0.99)	K02437 (0.99)	glycine cleavage system H protein (0.99)	00260 Glycine, serine and threonine metabolism [PATH:ko00260] (0.99)	09105 Amino acid metabolism (0.99)	09100 Metabolism (0.99)	10	862	4	13	depleted
3.6k.fam01740	2927	146	0	0	Unknown (0.38)	ribonuclease (0.46)	RVT_3 (PF13456) (0.64)	K03469 (0.98)	ribonuclease HI (0.98)	03032 DNA replication proteins [BR:ko03032] (0.98)	09124 Replication and repair (0.98)	09120 Genetic Information Processing (0.98)	1904	856	15	8	equally_distributed
3.6k.fam03207	3461	318	0	0	Cytoplasmic (0.99)	DNA-directed RNA polymerase subunit (0.49)	RNA_pol_L (PF01193) + RNA_pol_A_CTD (PF03118) (0.50)	K03040 (0.99)	DNA-directed RNA polymerase subunit alpha (0.99)	03400 DNA repair and recombination proteins [BR:ko03400] (0.99)	09124 Replication and repair (0.99)	09120 Genetic Information Processing (0.99)	2168	1142	1	0	equally_distributed
3.6k.fam06389	2869	510	0.02	1	Cytoplasmic (0.95)	unknown (0.31)	DUF3552 (PF12072) + HD (PF01966) (0.68)	K18682 (0.99)	ribonucrease Y (0.99)	03018 RNA degradation [PATH:ko03018] (0.99)	09123 Folding, sorting and degradation (0.99)	09120 Genetic Information Processing (0.99)	1977	694	0	0	equally_distributed
3.6k.fam00009	5173	340	0.06	0	Cytoplasmic (0.82)	oxidoreductase domain-containing (0.39)	GFO_IDH_MocA (PF01408) (0.69)	K00010 (0.37)	myo-inositol 2-dehydrogenase / D-chiro-inositol 1-dehydrogenase (0.37)	00521 Streptomycin biosynthesis [PATH:ko00521] (0.37)	09110 Biosynthesis of other secondary metabolites (0.37)	09100 Metabolism (0.57)	476	939	10	10	depleted
3.6k.fam00683	689	427	0.42	0	Unknown (0.56)	tolB; translocation protein (0.17)	TolB_N (PF04052) + PD40 (PF07676) + PD40 (PF07676) + PD40 (PF07676) + PD40 (PF07676) (0.22)	K03641 (0.94)	TolB protein (0.94)	02000 Transporters [BR:ko02000] (0.94)	09131 Membrane transport (0.94)	09130 Environmental Information Processing (0.94)	17	583	1	1	depleted
3.6k.fam00098	1640	559	0.53	0	Unknown (0.49)	type II and III secretion system (0.27)	Secretin (PF00263) (0.31)	K02453 (0.41)	general secretion pathway protein D (0.41)	05111 Biofilm formation - Vibrio cholerae [PATH:ko05111] (0.41)	09145 Cellular community - prokaryotes (0.41)	09140 Cellular Processes (0.72)	8	802	0	0	depleted
3.6k.fam00423	2688	565	0	0	Cytoplasmic (0.87)	single-stranded-DNA-specific exonuclease (0.41)	DHH (PF01368) + DHHA1 (PF02272) (0.72)	K07462 (0.95)	single-stranded-DNA-specific exonuclease (0.95)	03400 DNA repair and recombination proteins [BR:ko03400] (0.95)	09124 Replication and repair (0.95)	09120 Genetic Information Processing (0.96)	1570	904	0	1	equally_distributed
3.6k.fam02377	1862	190	0.01	0	Cytoplasmic (0.98)	scpB; segregation and condensation protein (0.26)	SMC_ScpB (PF04079) (0.99)	K06024 (0.99)	segregation and condensation protein B (0.99)	03036 Chromosome and associated proteins [BR:ko03036] (0.99)	09124 Replication and repair (0.99)	09120 Genetic Information Processing (0.99)	1006	777	18	0	equally_distributed
3.6k.fam02843	913	340	0	0	Cytoplasmic (0.72)	fatty acid/phospholipid synthesis protein (0.26)	FA_synthesis (PF02504) (0.99)	K03621 (0.99)	glycerol-3-phosphate acyltransferase PlsX (0.99)	01004 Lipid biosynthesis proteins [BR:ko01004] (0.99)	09103 Lipid metabolism (0.99)	09100 Metabolism (0.99)	9	868	0	0	depleted
3.6k.fam02004	3091	231	0	0	Cytoplasmic (0.99)	Ribonuclease (0.29)	Ribonucleas_3_3 (PF14622) + dsrm (PF00035) (0.93)	K03685 (0.99)	ribonuclease III (0.99)	05205 Proteoglycans in cancer [PATH:ko05205] (0.99)	09161 Cancers (0.99)	09160 Human Diseases (0.99)	2068	916	0	1	equally_distributed
3.6k.fam01827	789	344	0	0	Cytoplasmic (0.63)	tetraacyldisaccharide 4'-kinase (0.33)	LpxK (PF02606) (0.95)	K00912 (0.98)	tetraacyldisaccharide 4'-kinase (0.98)	01005 Lipopolysaccharide biosynthesis proteins [BR:ko01005] (0.98)	09107 Glycan biosynthesis and metabolism (0.98)	09100 Metabolism (0.98)	1	746	0	0	depleted
3.6k.fam00170	539	284	0	0	Cytoplasmic (0.64)	metal dependent (0.32)	HDOD (PF08668) (0.90)	No KEGG annotation (0.75)	No KEGG annotation (0.75)	No KEGG annotation (0.75)	No KEGG annotation (0.75)	No KEGG annotation (0.75)	1	238	0	0	depleted
3.6k.fam01061	1883	199	0	0	Cytoplasmic (0.83)	RdgB/HAM1 family non-canonical purine NTP (0.17)	Ham1p_like (PF01725) (0.95)	K02428 (0.80)	XTP/dITP diphosphohydrolase (0.80)	00230 Purine metabolism [PATH:ko00230] (0.80)	09104 Nucleotide metabolism (0.80)	09100 Metabolism (0.97)	829	911	16	16	equally_distributed
3.6k.fam01966	1845	152	0	0	Cytoplasmic (0.96)	Transcriptional repressor (0.32)	ATP-cone (PF03477) (0.96)	K07738 (1.00)	transcriptional repressor NrdR (1.00)	03000 Transcription factors [BR:ko03000] (1.00)	09121 Transcription (1.00)	09120 Genetic Information Processing (1.00)	1002	748	25	2	equally_distributed
3.6k.fam00326	2787	216	0	0	Cytoplasmic (0.78)	thymidylate kinase (0.19)	Thymidylate_kin (PF02223) (0.93)	K00943 (0.97)	dTMP kinase (0.97)	00240 Pyrimidine metabolism [PATH:ko00240] (0.97)	09104 Nucleotide metabolism (0.97)	09100 Metabolism (0.97)	1508	956	20	8	equally_distributed
3.6k.fam00091	1467	392	0	0	Cytoplasmic (0.62)	geranylgeranyl (0.14)	FAD_binding_3 (PF01494) (0.48)	K17830 (0.35)	digeranylgeranylglycerophospholipid reductase (0.35)	00564 Glycerophospholipid metabolism [PATH:ko00564] (0.35)	09103 Lipid metabolism (0.35)	09100 Metabolism (0.74)	59	659	22	16	depleted
3.6k.fam03035	2992	170	0	0	Cytoplasmic (0.99)	translation initiation factor (0.41)	IF3_N (PF05198) + IF3_C (PF00707) (0.93)	K02520 (0.99)	translation initiation factor IF-3 (0.99)	03012 Translation factors [BR:ko03012] (0.99)	09122 Translation (0.99)	09120 Genetic Information Processing (0.99)	1939	992	2	0	equally_distributed
3.6k.fam00197	3697	333	0	0	Cytoplasmic (0.93)	D-alanine--D-alanine (0.31)	Dala_Dala_lig_N (PF01820) + Dala_Dala_lig_C (PF07478) (0.54)	K01921 (0.97)	D-alanine-D-alanine ligase (0.97)	01502 Vancomycin resistance [PATH:ko01502] (0.97)	09168 Drug resistance (0.97)	09160 Human Diseases (0.97)	1404	1037	8	2	equally_distributed
3.6k.fam01473	264	104	0.02	0	Unknown (0.56)	flagellar hook-basal body complex subunit (0.28)	FliE (PF02049) (0.99)	K02408 (0.99)	flagellar hook-basal body complex protein FliE (0.99)	02040 Flagellar assembly [PATH:ko02040] (0.99)	09142 Cell motility (0.99)	09140 Cellular Processes (0.99)	0	247	0	0	depleted
3.6k.fam01737	1286	326	0.01	0	Cytoplasmic (0.51)	electron transfer flavoprotein subunit (0.51)	ETF (PF01012) + ETF_alpha (PF00766) (0.69)	K03522 (0.97)	electron transfer flavoprotein alpha subunit (0.97)	04147 Exosome [BR:ko04147] (0.97)	09141 Transport and catabolism (0.97)	09140 Cellular Processes (0.97)	5	817	0	9	depleted
3.6k.fam00143	1807	172	0.09	1	Unknown (0.48)	unknown (0.71)	No domains detected (0.99)	K02671 (0.75)	type IV pilus assembly protein PilV (0.75)	02035 Bacterial motility proteins [BR:ko02035] (0.75)	09142 Cell motility (0.75)	09140 Cellular Processes (0.80)	1486	4	0	0	enriched
3.6k.fam04313	3268	107	0.01	0	Cytoplasmic (1.00)	30S ribosomal protein (0.52)	Ribosomal_S10 (PF00338) (0.99)	K02946 (1.00)	small subunit ribosomal protein S10 (1.00)	03011 Ribosome [BR:ko03011] (1.00)	09122 Translation (1.00)	09120 Genetic Information Processing (1.00)	2138	1054	45	11	equally_distributed
3.6k.fam08837	984	623	0	0	Cytoplasmic (0.90)	glucose inhibited division protein (0.18)	GIDA (PF01134) + GIDA_assoc (PF13932) (0.78)	K03495 (0.98)	tRNA uridine 5-carboxymethylaminomethyl modification enzyme (0.98)	03036 Chromosome and associated proteins [BR:ko03036] (0.98)	09124 Replication and repair (0.98)	09120 Genetic Information Processing (0.98)	5	897	0	0	depleted
3.6k.fam01038	234	569	0.18	0	Unknown (0.58)	flagellar hook-associated protein (0.44)	Flg_bbr_C (PF06429) (0.70)	K02396 (0.97)	flagellar hook-associated protein 1 FlgK (0.97)	02040 Flagellar assembly [PATH:ko02040] (0.97)	09142 Cell motility (0.97)	09140 Cellular Processes (0.97)	0	203	0	0	depleted
3.6k.fam02353	2438	200	0.03	0	Extracellular (0.94)	Superoxide (0.18)	Sod_Fe_N (PF00081) + Sod_Fe_C (PF02777) (0.59)	K04564 (0.99)	superoxide dismutase, Fe-Mn family (0.99)	05016 Huntington's disease [PATH:ko05016] (0.99)	09163 Neurodegenerative diseases (0.99)	09160 Human Diseases (0.99)	1509	685	34	3	equally_distributed
3.6k.fam04071	1163	273	0.03	7	CytoplasmicMembrane (1.00)	phosphatidate (0.45)	CTP_transf_1 (PF01148) (0.98)	K00981 (0.98)	phosphatidate cytidylyltransferase (0.98)	04070 Phosphatidylinositol signaling system [PATH:ko04070] (0.98)	09132 Signal transduction (0.98)	09130 Environmental Information Processing (0.98)	8	1029	0	0	depleted
3.6k.fam00078	9209	254	0.01	0	Cytoplasmic (0.82)	short-chain dehydrogenase/reductase (0.26)	adh_short_C2 (PF13561) (0.62)	K00059 (0.44)	3-oxoacyl-[acyl-carrier protein] reductase (0.44)	00333 Prodigiosin biosyntheses [PATH:ko00333] (0.49)	09110 Biosynthesis of other secondary metabolites (0.50)	09100 Metabolism (0.70)	1065	1130	21	13	depleted
3.6k.fam00401	1809	222	0	0	Cytoplasmic (0.88)	cytidylate (0.20)	Cytidylate_kin (PF02224) (0.48)	K00945 (0.86)	CMP/dCMP kinase (0.86)	00240 Pyrimidine metabolism [PATH:ko00240] (0.86)	09104 Nucleotide metabolism (0.86)	09100 Metabolism (0.94)	596	862	29	9	depleted
3.6k.fam02333	1089	204	0	0	Cytoplasmic (0.99)	riboflavin synthase subunit alpha (0.37)	Lum_binding (PF00677) + Lum_binding (PF00677) (0.93)	K00793 (1.00)	riboflavin synthase (1.00)	00740 Riboflavin metabolism [PATH:ko00740] (1.00)	09108 Metabolism of cofactors and vitamins (1.00)	09100 Metabolism (1.00)	272	780	3	0	depleted
3.6k.fam00039	2655	569	0.01	11	CytoplasmicMembrane (0.97)	unknown (0.79)	No domains detected (0.52)	No KEGG annotation (1.00)	No KEGG annotation (1.00)	No KEGG annotation (1.00)	No KEGG annotation (1.00)	No KEGG annotation (1.00)	694	249	3	0	enriched
3.6k.fam02356	1841	87	0	0	Cytoplasmic (0.97)	30S ribosomal protein (0.48)	Ribosomal_S16 (PF00886) (0.99)	K02959 (1.00)	small subunit ribosomal protein S16 (1.00)	03029 Mitochondrial biogenesis [BR:ko03029] (1.00)	09122 Translation (1.00)	09120 Genetic Information Processing (1.00)	814	1015	0	0	depleted
3.6k.fam00589	2580	332	0.01	0	Cytoplasmic (0.55)	dihydroorotate (0.16)	DHO_dh (PF01180) (0.86)	K00226 (0.36)	dihydroorotate dehydrogenase (fumarate) (0.36)	00240 Pyrimidine metabolism [PATH:ko00240] (0.90)	09104 Nucleotide metabolism (0.90)	09100 Metabolism (0.94)	894	959	19	15	depleted
3.6k.fam00820	2752	159	0	0	Cytoplasmic (0.80)	FAD (0.14)	CTP_transf_like (PF01467) (0.84)	K03272 (0.29)	D-beta-D-heptose 7-phosphate kinase / D-beta-D-heptose 1-phosphate adenosyltransferase (0.29)	01005 Lipopolysaccharide biosynthesis proteins [BR:ko01005] (0.29)	09107 Glycan biosynthesis and metabolism (0.29)	09100 Metabolism (0.74)	1371	720	21	18	enriched
3.6k.fam04045	3362	148	0.01	0	Unknown (0.62)	50S ribosomal protein (0.57)	Ribosomal_L27A (PF00828) (0.93)	K02876 (0.95)	large subunit ribosomal protein L15 (0.95)	03011 Ribosome [BR:ko03011] (0.95)	09122 Translation (0.95)	09120 Genetic Information Processing (0.95)	2186	1152	0	0	equally_distributed
3.6k.fam05168	3373	338	0	0	Cytoplasmic (0.99)	glyceraldehyde-3-phosphate (0.13)	Gp_dh_N (PF00044) + Gp_dh_C (PF02800) (0.88)	K00134 (0.98)	glyceraldehyde 3-phosphate dehydrogenase (0.98)	05010 Alzheimer's disease [PATH:ko05010] (0.98)	09163 Neurodegenerative diseases (0.98)	09160 Human Diseases (0.98)	1907	1020	20	13	equally_distributed
3.6k.fam03239	3018	116	0.04	0	Cytoplasmic (0.99)	50S ribosomal protein (0.47)	Ribosomal_L20 (PF00453) (1.00)	K02887 (1.00)	large subunit ribosomal protein L20 (1.00)	03011 Ribosome [BR:ko03011] (1.00)	09122 Translation (1.00)	09120 Genetic Information Processing (1.00)	1951	1026	2	0	equally_distributed
3.6k.fam08297	3461	138	0.05	0	Cytoplasmic (0.99)	50S ribosomal protein (0.51)	Ribosomal_L16 (PF00252) (1.00)	K02878 (1.00)	large subunit ribosomal protein L16 (1.00)	03011 Ribosome [BR:ko03011] (1.00)	09122 Translation (1.00)	09120 Genetic Information Processing (1.00)	2279	1157	0	0	equally_distributed
3.6k.fam10161	1839	422	0.01	0	Cytoplasmic (0.87)	rho; transcription termination factor (0.41)	Rho_N (PF07498) + Rho_RNA_bind (PF07497) + ATP-synt_ab (PF00006) (0.45)	K03628 (0.99)	transcription termination factor Rho (0.99)	03018 RNA degradation [PATH:ko03018] (0.99)	09123 Folding, sorting and degradation (0.99)	09120 Genetic Information Processing (0.99)	623	1027	0	0	depleted
3.6k.fam00708	1009	515	0.04	7	CytoplasmicMembrane (0.99)	apolipoprotein (0.33)	CN_hydrolase (PF00795) (0.90)	K03820 (0.96)	apolipoprotein N-acyltransferase (0.96)	99992 Membrane and intracellular structural molecules (0.96)	09193 Cellular processes and signaling (0.96)	09190 Unclassified (0.96)	22	866	0	0	depleted
3.6k.fam16504	749	327	0.01	0	Cytoplasmic (0.91)	delta-aminolevulinic acid dehydratase (0.21)	ALAD (PF00490) (0.99)	K01698 (0.99)	porphobilinogen synthase (0.99)	04147 Exosome [BR:ko04147] (0.99)	09141 Transport and catabolism (0.99)	09140 Cellular Processes (0.99)	1	710	0	0	depleted
3.6k.fam00296	1066	109	0.13	2	CytoplasmicMembrane (0.98)	unknown (0.56)	No domains detected (1.00)	No KEGG annotation (1.00)	No KEGG annotation (1.00)	No KEGG annotation (1.00)	No KEGG annotation (1.00)	No KEGG annotation (1.00)	623	2	0	0	enriched
3.6k.fam00305	2560	151	0	0	Cytoplasmic (0.85)	unknown (0.53)	YqeY (PF09424) (0.99)	K09117 (0.99)	uncharacterized protein (0.99)	99997 Function unknown (0.99)	09194 Poorly characterized (0.99)	09190 Unclassified (0.99)	1802	697	0	0	equally_distributed
3.6k.fam00464	13170	738	0	0	Cytoplasmic (0.99)	methionyl-tRNA (0.10)	tRNA-synt_1 (PF00133) + Anticodon_1 (PF08264) (0.26)	K01870 (0.26)	isoleucyl-tRNA synthetase (0.26)	00970 Aminoacyl-tRNA biosynthesis [PATH:ko00970] (0.75)	09122 Translation (0.97)	09120 Genetic Information Processing (0.97)	2302	1182	52	20	equally_distributed
3.6k.fam00975	2141	164	0	0	Cytoplasmic (0.41)	tRNA/rRNA methyltransferase (0.42)	SpoU_methylase (PF00588) (0.97)	No KEGG annotation (0.32)	No KEGG annotation (0.32)	03016 Transfer RNA biogenesis [BR:ko03016] (0.61)	09122 Translation (0.68)	09120 Genetic Information Processing (0.68)	1358	590	1	0	equally_distributed
3.6k.fam06068	434	132	0.01	0	Cytoplasmic (0.64)	unknown (0.44)	No domains detected (1.00)	No KEGG annotation (1.00)	No KEGG annotation (1.00)	No KEGG annotation (1.00)	No KEGG annotation (1.00)	No KEGG annotation (1.00)	388	8	23	4	enriched
3.6k.fam00052	2556	351	0	0	Cytoplasmic (0.91)	unknown (0.39)	URO-D (PF01208) (0.88)	K01599 (0.91)	uroporphyrinogen decarboxylase (0.91)	00860 Porphyrin and chlorophyll metabolism [PATH:ko00860] (0.92)	09108 Metabolism of cofactors and vitamins (0.92)	09100 Metabolism (0.92)	5	733	1	4	depleted
3.6k.fam00031	5812	403	0	3	CytoplasmicMembrane (0.99)	unknown (0.14)	T2SSF (PF00482) + T2SSF (PF00482) (0.91)	K02653 (0.89)	type IV pilus assembly protein PilC (0.89)	02035 Bacterial motility proteins [BR:ko02035] (0.89)	09142 Cell motility (0.89)	09140 Cellular Processes (0.95)	2152	933	2	0	equally_distributed
3.6k.fam01926	1487	421	0.39	11	CytoplasmicMembrane (0.99)	ammonium (0.59)	Ammonium_transp (PF00909) (0.96)	K03320 (0.98)	ammonium transporter, Amt family (0.98)	02000 Transporters [BR:ko02000] (0.98)	09131 Membrane transport (0.98)	09130 Environmental Information Processing (0.98)	30	798	5	3	depleted
3.6k.fam03467	893	161	0	0	Cytoplasmic (0.83)	2-C-methyl-D-erythritol 2,4-cyclodiphosphate synthase (0.20)	YgbB (PF02542) (0.85)	K01770 (0.84)	2-C-methyl-D-erythritol 2,4-cyclodiphosphate synthase (0.84)	00900 Terpenoid backbone biosynthesis [PATH:ko00900] (0.99)	09109 Metabolism of terpenoids and polyketides (0.99)	09100 Metabolism (0.99)	39	813	1	0	depleted
3.6k.fam00636	1750	326	0	8	CytoplasmicMembrane (1.00)	respiratory-chain NADH dehydrogenase subunit (0.15)	NADHdh (PF00146) (0.98)	K00337 (0.66)	NADH-quinone oxidoreductase subunit H (0.66)	00190 Oxidative phosphorylation [PATH:ko00190] (0.66)	09102 Energy metabolism (0.66)	09100 Metabolism (0.66)	44	962	2	18	depleted
3.6k.fam02937	3891	632	0	0	Cytoplasmic (0.98)	Chaperone protein (0.20)	HSP70 (PF00012) (0.95)	K04043 (0.91)	molecular chaperone DnaK (0.91)	05152 Tuberculosis [PATH:ko05152] (0.91)	09167 Infectious diseases (0.91)	09160 Human Diseases (0.91)	2019	1070	17	19	equally_distributed
3.6k.fam01525	999	117	0.18	2	CytoplasmicMembrane (0.99)	unknown (0.46)	No domains detected (1.00)	No KEGG annotation (1.00)	No KEGG annotation (1.00)	No KEGG annotation (1.00)	No KEGG annotation (1.00)	No KEGG annotation (1.00)	449	2	0	0	enriched
3.6k.fam00094	2329	314	0.24	1	CytoplasmicMembrane (0.94)	D-alanyl-D-alanine (0.18)	Peptidase_S11 (PF00768) (0.96)	K07258 (0.85)	serine-type D-Ala-D-Ala carboxypeptidase (penicillin-binding protein 5/6) (0.85)	01002 Peptidases [BR:ko01002] (0.92)	09112 Enzyme families (0.92)	09100 Metabolism (0.92)	1709	262	1	0	enriched
3.6k.fam00107	4729	427	0	0	Cytoplasmic (0.95)	unknown (0.10)	Aminotran_3 (PF00202) (0.93)	K01845 (0.24)	glutamate-1-semialdehyde 2,1-aminomutase (0.24)	01007 Amino acid related enzymes [BR:ko01007] (0.33)	09108 Metabolism of cofactors and vitamins (0.35)	09100 Metabolism (0.88)	403	1099	18	21	depleted
3.6k.fam03955	2908	148	0	0	Cytoplasmic (0.77)	putative transcription termination (0.26)	NusB (PF01029) (0.84)	K03625 (0.99)	N utilization substance protein B (0.99)	03009 Ribosome biogenesis [BR:ko03009] (0.99)	09122 Translation (0.99)	09120 Genetic Information Processing (0.99)	2026	813	0	0	equally_distributed
3.6k.fam00371	3300	127	0.01	0	Cytoplasmic (0.97)	50S ribosomal protein (0.58)	Ribosomal_L22 (PF00237) (0.99)	K02890 (1.00)	large subunit ribosomal protein L22 (1.00)	03011 Ribosome [BR:ko03011] (1.00)	09122 Translation (1.00)	09120 Genetic Information Processing (1.00)	2184	1097	0	0	equally_distributed
3.6k.fam00996	1963	76	0.02	2	CytoplasmicMembrane (0.98)	atpE; ATP synthase subunit (0.27)	ATP-synt_C (PF00137) (0.96)	K02110 (0.99)	F-type H+-transporting ATPase subunit c (1.00)	00194 Photosynthesis proteins [BR:ko00194] (0.99)	09102 Energy metabolism (0.99)	09100 Metabolism (0.99)	1229	624	0	0	equally_distributed
3.6k.fam00049	6977	389	0	0	Cytoplasmic (0.94)	cysteine desulfurase (0.11)	Aminotran_5 (PF00266) (0.83)	K04487 (0.41)	cysteine desulfurase (0.41)	02048 Prokaryotic Defense System [BR:ko02048] (0.41)	09141 Transport and catabolism (0.51)	09140 Cellular Processes (0.51)	1735	1181	50	19	depleted
3.6k.fam03832	3073	439	0	0	Cytoplasmic (0.98)	Excinuclease ABC subunit (0.29)	UvrC_HhH_N (PF08459) (0.38)	K03703 (0.98)	excinuclease ABC subunit C (0.98)	03400 DNA repair and recombination proteins [BR:ko03400] (0.98)	09124 Replication and repair (0.98)	09120 Genetic Information Processing (0.98)	1856	994	7	2	equally_distributed
3.6k.fam04888	3921	619	0.05	2	CytoplasmicMembrane (0.98)	ATP-dependent metalloprotease FtsH (0.16)	AAA (PF00004) + Peptidase_M41 (PF01434) (0.63)	K03798 (0.90)	cell division protease FtsH (0.90)	03110 Chaperones and folding catalysts [BR:ko03110] (0.92)	09123 Folding, sorting and degradation (0.92)	09120 Genetic Information Processing (0.92)	1915	1043	47	20	equally_distributed
3.6k.fam00392	3255	182	0	0	Cytoplasmic (0.83)	NusG antitermination (0.22)	NusG (PF02357) (0.93)	K02601 (0.93)	transcriptional antiterminator NusG (0.93)	03009 Ribosome biogenesis [BR:ko03009] (0.93)	09122 Translation (0.93)	09120 Genetic Information Processing (0.99)	1954	1048	0	0	equally_distributed
3.6k.fam01057	735	289	0.01	0	Cytoplasmic (0.66)	prephenate dehydrogenase (0.38)	PDH (PF02153) (0.93)	K04517 (0.71)	prephenate dehydrogenase (0.73)	00401 Novobiocin biosynthesis [PATH:ko00401] (0.95)	09110 Biosynthesis of other secondary metabolites (0.95)	09100 Metabolism (0.96)	31	654	3	0	depleted
3.6k.fam00645	523	238	0.01	1	Extracellular (0.47)	unknown (0.41)	No domains detected (0.92)	No KEGG annotation (1.00)	No KEGG annotation (1.00)	No KEGG annotation (1.00)	No KEGG annotation (1.00)	No KEGG annotation (1.00)	508	1	1	0	enriched
3.6k.fam18073	4295	352	0	0	Cytoplasmic (0.96)	molecular chaperone (0.21)	DnaJ (PF00226) + DnaJ_C (PF01556) (0.77)	K03686 (0.79)	molecular chaperone DnaJ (0.79)	03110 Chaperones and folding catalysts [BR:ko03110] (0.80)	09123 Folding, sorting and degradation (0.81)	09120 Genetic Information Processing (0.96)	1982	1112	18	19	depleted
3.6k.fam02516	3358	455	0	0	Cytoplasmic (0.84)	replicative DNA (0.32)	DnaB (PF00772) + DnaB_C (PF03796) (0.87)	K02314 (0.99)	replicative DNA helicase (0.99)	04112 Cell cycle - Caulobacter [PATH:ko04112] (0.99)	09143 Cell growth and death (0.99)	09140 Cellular Processes (0.99)	2019	1075	1	0	equally_distributed
3.6k.fam00040	3426	431	0	11	CytoplasmicMembrane (1.00)	unknown (0.40)	Wzy_C (PF04932) (0.72)	No KEGG annotation (0.54)	No KEGG annotation (0.54)	No KEGG annotation (0.54)	No KEGG annotation (0.54)	No KEGG annotation (0.54)	1374	318	2	0	equally_distributed
3.6k.fam01483	3187	187	0.04	1	CytoplasmicMembrane (0.59)	LemA family (0.46)	LemA (PF04011) (0.99)	K03744 (1.00)	LemA protein (1.00)	99996 General function prediction only (1.00)	09194 Poorly characterized (1.00)	09190 Unclassified (1.00)	1921	786	37	3	equally_distributed
3.6k.fam03282	2121	408	0	0	Cytoplasmic (0.73)	recombination factor protein (0.21)	RuvB_N (PF05496) + AAA_assoc_2 (PF16193) + MgsA_C (PF12002) (0.47)	K07478 (0.97)	putative ATPase (0.97)	99976 Replication, recombination and repair proteins (0.97)	09192 Genetic information processing (0.97)	09190 Unclassified (0.97)	1069	940	0	0	equally_distributed
3.6k.fam00073	2936	706	0.01	12	CytoplasmicMembrane (0.95)	unknown (0.39)	Wzy_C (PF04932) (0.50)	No KEGG annotation (0.66)	No KEGG annotation (0.66)	No KEGG annotation (0.66)	No KEGG annotation (0.66)	No KEGG annotation (0.66)	1657	122	0	0	enriched
3.6k.fam00555	934	379	0.01	9	CytoplasmicMembrane (1.00)	unknown (0.88)	No domains detected (0.77)	K07542 (0.66)	phosphatidylinositol glycan, class V (0.66)	00563 Glycosylphosphatidylinositol(GPI)-anchor biosynthesis [PATH:ko00563] (0.66)	09107 Glycan biosynthesis and metabolism (0.66)	09100 Metabolism (0.66)	541	20	5	0	enriched
3.6k.fam00200	1611	280	0.02	0	Cytoplasmic (0.70)	nitrilase/cyanide hydratase and apolipoprotein (0.32)	CN_hydrolase (PF00795) (0.93)	K12251 (0.38)	N-carbamoylputrescine amidase (0.38)	00330 Arginine and proline metabolism [PATH:ko00330] (0.38)	09105 Amino acid metabolism (0.57)	09100 Metabolism (0.89)	76	800	2	10	depleted
3.6k.fam18371	745	402	0.01	0	Cytoplasmic (0.98)	arginine biosynthesis bifunctional protein ArgJ (0.29)	ArgJ (PF01960) (0.95)	K00620 (0.96)	glutamate N-acetyltransferase / amino-acid N-acetyltransferase (0.96)	00220 Arginine biosynthesis [PATH:ko00220] (0.96)	09105 Amino acid metabolism (0.96)	09100 Metabolism (0.96)	9	694	3	4	depleted
3.6k.fam00928	1289	388	0	0	Cytoplasmic (0.97)	citrate (0.16)	Citrate_synt (PF00285) (0.94)	K01647 (0.75)	citrate synthase (0.75)	00630 Glyoxylate and dicarboxylate metabolism [PATH:ko00630] (0.75)	09101 Carbohydrate metabolism (0.84)	09100 Metabolism (0.96)	172	719	2	6	depleted
3.6k.fam00178	1563	296	0	0	Cytoplasmic (0.97)	dihydrodipicolinate synthase (0.29)	DHDPS (PF00701) (0.95)	K01714 (0.88)	4-hydroxy-tetrahydrodipicolinate synthase (0.88)	00261 Monobactam biosynthesis [PATH:ko00261] (0.88)	09110 Biosynthesis of other secondary metabolites (0.88)	09100 Metabolism (0.96)	164	936	5	10	depleted
3.6k.fam01387	805	423	0	0	Cytoplasmic (0.97)	NADH-quinone oxidoreductase subunit F (0.19)	Complex1_51K (PF01512) + SLBB (PF10531) + NADH_4Fe-4S (PF10589) (0.61)	K00335 (0.91)	NADH-quinone oxidoreductase subunit F (0.91)	00190 Oxidative phosphorylation [PATH:ko00190] (0.91)	09102 Energy metabolism (0.91)	09100 Metabolism (0.91)	80	606	1	1	depleted
3.6k.fam01245	1997	68	0.24	0	Cytoplasmic (0.81)	50S ribosomal protein (0.49)	Ribosomal_L32p (PF01783) (0.99)	K02911 (0.98)	large subunit ribosomal protein L32 (0.98)	03029 Mitochondrial biogenesis [BR:ko03029] (0.98)	09122 Translation (0.98)	09120 Genetic Information Processing (0.98)	1124	845	0	0	equally_distributed
3.6k.fam00936	2200	244	0	0	Cytoplasmic (0.83)	Heat-inducible transcription repressor (0.29)	HrcA (PF01628) (0.89)	K03705 (0.99)	heat-inducible transcriptional repressor (0.99)	03000 Transcription factors [BR:ko03000] (0.99)	09121 Transcription (0.99)	09120 Genetic Information Processing (0.99)	1489	635	0	0	equally_distributed
3.6k.fam01039	1045	312	0	0	Cytoplasmic (0.91)	malate (0.26)	Ldh_1_N (PF00056) + Ldh_1_C (PF02866) (0.89)	K00024 (0.74)	malate dehydrogenase (0.74)	00270 Cysteine and methionine metabolism [PATH:ko00270] (0.74)	09105 Amino acid metabolism (0.74)	09100 Metabolism (0.74)	127	799	6	4	depleted
3.6k.fam06551	2977	88	0	0	Cytoplasmic (1.00)	50S ribosomal protein (0.45)	Ribosomal_L27 (PF01016) (1.00)	K02899 (1.00)	large subunit ribosomal protein L27 (1.00)	03011 Ribosome [BR:ko03011] (1.00)	09122 Translation (1.00)	09120 Genetic Information Processing (1.00)	1960	995	1	0	equally_distributed
3.6k.fam00795	1924	332	0	0	Cytoplasmic (0.71)	thiamine-monophosphate kinase (0.16)	AIRS (PF00586) + AIRS_C (PF02769) (0.65)	K00946 (0.40)	thiamine-monophosphate kinase (0.40)	00730 Thiamine metabolism [PATH:ko00730] (0.40)	09108 Metabolism of cofactors and vitamins (0.40)	09100 Metabolism (0.40)	58	948	6	14	depleted
3.6k.fam00583	2990	208	0	0	Cytoplasmic (0.76)	LexA (0.20)	LexA_DNA_bind (PF01726) + Peptidase_S24 (PF00717) (0.57)	K01356 (0.92)	repressor LexA (0.92)	03400 DNA repair and recombination proteins [BR:ko03400] (0.94)	09124 Replication and repair (0.94)	09120 Genetic Information Processing (0.94)	1576	637	1	5	equally_distributed
3.6k.fam00806	2308	137	0	0	Cytoplasmic (0.65)	NifU family SUF system FeS assembly (0.16)	NifU_N (PF01592) (0.86)	K04488 (0.85)	nitrogen fixation protein NifU and related proteins (0.85)	99982 Energy metabolism (0.97)	09191 Metabolism (0.97)	09190 Unclassified (0.98)	1014	885	38	16	depleted
3.6k.fam00113	1894	497	0	10	CytoplasmicMembrane (0.97)	unknown (0.50)	No domains detected (0.52)	No KEGG annotation (0.95)	No KEGG annotation (0.95)	No KEGG annotation (0.95)	No KEGG annotation (0.95)	No KEGG annotation (0.95)	680	19	1	3	enriched
3.6k.fam05304	3090	241	0	0	Cytoplasmic (0.77)	unknown (0.70)	Transcrip_reg (PF01709) (0.97)	K18189 (0.98)	translational activator of cytochrome c oxidase 1 (0.98)	03029 Mitochondrial biogenesis [BR:ko03029] (0.98)	09122 Translation (0.98)	09120 Genetic Information Processing (0.98)	1884	1003	1	0	equally_distributed
3.6k.fam00119	776	199	0	0	Cytoplasmic (0.81)	molybdopterin-guanine dinucleotide biosynthesis protein (0.26)	NTP_transf_3 (PF12804) (0.93)	K03752 (0.60)	molybdenum cofactor guanylyltransferase (0.60)	00790 Folate biosynthesis [PATH:ko00790] (0.89)	09108 Metabolism of cofactors and vitamins (0.89)	09100 Metabolism (0.89)	2	596	0	7	depleted
3.6k.fam04945	3387	135	0.05	0	Cytoplasmic (0.98)	30S ribosomal protein (0.57)	Ribosomal_S11 (PF00411) (1.00)	K02948 (0.98)	small subunit ribosomal protein S11 (0.98)	03011 Ribosome [BR:ko03011] (1.00)	09122 Translation (1.00)	09120 Genetic Information Processing (1.00)	2177	1116	47	19	equally_distributed
3.6k.fam01704	344	110	0	0	Cytoplasmic (0.91)	unknown (0.81)	No domains detected (1.00)	No KEGG annotation (1.00)	No KEGG annotation (1.00)	No KEGG annotation (1.00)	No KEGG annotation (1.00)	No KEGG annotation (1.00)	339	0	1	0	enriched
3.6k.fam10970	3123	309	0.02	0	Cytoplasmic (0.73)	tRNA (0.26)	IPPT (PF01715) (0.73)	K00791 (0.99)	tRNA dimethylallyltransferase (0.99)	03016 Transfer RNA biogenesis [BR:ko03016] (0.99)	09122 Translation (0.99)	09120 Genetic Information Processing (0.99)	1878	987	0	0	equally_distributed
3.6k.fam07883	779	432	0	0	Cytoplasmic (0.94)	thiamine biosynthesis protein (0.52)	ThiC_Rad_SAM (PF01964) (0.64)	K03147 (0.96)	phosphomethylpyrimidine synthase (0.96)	00730 Thiamine metabolism [PATH:ko00730] (0.96)	09108 Metabolism of cofactors and vitamins (0.96)	09100 Metabolism (0.96)	7	644	4	7	depleted
3.6k.fam07672	3497	276	0	0	Cytoplasmic (0.59)	50S ribosomal protein (0.45)	Ribosomal_L2 (PF00181) + Ribosomal_L2_C (PF03947) (0.94)	K02886 (0.99)	large subunit ribosomal protein L2 (0.99)	03011 Ribosome [BR:ko03011] (1.00)	09122 Translation (1.00)	09120 Genetic Information Processing (1.00)	2258	1140	4	12	equally_distributed
3.6k.fam02859	4378	397	0	0	Cytoplasmic (0.99)	Elongation factor (0.17)	GTP_EFTU (PF00009) + GTP_EFTU_D2 (PF03144) + GTP_EFTU_D3 (PF03143) (0.63)	K02358 (0.82)	elongation factor Tu (0.82)	04147 Exosome [BR:ko04147] (0.82)	09141 Transport and catabolism (0.82)	09140 Cellular Processes (0.82)	2164	1070	52	22	equally_distributed
3.6k.fam00001	9374	410	0.01	11	CytoplasmicMembrane (0.99)	major facilitator superfamily (0.31)	MFS_1 (PF07690) (0.56)	No KEGG annotation (0.17)	No KEGG annotation (0.17)	02000 Transporters [BR:ko02000] (0.59)	09131 Membrane transport (0.59)	09130 Environmental Information Processing (0.62)	965	1127	25	15	depleted
3.6k.fam00564	1109	297	0.01	0	CytoplasmicMembrane (0.64)	lipid A biosynthesis (0.49)	Lip_A_acyltrans (PF03279) (0.92)	K02517 (0.89)	Kdo2-lipid IVA lauroyltransferase (0.89)	01005 Lipopolysaccharide biosynthesis proteins [BR:ko01005] (0.89)	09107 Glycan biosynthesis and metabolism (0.89)	09100 Metabolism (0.89)	2	696	0	0	depleted
3.6k.fam01346	1736	427	0	0	Cytoplasmic (0.99)	adenylosuccinate synthetase (0.42)	Adenylsucc_synt (PF00709) (0.95)	K01939 (0.99)	adenylosuccinate synthase (0.99)	00250 Alanine, aspartate and glutamate metabolism [PATH:ko00250] (0.99)	09105 Amino acid metabolism (0.99)	09100 Metabolism (0.99)	595	979	19	14	depleted
3.6k.fam00180	1550	432	0.08	11	CytoplasmicMembrane (1.00)	citrate (0.20)	CitMHS (PF03600) (0.50)	No KEGG annotation (0.42)	No KEGG annotation (0.42)	02000 Transporters [BR:ko02000] (0.56)	09131 Membrane transport (0.56)	09130 Environmental Information Processing (0.56)	91	788	6	16	depleted
3.6k.fam00205	1977	333	0	0	Cytoplasmic (0.93)	3-oxoacyl-ACP synthase (0.12)	ACP_syn_III (PF08545) + ACP_syn_III_C (PF08541) (0.50)	K00648 (0.73)	3-oxoacyl-[acyl-carrier-protein] synthase III (0.73)	01004 Lipid biosynthesis proteins [BR:ko01004] (0.73)	09103 Lipid metabolism (0.73)	09100 Metabolism (0.94)	237	1017	16	18	depleted
3.6k.fam00572	2793	243	0.12	0	Cytoplasmic (0.62)	4Fe-4S (0.27)	Fer4_7 (PF12838) + Fer4_11 (PF13247) (0.30)	K00184 (0.37)	prokaryotic molybdopterin-containing oxidoreductase family, iron-sulfur binding subunit (0.37)	99982 Energy metabolism (0.38)	09191 Metabolism (0.38)	09190 Unclassified (0.38)	5	795	0	21	depleted
3.6k.fam00166	1680	485	0.01	10	CytoplasmicMembrane (0.99)	DNA internalization-related competence protein (0.43)	DUF4131 (PF13567) + Competence (PF03772) (0.62)	K02238 (0.98)	competence protein ComEC (0.98)	02044 Secretion system [BR:ko02044] (0.98)	09131 Membrane transport (0.98)	09130 Environmental Information Processing (0.98)	1402	206	0	0	enriched
3.6k.fam00646	2011	81	0	0	Unknown (0.52)	unknown (0.32)	Glutaredoxin (PF00462) (0.91)	K06191 (0.69)	glutaredoxin-like protein NrdH (0.69)	99975 Protein folding and associated processing (0.69)	09192 Genetic information processing (0.69)	09190 Unclassified (0.72)	1233	521	28	2	equally_distributed
3.6k.fam01717	1038	122	0.02	3	CytoplasmicMembrane (1.00)	NADH-ubiquinone/plastoquinone oxidoreductase chain (0.19)	Oxidored_q4 (PF00507) (0.99)	K00330 (0.99)	NADH-quinone oxidoreductase subunit A (0.99)	00190 Oxidative phosphorylation [PATH:ko00190] (0.99)	09102 Energy metabolism (0.99)	09100 Metabolism (0.99)	0	787	0	15	depleted
3.6k.fam01396	835	286	0	0	Cytoplasmic (0.99)	ATP phosphoribosyltransferase (0.28)	HisG (PF01634) + HisG_C (PF08029) (0.55)	K00765 (0.99)	ATP phosphoribosyltransferase (0.99)	00340 Histidine metabolism [PATH:ko00340] (0.99)	09105 Amino acid metabolism (0.99)	09100 Metabolism (0.99)	105	678	2	3	depleted
3.6k.fam01780	2045	407	0	0	Cytoplasmic (0.79)	DNA-directed DNA polymerase (0.22)	IMS (PF00817) + IMS_C (PF11799) (0.37)	K02346 (0.82)	DNA polymerase IV (0.82)	03400 DNA repair and recombination proteins [BR:ko03400] (0.96)	09124 Replication and repair (0.96)	09120 Genetic Information Processing (0.96)	1020	746	4	7	depleted
3.6k.fam21706	3529	123	0	0	Cytoplasmic (1.00)	50S ribosomal protein (0.55)	Ribosomal_L14 (PF00238) (1.00)	K02874 (0.98)	large subunit ribosomal protein L14 (0.98)	03011 Ribosome [BR:ko03011] (1.00)	09122 Translation (1.00)	09120 Genetic Information Processing (1.00)	2281	1162	51	17	equally_distributed
3.6k.fam04645	362	369	0.44	0	Unknown (0.66)	flgI; flagellar basal body P-ring (0.28)	FlgI (PF02119) (0.97)	K02394 (1.00)	flagellar P-ring protein precursor FlgI (1.00)	02040 Flagellar assembly [PATH:ko02040] (1.00)	09142 Cell motility (1.00)	09140 Cellular Processes (1.00)	0	337	0	0	depleted
3.6k.fam00732	2165	508	0	0	Cytoplasmic (0.93)	2-isopropylmalate (0.20)	HMGL-like (PF00682) + LeuA_dimer (PF08502) (0.60)	K01649 (0.73)	2-isopropylmalate synthase (0.73)	00290 Valine, leucine and isoleucine biosynthesis [PATH:ko00290] (0.76)	09105 Amino acid metabolism (0.79)	09100 Metabolism (0.91)	184	858	9	16	depleted
3.6k.fam06463	454	395	0.09	1	Unknown (0.49)	copper amine oxidase domain (0.29)	NAGPA (PF09992) (0.88)	No KEGG annotation (1.00)	No KEGG annotation (1.00)	No KEGG annotation (1.00)	No KEGG annotation (1.00)	No KEGG annotation (1.00)	427	2	1	0	enriched
3.6k.fam11081	1232	401	0	0	Cytoplasmic (0.94)	3,4-dihydroxy-2-butanone 4-phosphate (0.34)	DHBP_synthase (PF00926) + GTP_cyclohydro2 (PF00925) (0.75)	K14652 (0.84)	3,4-dihydroxy 2-butanone 4-phosphate synthase / GTP cyclohydrolase II (0.84)	00790 Folate biosynthesis [PATH:ko00790] (0.84)	09108 Metabolism of cofactors and vitamins (0.85)	09100 Metabolism (0.85)	165	892	8	2	depleted
3.6k.fam00140	2040	264	0	7	CytoplasmicMembrane (1.00)	prolipoprotein diacylglyceryl (0.51)	LGT (PF01790) (0.95)	K13292 (0.98)	phosphatidylglycerol:prolipoprotein diacylglycerol transferase (0.98)	99983 Lipid metabolism (0.98)	09191 Metabolism (0.98)	09190 Unclassified (0.98)	755	935	10	0	depleted
3.6k.fam00125	3105	348	0	0	Cytoplasmic (0.63)	lipopolysaccharide heptosyltransferase (0.19)	Glyco_transf_9 (PF01075) (0.88)	K02843 (0.73)	heptosyltransferase II (0.73)	01005 Lipopolysaccharide biosynthesis proteins [BR:ko01005] (0.90)	09107 Glycan biosynthesis and metabolism (0.90)	09100 Metabolism (0.90)	172	854	21	0	depleted
3.6k.fam03049	978	186	0.01	0	Cytoplasmic (0.39)	competence/damage-inducible protein (0.28)	CinA (PF02464) (0.55)	K03742 (0.53)	nicotinamide-nucleotide amidase (0.97)	00760 Nicotinate and nicotinamide metabolism [PATH:ko00760] (0.97)	09108 Metabolism of cofactors and vitamins (0.97)	09100 Metabolism (0.97)	5	895	0	5	depleted
3.6k.fam02423	2244	233	0.01	0	Cytoplasmic (0.98)	50S ribosomal protein (0.45)	Ribosomal_L1 (PF00687) (0.97)	K02863 (0.98)	large subunit ribosomal protein L1 (0.98)	03011 Ribosome [BR:ko03011] (0.98)	09122 Translation (0.98)	09120 Genetic Information Processing (0.98)	1109	1060	30	6	equally_distributed
3.6k.fam00698	2776	89	0.01	0	Unknown (0.49)	30S ribosomal protein (0.57)	Ribosomal_S20p (PF01649) (0.98)	K02968 (0.98)	small subunit ribosomal protein S20 (0.98)	03011 Ribosome [BR:ko03011] (0.98)	09122 Translation (0.98)	09120 Genetic Information Processing (0.98)	1859	882	0	0	equally_distributed
3.6k.fam16812	3462	182	0	0	Cytoplasmic (0.72)	50S ribosomal protein (0.59)	Ribosomal_L5 (PF00281) + Ribosomal_L5_C (PF00673) (0.97)	K02931 (1.00)	large subunit ribosomal protein L5 (1.00)	03011 Ribosome [BR:ko03011] (1.00)	09122 Translation (1.00)	09120 Genetic Information Processing (1.00)	2261	1166	0	0	equally_distributed
3.6k.fam04041	3246	422	0	0	Cytoplasmic (1.00)	seryl-tRNA synthetase (0.32)	Seryl_tRNA_N (PF02403) + tRNA-synt_2b (PF00587) (0.86)	K01875 (0.98)	seryl-tRNA synthetase (0.98)	00970 Aminoacyl-tRNA biosynthesis [PATH:ko00970] (0.98)	09122 Translation (0.98)	09120 Genetic Information Processing (0.98)	2017	946	45	10	equally_distributed
3.6k.fam00117	1572	116	0	0	Cytoplasmic (0.84)	Ribosome-binding factor (0.32)	RBFA (PF02033) (0.98)	K02834 (0.98)	ribosome-binding factor A (0.98)	03009 Ribosome biogenesis [BR:ko03009] (0.98)	09122 Translation (0.98)	09120 Genetic Information Processing (0.98)	731	806	0	0	depleted
3.6k.fam02452	1164	176	0	0	Cytoplasmic (0.85)	shikimate kinase (0.25)	SKI (PF01202) (0.83)	K00891 (0.83)	shikimate kinase (0.83)	00400 Phenylalanine, tyrosine and tryptophan biosynthesis [PATH:ko00400] (0.93)	09105 Amino acid metabolism (0.93)	09100 Metabolism (0.93)	141	839	6	5	depleted
3.6k.fam00715	1063	166	0	0	Cytoplasmic (0.82)	NADH dehydrogenase subunit I (0.16)	Fer4_7 (PF12838) (0.70)	K00338 (0.74)	NADH-quinone oxidoreductase subunit I (0.74)	00190 Oxidative phosphorylation [PATH:ko00190] (0.76)	09102 Energy metabolism (0.76)	09100 Metabolism (0.76)	2	791	3	14	depleted
3.6k.fam00275	971	136	0	0	Cytoplasmic (0.84)	glyoxalase/bleomycin resistance (0.11)	Glyoxalase_4 (PF13669) (0.49)	K05606 (0.45)	methylmalonyl-CoA/ethylmalonyl-CoA epimerase (0.45)	00280 Valine, leucine and isoleucine degradation [PATH:ko00280] (0.45)	09105 Amino acid metabolism (0.45)	09100 Metabolism (0.88)	62	585	0	7	depleted
3.6k.fam00007	5512	390	0.26	1	CytoplasmicMembrane (0.38)	RND family efflux transporter MFP (0.38)	HlyD_D23 (PF16576) (0.66)	K02005 (0.54)	HlyD family secretion protein (0.54)	99992 Membrane and intracellular structural molecules (0.54)	09193 Cellular processes and signaling (0.54)	09190 Unclassified (0.54)	1332	1042	0	0	depleted
3.6k.fam00281	3683	457	0.01	0	Cytoplasmic (0.92)	adenylosuccinate (0.16)	Lyase_1 (PF00206) + ADSL_C (PF10397) (0.21)	K01756 (0.43)	adenylosuccinate lyase (0.43)	00250 Alanine, aspartate and glutamate metabolism [PATH:ko00250] (0.54)	09105 Amino acid metabolism (0.54)	09100 Metabolism (0.55)	670	1112	21	21	depleted
3.6k.fam01463	2037	221	0	0	Cytoplasmic (0.45)	unknown (0.70)	No domains detected (0.99)	No KEGG annotation (1.00)	No KEGG annotation (1.00)	No KEGG annotation (1.00)	No KEGG annotation (1.00)	No KEGG annotation (1.00)	1940	4	2	0	enriched
3.6k.fam00084	2227	303	0.01	4	CytoplasmicMembrane (0.99)	unknown (0.37)	No domains detected (0.86)	K09811 (0.97)	cell division transport system permease protein (0.97)	02010 ABC transporters [PATH:ko02010] (0.97)	09131 Membrane transport (0.97)	09130 Environmental Information Processing (0.97)	1764	378	0	0	equally_distributed
3.6k.fam00613	1493	196	0	0	Cytoplasmic (0.98)	phosphoheptose (0.32)	SIS_2 (PF13580) (0.87)	K03271 (0.94)	D-sedoheptulose 7-phosphate isomerase (0.94)	01005 Lipopolysaccharide biosynthesis proteins [BR:ko01005] (0.94)	09107 Glycan biosynthesis and metabolism (0.94)	09100 Metabolism (0.94)	380	820	20	0	depleted
3.6k.fam00096	2626	265	0	0	Cytoplasmic (0.85)	oxidoreductase FAD/NAD(P)-binding domain-containing (0.17)	DHODB_Fe-S_bind (PF10418) (0.32)	K02823 (0.23)	dihydroorotate dehydrogenase electron transfer subunit (0.23)	99982 Energy metabolism (0.25)	09191 Metabolism (0.25)	09100 Metabolism (0.61)	696	857	21	11	depleted
3.6k.fam00362	1942	77	0	0	Unknown (0.57)	unknown (0.68)	DUF167 (PF02594) (1.00)	K09131 (0.98)	uncharacterized protein (0.98)	99997 Function unknown (0.98)	09194 Poorly characterized (0.98)	09190 Unclassified (0.98)	1155	660	19	8	equally_distributed
3.6k.fam01984	1120	643	0.01	8	CytoplasmicMembrane (0.99)	ferrous iron transport protein (0.29)	FeoB_N (PF02421) + Gate (PF07670) + FeoB_C (PF07664) + Gate (PF07670) (0.58)	K04759 (0.94)	ferrous iron transport protein B (0.94)	02000 Transporters [BR:ko02000] (0.94)	09131 Membrane transport (0.94)	09130 Environmental Information Processing (0.94)	25	839	5	16	depleted
3.6k.fam00933	777	432	0	0	Cytoplasmic (0.86)	homoserine dehydrogenase (0.26)	NAD_binding_3 (PF03447) + Homoserine_dh (PF00742) + ACT (PF01842) (0.66)	K00003 (0.96)	homoserine dehydrogenase (0.96)	00300 Lysine biosynthesis [PATH:ko00300] (0.96)	09105 Amino acid metabolism (0.96)	09100 Metabolism (0.98)	35	681	3	5	depleted
3.6k.fam00546	2745	270	0	0	Cytoplasmic (0.96)	dimethyladenosine transferase (0.18)	RrnaAD (PF00398) (0.97)	K02528 (0.90)	16S rRNA (adenine1518-N6/adenine1519-N6)-dimethyltransferase (0.90)	03009 Ribosome biogenesis [BR:ko03009] (0.90)	09122 Translation (0.90)	09120 Genetic Information Processing (0.90)	1551	950	18	17	equally_distributed
3.6k.fam04806	3627	466	0	0	Cytoplasmic (1.00)	glutamyl-tRNA (0.21)	tRNA-synt_1c (PF00749) (0.75)	K01885 (0.91)	glutamyl-tRNA synthetase (0.91)	02048 Prokaryotic Defense System [BR:ko02048] (0.91)	09141 Transport and catabolism (0.91)	09140 Cellular Processes (0.91)	2036	1005	0	0	equally_distributed
3.6k.fam00940	10343	607	0	0	Cytoplasmic (0.51)	GTP-binding protein (0.36)	GTP_EFTU (PF00009) + GTP_EFTU_D2 (PF03144) + EFG_II (PF14492) + EFG_IV (PF03764) + EFG_C (PF00679) (0.29)	K02355 (0.39)	elongation factor G (0.39)	03012 Translation factors [BR:ko03012] (0.39)	09122 Translation (0.39)	09120 Genetic Information Processing (0.39)	2297	1186	49	18	equally_distributed
3.6k.fam21511	2093	755	0.01	0	Cytoplasmic (0.99)	chromosome segregation protein (0.34)	SMC_N (PF02463) (0.90)	K03529 (0.99)	chromosome segregation protein (0.99)	03036 Chromosome and associated proteins [BR:ko03036] (0.99)	09124 Replication and repair (0.99)	09120 Genetic Information Processing (0.99)	1016	813	41	9	depleted
3.6k.fam02202	2547	150	0	0	Cytoplasmic (0.77)	unknown (0.49)	TsaE (PF02367) (0.98)	K06925 (0.99)	tRNA threonylcarbamoyladenosine biosynthesis protein TsaE (0.99)	03016 Transfer RNA biogenesis [BR:ko03016] (0.99)	09122 Translation (0.99)	09120 Genetic Information Processing (0.99)	1528	949	0	0	equally_distributed
3.6k.fam00019	3086	303	0.01	0	Cytoplasmic (0.95)	LysR family transcriptional (0.65)	HTH_1 (PF00126) + LysR_substrate (PF03466) (0.89)	K03566 (0.17)	LysR family transcriptional regulator, glycine cleavage system transcriptional activator (0.17)	03000 Transcription factors [BR:ko03000] (0.42)	09121 Transcription (0.42)	09120 Genetic Information Processing (0.44)	1	569	0	0	depleted
3.6k.fam00244	1750	98	0	0	Unknown (0.57)	unknown (0.67)	YbaB_DNA_bd (PF02575) (0.75)	K09747 (0.72)	uncharacterized protein (0.72)	99997 Function unknown (0.72)	09194 Poorly characterized (0.72)	09190 Unclassified (0.72)	1006	693	0	0	equally_distributed
3.6k.fam00451	2645	182	0.39	0	Cellwall (0.45)	unknown (0.19)	AhpC-TSA (PF00578) (0.67)	K02199 (0.74)	cytochrome c biogenesis protein CcmG, thiol:disulfide interchange protein DsbE (0.74)	03110 Chaperones and folding catalysts [BR:ko03110] (0.74)	09123 Folding, sorting and degradation (0.74)	09120 Genetic Information Processing (0.74)	69	941	6	4	depleted
3.6k.fam00092	3091	124	0.05	0	Cytoplasmic (0.87)	TraR/DksA family transcriptional (0.32)	zf-dskA_traR (PF01258) (0.64)	K06204 (0.99)	DnaK suppressor protein (0.99)	02026 Biofilm formation - Escherichia coli [PATH:ko02026] (0.99)	09145 Cellular community - prokaryotes (0.99)	09140 Cellular Processes (0.99)	1677	903	0	0	equally_distributed
3.6k.fam04341	576	245	0.77	3	CytoplasmicMembrane (0.95)	unknown (0.65)	No domains detected (1.00)	No KEGG annotation (1.00)	No KEGG annotation (1.00)	No KEGG annotation (1.00)	No KEGG annotation (1.00)	No KEGG annotation (1.00)	466	0	0	0	enriched
3.6k.fam00079	4409	425	0.2	0	Cytoplasmic (0.57)	peptidase M16 domain-containing (0.29)	Peptidase_M16 (PF00675) + Peptidase_M16_C (PF05193) (0.75)	K07263 (0.89)	zinc protease (0.89)	01002 Peptidases [BR:ko01002] (0.89)	09112 Enzyme families (0.89)	09100 Metabolism (0.89)	1769	964	13	5	depleted
3.6k.fam01277	1107	332	0	0	Cytoplasmic (0.49)	gpsA; NAD(P)H-dependent glycerol-3-phosphate dehydrogenase (0.20)	NAD_Gly3P_dh_N (PF01210) + NAD_Gly3P_dh_C (PF07479) (0.89)	K00057 (0.94)	glycerol-3-phosphate dehydrogenase (NAD(P)+) (0.94)	00564 Glycerophospholipid metabolism [PATH:ko00564] (0.94)	09103 Lipid metabolism (0.94)	09100 Metabolism (0.94)	111	910	1	0	depleted
3.6k.fam00042	13270	223	0	0	Cytoplasmic (0.97)	LuxR family transcriptional (0.07)	Response_reg (PF00072) + Trans_reg_C (PF00486) (0.37)	K02483 (0.24)	two-component system, OmpR family, response regulator (0.24)	02022 Two-component system [BR:ko02022] (0.66)	09132 Signal transduction (0.66)	09130 Environmental Information Processing (0.66)	957	1158	6	6	depleted
3.6k.fam00926	1135	156	0	0	Cytoplasmic (0.75)	6,7-dimethyl-8-ribityllumazine (0.28)	DMRL_synthase (PF00885) (0.99)	K00794 (1.00)	6,7-dimethyl-8-ribityllumazine synthase (1.00)	00740 Riboflavin metabolism [PATH:ko00740] (1.00)	09108 Metabolism of cofactors and vitamins (1.00)	09100 Metabolism (1.00)	253	814	9	13	depleted
3.6k.fam06088	2771	1086	0.01	0	Cytoplasmic (0.99)	DNA-directed RNA polymerase subunit (0.39)	RNA_pol_Rpb2_2 (PF04561) + RNA_pol_Rpb2_3 (PF04565) + RNA_pol_Rpb2_45 (PF10385) + RNA_pol_Rpb2_6 (PF00562) + RNA_pol_Rpb2_7 (PF04560) (0.45)	K03043 (0.92)	DNA-directed RNA polymerase subunit beta (0.92)	03400 DNA repair and recombination proteins [BR:ko03400] (0.94)	09124 Replication and repair (0.94)	09120 Genetic Information Processing (0.97)	1572	817	49	18	equally_distributed
3.6k.fam00915	1419	195	0.01	0	Cytoplasmic (0.67)	maf (0.36)	Maf (PF02545) (0.99)	K06287 (1.00)	septum formation protein (1.00)	99978 Cell growth (1.00)	09193 Cellular processes and signaling (1.00)	09190 Unclassified (1.00)	389	837	2	2	depleted
3.6k.fam01627	1076	207	0.01	5	CytoplasmicMembrane (1.00)	unknown (0.37)	G3P_acyltransf (PF02660) (0.98)	K08591 (0.99)	glycerol-3-phosphate acyltransferase PlsY (0.99)	01004 Lipid biosynthesis proteins [BR:ko01004] (0.99)	09103 Lipid metabolism (0.99)	09100 Metabolism (0.99)	61	838	0	0	depleted
3.6k.fam00771	2502	66	0.24	0	Unknown (0.61)	50S ribosomal protein (0.42)	Ribosomal_L35p (PF01632) (0.85)	K02916 (0.88)	large subunit ribosomal protein L35 (0.88)	03011 Ribosome [BR:ko03011] (0.88)	09122 Translation (0.88)	09120 Genetic Information Processing (0.88)	1515	971	2	0	equally_distributed
3.6k.fam00924	1234	389	0	0	Cytoplasmic (0.90)	succinyl-CoA synthetase subunit beta (0.19)	ATP-grasp_2 (PF08442) + Ligase_CoA (PF00549) (0.60)	K01903 (0.63)	succinyl-CoA synthetase beta subunit (0.66)	00720 Carbon fixation pathways in prokaryotes [PATH:ko00720] (0.82)	09102 Energy metabolism (0.83)	09100 Metabolism (0.83)	226	798	1	13	depleted
3.6k.fam00515	3613	157	0	0	Cytoplasmic (0.98)	transcription elongation factor (0.29)	GreA_GreB_N (PF03449) + GreA_GreB (PF01272) (0.91)	K03624 (0.93)	transcription elongation factor GreA (0.93)	03021 Transcription machinery [BR:ko03021] (0.99)	09121 Transcription (0.99)	09120 Genetic Information Processing (0.99)	2035	895	1	0	equally_distributed
3.6k.fam00131	1878	115	0	0	Cytoplasmic (0.42)	Ribonuclease P protein (0.21)	Ribonuclease_P (PF00825) (0.99)	K03536 (0.97)	ribonuclease P protein component (0.97)	03016 Transfer RNA biogenesis [BR:ko03016] (0.97)	09122 Translation (0.97)	09120 Genetic Information Processing (0.97)	1257	582	0	0	equally_distributed
3.6k.fam02706	1363	302	0.01	0	Cytoplasmic (0.82)	3-hydroxyacyl-CoA (0.19)	3HCDH_N (PF02737) + 3HCDH (PF00725) (0.51)	K00074 (0.65)	3-hydroxybutyryl-CoA dehydrogenase (0.65)	00362 Benzoate degradation [PATH:ko00362] (0.75)	09111 Xenobiotics biodegradation and metabolism (0.93)	09100 Metabolism (0.95)	39	667	2	8	depleted
3.6k.fam00725	1596	347	0	0	Cytoplasmic (0.93)	unknown (0.18)	Radical_SAM (PF04055) (0.84)	K06941 (0.97)	23S rRNA (adenine2503-C2)-methyltransferase (0.97)	03009 Ribosome biogenesis [BR:ko03009] (0.97)	09122 Translation (0.97)	09120 Genetic Information Processing (0.97)	401	935	2	1	depleted
3.6k.fam00888	776	591	0	0	Cytoplasmic (0.93)	NADH dehydrogenase subunit G (0.12)	Fer2_4 (PF13510) + NADH-G_4Fe-4S_3 (PF10588) + Molybdopterin (PF00384) (0.23)	K00336 (0.74)	NADH-quinone oxidoreductase subunit G (0.74)	00190 Oxidative phosphorylation [PATH:ko00190] (0.74)	09102 Energy metabolism (0.86)	09100 Metabolism (0.86)	0	621	0	0	depleted
3.6k.fam00081	2044	262	0.01	0	Cytoplasmic (0.74)	beta-lactamase domain-containing (0.21)	Lactamase_B_2 (PF12706) (0.77)	K00784 (0.48)	ribonuclease Z (0.48)	03013 RNA transport [PATH:ko03013] (0.48)	09122 Translation (0.48)	09120 Genetic Information Processing (0.48)	183	889	43	21	depleted
3.6k.fam01581	811	264	0	0	Cytoplasmic (0.85)	indole-3-glycerol phosphate synthase (0.13)	IGPS (PF00218) (0.94)	K01609 (0.93)	indole-3-glycerol phosphate synthase (0.93)	00400 Phenylalanine, tyrosine and tryptophan biosynthesis [PATH:ko00400] (0.97)	09105 Amino acid metabolism (0.97)	09100 Metabolism (0.97)	85	671	5	11	depleted
3.6k.fam02070	698	611	0.68	1	Unknown (0.61)	unknown (0.52)	Transglut_core (PF01841) (0.91)	No KEGG annotation (1.00)	No KEGG annotation (1.00)	No KEGG annotation (1.00)	No KEGG annotation (1.00)	No KEGG annotation (1.00)	661	0	0	0	enriched
3.6k.fam01154	1061	550	0	0	Cytoplasmic (0.84)	methylmalonyl-CoA mutase (0.24)	MM_CoA_mutase (PF01642) (0.82)	K01848 (0.79)	methylmalonyl-CoA mutase, N-terminal domain (0.79)	00280 Valine, leucine and isoleucine degradation [PATH:ko00280] (0.95)	09105 Amino acid metabolism (0.95)	09100 Metabolism (0.95)	27	506	0	7	depleted
3.6k.fam00439	3150	209	0.01	0	Cytoplasmic (0.72)	unknown (0.70)	Lysine_decarbox (PF03641) (0.66)	K06966 (0.97)	uncharacterized protein (0.97)	99997 Function unknown (0.97)	09194 Poorly characterized (0.97)	09190 Unclassified (0.97)	1618	874	7	11	equally_distributed
3.6k.fam06307	926	312	0.02	0	CytoplasmicMembrane (0.95)	signal recognition particle-docking protein (0.45)	SRP54_N (PF02881) + SRP54 (PF00448) (0.62)	K03110 (0.98)	fused signal recognition particle receptor (0.98)	02024 Quorum sensing [PATH:ko02024] (0.99)	09145 Cellular community - prokaryotes (0.99)	09140 Cellular Processes (0.99)	2	807	46	19	depleted
3.6k.fam05392	1193	390	0.01	0	Cytoplasmic (0.50)	carbohydrate (0.35)	YjeF_N (PF03853) + Carb_kinase (PF01256) (0.49)	K17758 (0.83)	ADP-dependent NAD(P)H-hydrate dehydratase (0.83)	99987 Metabolism of cofactors and vitamins (0.97)	09191 Metabolism (0.97)	09190 Unclassified (0.97)	89	923	8	13	depleted
3.6k.fam00013	4586	345	0	0	Cytoplasmic (0.85)	radical SAM (0.18)	Radical_SAM (PF04055) (0.45)	K06871 (0.54)	uncharacterized protein (0.54)	99997 Function unknown (0.54)	09194 Poorly characterized (0.61)	09190 Unclassified (0.62)	435	1014	15	16	depleted
3.6k.fam00220	3847	422	0.01	0	Cytoplasmic (0.99)	histidyl-tRNA synthetase (0.26)	tRNA-synt_His (PF13393) + HGTP_anticodon (PF03129) (0.58)	K01892 (0.89)	histidyl-tRNA synthetase (0.89)	00970 Aminoacyl-tRNA biosynthesis [PATH:ko00970] (0.89)	09122 Translation (0.89)	09120 Genetic Information Processing (0.89)	2053	1023	39	14	equally_distributed
3.6k.fam00112	1599	514	0.05	13	CytoplasmicMembrane (1.00)	Na+/solute (0.25)	SSF (PF00474) (0.74)	K03307 (0.61)	solute:Na+ symporter, SSS family (0.61)	99977 Transport (0.61)	09193 Cellular processes and signaling (0.61)	09190 Unclassified (0.61)	56	578	3	2	depleted
3.6k.fam01012	2124	418	0	0	Cytoplasmic (0.83)	inosine-5'-monophosphate dehydrogenase (0.18)	IMPDH (PF00478) (0.97)	K00088 (0.94)	IMP dehydrogenase (0.94)	04147 Exosome [BR:ko04147] (0.94)	09141 Transport and catabolism (0.94)	09140 Cellular Processes (0.94)	805	982	18	2	depleted
3.6k.fam00317	1838	314	0	0	Cytoplasmic (0.99)	ribose-phosphate pyrophosphokinase (0.43)	Pribosyltran_N (PF13793) + Pribosyltran (PF00156) + Pribosyl_synth (PF14572) (0.77)	K00948 (0.99)	ribose-phosphate pyrophosphokinase (0.99)	00230 Purine metabolism [PATH:ko00230] (0.99)	09104 Nucleotide metabolism (0.99)	09100 Metabolism (0.99)	584	1015	17	7	depleted
3.6k.fam03490	469	197	0.49	1	CytoplasmicMembrane (0.44)	unknown (0.71)	No domains detected (0.96)	No KEGG annotation (1.00)	No KEGG annotation (1.00)	No KEGG annotation (1.00)	No KEGG annotation (1.00)	No KEGG annotation (1.00)	418	0	2	0	enriched
3.6k.fam02311	1699	376	0	0	Cytoplasmic (0.97)	alanine racemase (0.35)	Ala_racemase_N (PF01168) + Ala_racemase_C (PF00842) (0.86)	K01775 (0.96)	alanine racemase (0.96)	01502 Vancomycin resistance [PATH:ko01502] (0.98)	09168 Drug resistance (0.98)	09160 Human Diseases (0.98)	657	901	1	2	depleted
3.6k.fam00816	1389	274	0	0	Cytoplasmic (0.66)	methylthioadenosine (0.11)	PNP_UDP_1 (PF01048) (0.95)	K00772 (0.62)	5'-methylthioadenosine phosphorylase (0.62)	00270 Cysteine and methionine metabolism [PATH:ko00270] (0.62)	09105 Amino acid metabolism (0.62)	09100 Metabolism (0.98)	133	887	15	15	depleted
3.6k.fam00644	868	247	0	0	CytoplasmicMembrane (0.59)	succinate dehydrogenase and fumarate reductase iron-sulfur protein (0.13)	Fer2_3 (PF13085) + Fer4_8 (PF13183) (0.50)	K00240 (0.76)	succinate dehydrogenase / fumarate reductase, iron-sulfur subunit (0.76)	00720 Carbon fixation pathways in prokaryotes [PATH:ko00720] (0.76)	09102 Energy metabolism (0.76)	09100 Metabolism (0.76)	8	716	1	7	depleted
3.6k.fam12358	2620	365	0.02	0	Cytoplasmic (0.97)	tRNA-specific 2-thiouridylase (0.24)	tRNA_Me_trans (PF03054) (0.95)	K00566 (0.99)	tRNA-uridine 2-sulfurtransferase (0.99)	04122 Sulfur relay system [PATH:ko04122] (0.99)	09123 Folding, sorting and degradation (0.99)	09120 Genetic Information Processing (0.99)	1495	948	13	0	equally_distributed
3.6k.fam00046	6958	546	0	0	Cytoplasmic (0.79)	AMP-dependent synthetase and (0.21)	AMP-binding (PF00501) + AMP-binding_C (PF13193) (0.45)	K00666 (0.32)	fatty-acyl-CoA synthase (0.32)	01004 Lipid biosynthesis proteins [BR:ko01004] (0.55)	09103 Lipid metabolism (0.55)	09100 Metabolism (0.67)	445	1079	7	18	depleted
3.6k.fam00387	2457	265	0	0	Cytoplasmic (0.59)	inositol (0.22)	Inositol_P (PF00459) (0.97)	K01092 (0.84)	myo-inositol-1(or 4)-monophosphatase (0.84)	04070 Phosphatidylinositol signaling system [PATH:ko04070] (0.87)	09132 Signal transduction (0.87)	09130 Environmental Information Processing (0.87)	824	866	11	2	depleted
3.6k.fam00006	13282	130	0	0	Cytoplasmic (0.94)	response regulator receiver (0.20)	Response_reg (PF00072) (0.88)	No KEGG annotation (0.30)	No KEGG annotation (0.30)	02035 Bacterial motility proteins [BR:ko02035] (0.40)	09142 Cell motility (0.40)	09140 Cellular Processes (0.50)	1797	1115	9	14	depleted
3.6k.fam03071	3057	165	0	0	Cytoplasmic (0.98)	Crossover junction endodeoxyribonuclease (0.22)	RuvC (PF02075) (0.99)	K01159 (0.99)	crossover junction endodeoxyribonuclease RuvC (0.99)	03400 DNA repair and recombination proteins [BR:ko03400] (0.99)	09124 Replication and repair (0.99)	09120 Genetic Information Processing (0.99)	1976	961	0	0	equally_distributed
3.6k.fam01523	2182	238	0	0	Cytoplasmic (0.65)	uridylate (0.26)	AA_kinase (PF00696) (0.92)	K09903 (0.98)	uridylate kinase (0.98)	00240 Pyrimidine metabolism [PATH:ko00240] (0.98)	09104 Nucleotide metabolism (0.98)	09100 Metabolism (0.98)	1047	1018	24	14	equally_distributed
3.6k.fam00130	2795	578	0.12	0	Cytoplasmic (0.69)	unknown (0.19)	Alpha-amylase (PF00128) (0.28)	K00700 (0.22)	1,4-alpha-glucan branching enzyme (0.22)	00500 Starch and sucrose metabolism [PATH:ko00500] (0.50)	09101 Carbohydrate metabolism (0.50)	09100 Metabolism (0.50)	126	798	0	1	depleted
3.6k.fam00757	2624	207	0	0	Cytoplasmic (0.54)	Sua5/YciO/YrdC/YwlC family (0.48)	Sua5_yciO_yrdC (PF01300) (0.78)	K07566 (0.98)	L-threonylcarbamoyladenylate synthase (0.98)	03009 Ribosome biogenesis [BR:ko03009] (0.98)	09122 Translation (0.98)	09120 Genetic Information Processing (0.98)	1303	933	24	15	depleted
3.6k.fam04892	2912	87	0	0	Cytoplasmic (0.88)	50S ribosomal protein (0.54)	Ribosomal_L31 (PF01197) (0.99)	K02909 (0.99)	large subunit ribosomal protein L31 (0.99)	03011 Ribosome [BR:ko03011] (0.99)	09122 Translation (0.99)	09120 Genetic Information Processing (0.99)	1874	997	0	0	equally_distributed
3.6k.fam03881	3751	501	0	0	Cytoplasmic (0.81)	phosphoenolpyruvate (0.25)	PPDK_N (PF01326) + PEP-utilizers (PF00391) + PEP-utilizers_C (PF02896) (0.35)	K01007 (0.82)	pyruvate, water dikinase (0.82)	00680 Methane metabolism [PATH:ko00680] (0.82)	09102 Energy metabolism (0.83)	09100 Metabolism (0.83)	1387	394	37	10	equally_distributed
3.6k.fam07699	853	322	0	0	Cytoplasmic (0.99)	PhoH family (0.30)	PhoH (PF02562) (0.95)	K06217 (0.97)	phosphate starvation-inducible protein PhoH and related proteins (0.97)	99995 Signal transduction mechanisms (0.99)	09193 Cellular processes and signaling (0.99)	09190 Unclassified (0.99)	20	780	0	0	depleted
3.6k.fam16072	1107	125	0	0	Cytoplasmic (0.83)	30S ribosomal protein (0.43)	Ribosomal_S16 (PF00886) (0.98)	K02959 (0.99)	small subunit ribosomal protein S16 (0.99)	03029 Mitochondrial biogenesis [BR:ko03029] (0.99)	09122 Translation (0.99)	09120 Genetic Information Processing (0.99)	1081	2	0	0	enriched
3.6k.fam13933	3485	97	0	0	Cytoplasmic (0.99)	30S ribosomal protein (0.48)	Ribosomal_S19 (PF00203) (0.99)	K02965 (0.98)	small subunit ribosomal protein S19 (0.98)	03011 Ribosome [BR:ko03011] (1.00)	09122 Translation (1.00)	09120 Genetic Information Processing (1.00)	2249	1125	53	21	equally_distributed
3.6k.fam00997	1503	181	0	0	Cytoplasmic (0.97)	hypoxanthine phosphoribosyltransferase (0.13)	Pribosyltran (PF00156) (0.94)	K00760 (0.52)	hypoxanthine phosphoribosyltransferase (0.52)	00983 Drug metabolism - other enzymes [PATH:ko00983] (0.52)	09111 Xenobiotics biodegradation and metabolism (0.52)	09100 Metabolism (0.52)	64	930	0	0	depleted
3.6k.fam01401	4699	388	0.28	1	Unknown (0.33)	unknown (0.16)	Trypsin_2 (PF13365) + PDZ_2 (PF13180) (0.53)	K04771 (0.58)	serine protease Do (0.58)	01503 Cationic antimicrobial peptide (CAMP) resistance [PATH:ko01503] (0.58)	09168 Drug resistance (0.58)	09160 Human Diseases (0.58)	1547	1088	17	8	depleted
3.6k.fam01909	648	123	0	0	Cytoplasmic (0.82)	MerR family transcriptional (0.43)	MerR_1 (PF13411) (1.00)	K03713 (0.66)	MerR family transcriptional regulator, glutamine synthetase repressor (0.66)	03000 Transcription factors [BR:ko03000] (0.83)	09121 Transcription (0.83)	09120 Genetic Information Processing (0.83)	1	640	0	0	depleted
3.6k.fam03053	615	200	0.13	1	Unknown (0.49)	unknown (0.68)	No domains detected (0.97)	No KEGG annotation (1.00)	No KEGG annotation (1.00)	No KEGG annotation (1.00)	No KEGG annotation (1.00)	No KEGG annotation (1.00)	596	1	1	0	enriched
3.6k.fam09874	1932	62	0	0	Cytoplasmic (1.00)	30S ribosomal protein (0.50)	Ribosomal_S14 (PF00253) (1.00)	K02954 (1.00)	small subunit ribosomal protein S14 (1.00)	03011 Ribosome [BR:ko03011] (1.00)	09122 Translation (1.00)	09120 Genetic Information Processing (1.00)	994	931	0	0	equally_distributed
3.6k.fam00148	1248	140	0	0	Cytoplasmic (0.69)	unknown (0.26)	4HBT (PF03061) (0.53)	K07107 (0.90)	acyl-CoA thioester hydrolase (0.90)	99996 General function prediction only (0.90)	09194 Poorly characterized (0.90)	09190 Unclassified (0.91)	1	751	1	3	depleted
3.6k.fam00072	1178	364	0	6	CytoplasmicMembrane (0.99)	unknown (0.28)	YjgP_YjgQ (PF03739) (0.97)	K11720 (0.46)	lipopolysaccharide export system permease protein (0.92)	02010 ABC transporters [PATH:ko02010] (0.92)	09131 Membrane transport (0.92)	09130 Environmental Information Processing (0.92)	1	672	0	0	depleted
3.6k.fam11163	3408	105	0	0	Cytoplasmic (1.00)	50S ribosomal protein (0.56)	ribosomal_L24 (PF17136) (0.79)	K02895 (1.00)	large subunit ribosomal protein L24 (1.00)	03011 Ribosome [BR:ko03011] (1.00)	09122 Translation (1.00)	09120 Genetic Information Processing (1.00)	2244	1155	0	0	equally_distributed
3.6k.fam01615	2780	284	0	0	Cytoplasmic (0.68)	Bifunctional protein (0.18)	THF_DHG_CYH (PF00763) + THF_DHG_CYH_C (PF02882) (0.93)	K01491 (0.99)	methylenetetrahydrofolate dehydrogenase (NADP+) / methenyltetrahydrofolate cyclohydrolase (0.99)	00670 One carbon pool by folate [PATH:ko00670] (0.99)	09108 Metabolism of cofactors and vitamins (0.99)	09100 Metabolism (0.99)	1673	943	10	18	equally_distributed
3.6k.fam00189	2717	145	0	0	Cytoplasmic (0.75)	Protein (0.31)	MraZ (PF02381) + MraZ (PF02381) (0.94)	K03925 (1.00)	MraZ protein (1.00)	99996 General function prediction only (1.00)	09194 Poorly characterized (1.00)	09190 Unclassified (1.00)	1942	695	0	0	equally_distributed
3.6k.fam01860	1376	578	0	0	Cytoplasmic (0.61)	pyruvate flavodoxin/ferredoxin oxidoreductase domain-containing (0.26)	POR (PF01558) + POR_N (PF01855) (0.64)	K00174 (0.90)	2-oxoglutarate/2-oxoacid ferredoxin oxidoreductase subunit alpha (0.90)	00720 Carbon fixation pathways in prokaryotes [PATH:ko00720] (0.90)	09102 Energy metabolism (0.90)	09100 Metabolism (0.90)	453	659	11	9	equally_distributed
3.6k.fam02567	354	144	0.1	0	Unknown (0.59)	flagellar basal-body rod protein (0.57)	Flg_bb_rod (PF00460) + Flg_bbr_C (PF06429) (0.53)	K02388 (1.00)	flagellar basal-body rod protein FlgC (1.00)	02040 Flagellar assembly [PATH:ko02040] (1.00)	09142 Cell motility (1.00)	09140 Cellular Processes (1.00)	1	338	0	0	depleted
3.6k.fam00536	543	68	0	0	Unknown (0.57)	thiamine biosynthesis protein (0.40)	ThiS (PF02597) (0.83)	K03154 (0.93)	sulfur carrier protein (0.93)	04122 Sulfur relay system [PATH:ko04122] (0.93)	09123 Folding, sorting and degradation (0.93)	09120 Genetic Information Processing (0.93)	1	478	0	0	depleted
3.6k.fam02371	2865	379	0.02	0	Cytoplasmic (0.88)	queuine tRNA-ribosyltransferase (0.17)	TGT (PF01702) (0.95)	K00773 (0.98)	queuine tRNA-ribosyltransferase (0.98)	03016 Transfer RNA biogenesis [BR:ko03016] (0.98)	09122 Translation (0.98)	09120 Genetic Information Processing (0.98)	1614	1001	9	0	equally_distributed
3.6k.fam00396	2154	248	0	4	CytoplasmicMembrane (1.00)	60 kDa inner membrane insertion (0.22)	60KD_IMP (PF02096) (0.98)	K03217 (0.99)	YidC/Oxa1 family membrane protein insertase (0.99)	02024 Quorum sensing [PATH:ko02024] (0.99)	09145 Cellular community - prokaryotes (0.99)	09140 Cellular Processes (0.99)	1893	40	1	0	enriched
3.6k.fam01191	2939	311	0	0	Cytoplasmic (0.97)	ornithine carbamoyltransferase (0.15)	OTCace_N (PF02729) + OTCace (PF00185) (0.89)	K00609 (0.48)	aspartate carbamoyltransferase catalytic subunit (0.48)	00250 Alanine, aspartate and glutamate metabolism [PATH:ko00250] (0.48)	09105 Amino acid metabolism (0.91)	09100 Metabolism (0.94)	547	1056	26	21	depleted
3.6k.fam02000	4214	456	0	0	Cytoplasmic (0.97)	Fis family transcriptional (0.19)	Response_reg (PF00072) + Sigma54_activat (PF00158) + HTH_8 (PF02954) (0.36)	K07714 (0.23)	two-component system, NtrC family, response regulator AtoC (0.23)	02022 Two-component system [BR:ko02022] (0.51)	09132 Signal transduction (0.67)	09130 Environmental Information Processing (0.67)	30	891	1	1	depleted
3.6k.fam01602	1020	345	0	0	Cytoplasmic (0.94)	UDP-3-O-(3-hydroxymyristoyl) glucosamine (0.36)	LpxD (PF04613) + Hexapep (PF00132) + Hexapep (PF00132) + Hexapep (PF00132) (0.33)	K02536 (0.96)	UDP-3-O-[3-hydroxymyristoyl] glucosamine N-acyltransferase (0.96)	01005 Lipopolysaccharide biosynthesis proteins [BR:ko01005] (0.96)	09107 Glycan biosynthesis and metabolism (0.96)	09100 Metabolism (0.96)	3	865	0	0	depleted
3.6k.fam01132	751	281	0.01	0	Unknown (0.67)	flagellin domain-containing (0.37)	Flagellin_N (PF00669) + Flagellin_C (PF00700) (0.74)	K02406 (0.98)	flagellin (0.98)	05134 Legionellosis [PATH:ko05134] (0.98)	09167 Infectious diseases (0.98)	09160 Human Diseases (0.98)	0	304	0	0	depleted
3.6k.fam02800	954	430	0	0	Cytoplasmic (0.74)	histidinol dehydrogenase (0.30)	Histidinol_dh (PF00815) (0.98)	K00013 (0.96)	histidinol dehydrogenase (0.96)	00340 Histidine metabolism [PATH:ko00340] (0.96)	09105 Amino acid metabolism (0.96)	09100 Metabolism (0.96)	92	765	5	10	depleted
3.6k.fam01268	1052	405	0	0	Cytoplasmic (0.82)	argininosuccinate synthase (0.41)	Arginosuc_synth (PF00764) (0.95)	K01940 (0.98)	argininosuccinate synthase (0.98)	05418 Fluid shear stress and atherosclerosis [PATH:ko05418] (0.98)	09165 Cardiovascular diseases (0.98)	09160 Human Diseases (0.98)	165	764	6	16	depleted
3.6k.fam00762	6179	368	0.02	10	CytoplasmicMembrane (1.00)	rod shape-determining protein (0.21)	FTSW_RODA_SPOVE (PF01098) (0.95)	K03588 (0.52)	cell division protein FtsW (0.52)	04112 Cell cycle - Caulobacter [PATH:ko04112] (0.52)	09143 Cell growth and death (0.52)	09140 Cellular Processes (0.52)	2222	1107	2	0	equally_distributed
3.6k.fam00985	1921	397	0	0	Cytoplasmic (0.83)	8-amino-7-oxononanoate (0.15)	Aminotran_1_2 (PF00155) (0.94)	K00639 (0.48)	glycine C-acetyltransferase (0.48)	01007 Amino acid related enzymes [BR:ko01007] (0.48)	09105 Amino acid metabolism (0.48)	09100 Metabolism (0.95)	362	921	7	14	depleted
3.6k.fam00167	1210	170	0	2	CytoplasmicMembrane (0.88)	unknown (0.33)	No domains detected (1.00)	No KEGG annotation (1.00)	No KEGG annotation (1.00)	No KEGG annotation (1.00)	No KEGG annotation (1.00)	No KEGG annotation (1.00)	1185	1	0	0	enriched
3.6k.fam02173	3415	131	0	0	Cytoplasmic (0.99)	30S ribosomal protein (0.54)	Ribosomal_S8 (PF00410) (1.00)	K02994 (0.98)	small subunit ribosomal protein S8 (0.98)	03011 Ribosome [BR:ko03011] (1.00)	09122 Translation (1.00)	09120 Genetic Information Processing (1.00)	2187	1136	47	20	equally_distributed
3.6k.fam00061	2532	443	0.01	0	Cytoplasmic (0.58)	unknown (0.18)	Amino_oxidase (PF01593) (0.67)	K00231 (0.27)	protoporphyrinogen/coproporphyrinogen III oxidase (0.27)	00906 Carotenoid biosynthesis [PATH:ko00906] (0.28)	09108 Metabolism of cofactors and vitamins (0.29)	09100 Metabolism (0.73)	545	842	6	8	depleted
3.6k.fam01404	2643	535	0.02	0	CytoplasmicMembrane (0.74)	serine/threonine protein (0.36)	Pkinase (PF00069) (0.60)	K08884 (0.79)	serine/threonine protein kinase, bacterial (0.79)	01001 Protein kinases [BR:ko01001] (0.80)	09112 Enzyme families (0.80)	09100 Metabolism (0.80)	76	666	4	1	depleted
3.6k.fam01927	886	576	0	0	Cytoplasmic (0.93)	ATP-dependent DNA ligase I (0.31)	DNA_ligase_A_N (PF04675) + DNA_ligase_A_M (PF01068) + DNA_ligase_A_C (PF04679) (0.78)	K10747 (0.98)	DNA ligase 1 (0.98)	03400 DNA repair and recombination proteins [BR:ko03400] (0.98)	09124 Replication and repair (0.98)	09120 Genetic Information Processing (0.98)	675	69	48	13	equally_distributed
3.6k.fam02670	1201	398	0	0	Cytoplasmic (0.63)	phosphopantothenoylcysteine decarboxylase/phosphopantothenate/cysteine ligase (0.14)	Flavoprotein (PF02441) + DFP (PF04127) (0.62)	K13038 (0.93)	phosphopantothenoylcysteine decarboxylase / phosphopantothenate---cysteine ligase (0.93)	00770 Pantothenate and CoA biosynthesis [PATH:ko00770] (0.97)	09108 Metabolism of cofactors and vitamins (0.97)	09100 Metabolism (0.97)	106	883	6	11	depleted
3.6k.fam00005	24487	322	0	0	Cytoplasmic (0.75)	NAD-dependent (0.23)	Epimerase (PF01370) (0.40)	K01784 (0.24)	UDP-glucose 4-epimerase (0.25)	00520 Amino sugar and nucleotide sugar metabolism [PATH:ko00520] (0.60)	09101 Carbohydrate metabolism (0.60)	09100 Metabolism (0.92)	2068	1185	44	19	depleted
3.6k.fam00356	7896	88	0	0	Unknown (0.76)	unknown (0.21)	GIY-YIG (PF01541) (0.94)	K07461 (0.98)	putative endonuclease (0.98)	99976 Replication, recombination and repair proteins (0.98)	09192 Genetic information processing (0.98)	09190 Unclassified (0.98)	1907	656	9	2	enriched
3.6k.fam07151	668	1480	0	0	CytoplasmicMembrane (0.48)	glutamate synthase (0.26)	GATase_2 (PF00310) + Glu_syn_central (PF04898) + Glu_synthase (PF01645) + GXGXG (PF01493) (0.58)	K00265 (0.80)	glutamate synthase (NADPH/NADH) large chain (0.80)	00250 Alanine, aspartate and glutamate metabolism [PATH:ko00250] (0.82)	09105 Amino acid metabolism (0.82)	09100 Metabolism (0.94)	1	530	0	0	depleted
3.6k.fam00123	3746	371	0	0	CytoplasmicMembrane (0.81)	unknown (0.29)	Glyco_transf_28 (PF03033) + Glyco_tran_28_C (PF04101) (0.74)	K02563 (0.79)	UDP-N-acetylglucosamine--N-acetylmuramyl-(pentapeptide) pyrophosphoryl-undecaprenol N-acetylglucosamine transferase (0.79)	01502 Vancomycin resistance [PATH:ko01502] (0.79)	09168 Drug resistance (0.79)	09160 Human Diseases (0.79)	2003	1021	1	2	equally_distributed
3.6k.fam02572	767	71	0	0	Unknown (0.83)	unknown (0.60)	HTH_17 (PF12728) (0.57)	No KEGG annotation (0.93)	No KEGG annotation (0.93)	No KEGG annotation (0.93)	No KEGG annotation (0.93)	No KEGG annotation (0.93)	600	22	0	0	enriched
3.6k.fam00171	8025	345	0	0	Cytoplasmic (0.93)	DNA polymerase III subunits gamma and tau (0.11)	DNA_pol3_delta2 (PF13177) (0.42)	K02343 (0.38)	DNA polymerase III subunit gamma/tau (0.38)	03400 DNA repair and recombination proteins [BR:ko03400] (0.97)	09124 Replication and repair (0.98)	09120 Genetic Information Processing (0.98)	2256	1167	44	17	equally_distributed
3.6k.fam03137	1487	672	0	0	Cytoplasmic (0.72)	alpha-glucan phosphorylase (0.22)	Phosphorylase (PF00343) (0.59)	K00688 (0.93)	glycogen phosphorylase (0.93)	04931 Insulin resistance [PATH:ko04931] (0.93)	09166 Endocrine and metabolic diseases (0.93)	09160 Human Diseases (0.93)	251	803	4	2	depleted
3.6k.fam00516	1567	141	0	0	Cytoplasmic (0.86)	ATP synthase F1 subunit (0.23)	ATP-synt_DE_N (PF02823) (0.67)	K02114 (0.99)	F-type H+-transporting ATPase subunit epsilon (0.99)	00194 Photosynthesis proteins [BR:ko00194] (0.99)	09102 Energy metabolism (0.99)	09100 Metabolism (0.99)	901	631	0	0	equally_distributed
3.6k.fam03339	736	121	0	0	Cytoplasmic (0.62)	aspartate 1-decarboxylase (0.29)	Asp_decarbox (PF02261) (0.99)	K01579 (1.00)	aspartate 1-decarboxylase (1.00)	00770 Pantothenate and CoA biosynthesis [PATH:ko00770] (1.00)	09108 Metabolism of cofactors and vitamins (1.00)	09100 Metabolism (1.00)	42	659	3	0	depleted
3.6k.fam00302	2421	413	0.03	0	CytoplasmicMembrane (0.80)	beta-ketoacyl (0.14)	ketoacyl-synt (PF00109) + Ketoacyl-synt_C (PF02801) (0.83)	K09458 (0.88)	3-oxoacyl-[acyl-carrier-protein] synthase II (0.88)	00780 Biotin metabolism [PATH:ko00780] (0.96)	09108 Metabolism of cofactors and vitamins (0.96)	09100 Metabolism (0.97)	41	1048	2	0	depleted
3.6k.fam02190	2057	244	0	0	Cytoplasmic (0.99)	acylneuraminate (0.12)	CTP_transf_3 (PF02348) (0.96)	K00979 (0.43)	3-deoxy-manno-octulosonate cytidylyltransferase (CMP-KDO synthetase) (0.43)	00520 Amino sugar and nucleotide sugar metabolism [PATH:ko00520] (0.54)	09101 Carbohydrate metabolism (0.54)	09100 Metabolism (0.97)	459	909	3	0	depleted
3.6k.fam21333	3053	231	0	0	Cytoplasmic (0.77)	tRNA (0.35)	tRNA_m1G_MT (PF01746) (0.96)	K00554 (1.00)	tRNA (guanine37-N1)-methyltransferase (1.00)	03016 Transfer RNA biogenesis [BR:ko03016] (1.00)	09122 Translation (1.00)	09120 Genetic Information Processing (1.00)	1947	1016	0	0	equally_distributed
3.6k.fam03931	1077	187	0	0	Cytoplasmic (0.64)	unknown (0.56)	Cons_hypoth95 (PF03602) (0.98)	K08316 (0.99)	16S rRNA (guanine966-N2)-methyltransferase (0.99)	03009 Ribosome biogenesis [BR:ko03009] (0.99)	09122 Translation (0.99)	09120 Genetic Information Processing (0.99)	135	913	0	0	depleted
3.6k.fam00102	4882	385	0	0	Cytoplasmic (0.94)	acyl-CoA (0.28)	Acyl-CoA_dh_N (PF02771) + Acyl-CoA_dh_M (PF02770) + Acyl-CoA_dh_1 (PF00441) (0.73)	K00248 (0.31)	butyryl-CoA dehydrogenase (0.31)	00280 Valine, leucine and isoleucine degradation [PATH:ko00280] (0.36)	09105 Amino acid metabolism (0.36)	09100 Metabolism (0.50)	108	891	2	7	depleted
3.6k.fam00561	2590	124	0	0	Cytoplasmic (0.79)	unknown (0.65)	UPF0102 (PF02021) (0.98)	K07460 (0.99)	putative endonuclease (0.99)	99976 Replication, recombination and repair proteins (0.99)	09192 Genetic information processing (0.99)	09190 Unclassified (0.99)	1688	838	1	0	equally_distributed
3.6k.fam00480	1993	416	0.04	3	CytoplasmicMembrane (0.97)	unknown (0.63)	DUF21 (PF01595) + CorC_HlyC (PF03471) (0.28)	K03699 (0.74)	putative hemolysin (0.74)	02042 Bacterial toxins [BR:ko02042] (0.74)	09133 Signaling molecules and interaction (0.74)	09130 Environmental Information Processing (0.88)	165	999	7	5	depleted
3.6k.fam00055	2422	295	0	0	CytoplasmicMembrane (0.40)	glycosyl transferase family (0.25)	Glycos_transf_2 (PF00535) (0.79)	K07011 (0.62)	uncharacterized protein (0.62)	99997 Function unknown (0.62)	09194 Poorly characterized (0.62)	09190 Unclassified (0.81)	1045	439	22	9	equally_distributed
3.6k.fam00995	2080	347	0.01	1	Cytoplasmic (0.59)	unknown (0.69)	RmuC (PF02646) (0.97)	K09760 (0.95)	DNA recombination protein RmuC (0.95)	99976 Replication, recombination and repair proteins (0.95)	09192 Genetic information processing (0.95)	09190 Unclassified (0.95)	1792	200	2	0	enriched
3.6k.fam07988	687	208	0.03	1	CytoplasmicMembrane (0.93)	unknown (0.23)	SLBB (PF10531) + HHH_3 (PF12836) (0.61)	K02237 (0.97)	competence protein ComEA (0.97)	02044 Secretion system [BR:ko02044] (0.97)	09131 Membrane transport (0.97)	09130 Environmental Information Processing (0.97)	644	26	1	0	equally_distributed
3.6k.fam01705	738	282	0.14	1	Unknown (0.61)	unknown (0.73)	No domains detected (1.00)	No KEGG annotation (0.86)	No KEGG annotation (0.86)	No KEGG annotation (0.86)	No KEGG annotation (0.86)	No KEGG annotation (0.86)	653	4	0	0	enriched
3.6k.fam00285	1009	309	0.01	0	Cytoplasmic (0.81)	riboflavin biosynthesis protein (0.36)	FAD_syn (PF06574) + Flavokinase (PF01687) (0.73)	K11753 (0.90)	riboflavin kinase / FMN adenylyltransferase (0.90)	00740 Riboflavin metabolism [PATH:ko00740] (0.90)	09108 Metabolism of cofactors and vitamins (0.90)	09100 Metabolism (0.90)	145	822	1	0	depleted
3.6k.fam00522	1225	260	0	0	Cytoplasmic (0.84)	electron transfer flavoprotein subunit (0.37)	ETF (PF01012) (0.94)	K03521 (0.98)	electron transfer flavoprotein beta subunit (0.98)	99982 Energy metabolism (0.98)	09191 Metabolism (0.98)	09190 Unclassified (0.98)	5	808	0	8	depleted
3.6k.fam00068	2050	146	0	0	Cytoplasmic (0.69)	BadM/Rrf2 family transcriptional (0.38)	Rrf2 (PF02082) (0.98)	K13643 (0.60)	Rrf2 family transcriptional regulator, iron-sulfur cluster assembly transcription factor (0.60)	03000 Transcription factors [BR:ko03000] (0.62)	09121 Transcription (0.62)	09120 Genetic Information Processing (0.62)	333	900	0	0	depleted
3.6k.fam01015	993	404	0	0	Cytoplasmic (0.96)	molybdenum cofactor synthesis domain-containing (0.26)	MoeA_N (PF03453) + MoCF_biosynth (PF00994) + MoeA_C (PF03454) (0.62)	K03750 (0.89)	molybdopterin molybdotransferase (0.89)	00790 Folate biosynthesis [PATH:ko00790] (0.89)	09108 Metabolism of cofactors and vitamins (0.89)	09100 Metabolism (0.89)	4	748	0	17	depleted
3.6k.fam00018	18552	258	0	0	CytoplasmicMembrane (0.63)	family 2 glycosyl (0.18)	Glycos_transf_2 (PF00535) (0.86)	K07011 (0.27)	uncharacterized protein (0.27)	00510 N-Glycan biosynthesis [PATH:ko00510] (0.32)	09107 Glycan biosynthesis and metabolism (0.35)	09190 Unclassified (0.56)	2089	1056	47	21	equally_distributed
3.6k.fam02651	2553	672	0	0	Cytoplasmic (0.95)	DNA (0.24)	DNA_ligase_aden (PF01653) + DNA_ligase_OB (PF03120) + HHH_2 (PF12826) + BRCT (PF00533) (0.25)	K01972 (0.99)	DNA ligase (NAD+) (0.99)	03400 DNA repair and recombination proteins [BR:ko03400] (0.99)	09124 Replication and repair (0.99)	09120 Genetic Information Processing (0.99)	1318	944	0	5	equally_distributed
3.6k.fam00056	4742	428	0.01	0	Cytoplasmic (0.72)	FAD-dependent pyridine nucleotide-disulfide (0.25)	Pyr_redox_2 (PF07992) (0.40)	K00382 (0.35)	dihydrolipoamide dehydrogenase (0.35)	04147 Exosome [BR:ko04147] (0.35)	09141 Transport and catabolism (0.35)	09100 Metabolism (0.44)	564	1126	19	11	depleted
3.6k.fam04066	831	256	0.01	6	CytoplasmicMembrane (1.00)	CDP-diacylglycerol/serine (0.17)	CDP-OH_P_transf (PF01066) (0.91)	K17103 (0.97)	CDP-diacylglycerol---serine O-phosphatidyltransferase (0.97)	00260 Glycine, serine and threonine metabolism [PATH:ko00260] (0.97)	09105 Amino acid metabolism (0.97)	09100 Metabolism (0.97)	20	748	4	0	depleted
3.6k.fam00450	1180	318	0.66	0	CytoplasmicMembrane (0.68)	phosphate binding (0.24)	PBP_like_2 (PF12849) (0.86)	K02040 (0.97)	phosphate transport system substrate-binding protein (0.97)	05152 Tuberculosis [PATH:ko05152] (0.97)	09167 Infectious diseases (0.97)	09160 Human Diseases (0.97)	31	809	0	4	depleted
3.6k.fam00012	5172	219	0	0	Cytoplasmic (0.76)	unknown (0.18)	HAD_2 (PF13419) (0.69)	K01091 (0.35)	phosphoglycolate phosphatase (0.35)	00630 Glyoxylate and dicarboxylate metabolism [PATH:ko00630] (0.35)	09101 Carbohydrate metabolism (0.51)	09100 Metabolism (0.58)	1088	1071	32	15	depleted
3.6k.fam02288	780	164	0	0	Cytoplasmic (0.94)	acetolactate synthase small (0.19)	ACT_5 (PF13710) + ALS_ss_C (PF10369) (0.73)	K01653 (1.00)	acetolactate synthase I/III small subunit (1.00)	00770 Pantothenate and CoA biosynthesis [PATH:ko00770] (1.00)	09108 Metabolism of cofactors and vitamins (1.00)	09100 Metabolism (1.00)	22	696	2	8	depleted
3.6k.fam00523	1982	298	0.05	6	CytoplasmicMembrane (1.00)	binding-protein-dependent transport system inner membrane (0.19)	BPD_transp_1 (PF00528) (0.56)	K02034 (0.84)	peptide/nickel transport system permease protein (0.84)	02024 Quorum sensing [PATH:ko02024] (0.84)	09145 Cellular community - prokaryotes (0.84)	09140 Cellular Processes (0.84)	17	849	0	15	depleted
3.6k.fam02580	644	160	0.02	4	CytoplasmicMembrane (0.99)	phosphatidylglycerophosphatase (0.52)	PgpA (PF04608) (0.98)	K01095 (0.99)	phosphatidylglycerophosphatase A (0.99)	00564 Glycerophospholipid metabolism [PATH:ko00564] (0.99)	09103 Lipid metabolism (0.99)	09100 Metabolism (0.99)	27	595	0	0	depleted
3.6k.fam07235	3228	73	0	0	Cytoplasmic (1.00)	infA; translation initiation factor (0.36)	eIF-1a (PF01176) (1.00)	K02518 (1.00)	translation initiation factor IF-1 (1.00)	03012 Translation factors [BR:ko03012] (1.00)	09122 Translation (1.00)	09120 Genetic Information Processing (1.00)	2057	1080	0	0	equally_distributed
3.6k.fam00307	2109	63	0	1	CytoplasmicMembrane (0.90)	unknown (0.15)	SecE (PF00584) (1.00)	K03073 (1.00)	preprotein translocase subunit SecE (1.00)	02024 Quorum sensing [PATH:ko02024] (1.00)	09145 Cellular community - prokaryotes (1.00)	09140 Cellular Processes (1.00)	1570	516	0	1	equally_distributed
3.6k.fam00767	1111	266	0	0	Cytoplasmic (0.63)	uroporphyrin-III (0.25)	TP_methylase (PF00590) (0.57)	K13542 (0.32)	uroporphyrinogen III methyltransferase / synthase (0.32)	00860 Porphyrin and chlorophyll metabolism [PATH:ko00860] (0.95)	09108 Metabolism of cofactors and vitamins (0.95)	09100 Metabolism (0.95)	3	585	0	1	depleted
3.6k.fam00856	2897	99	0	0	Cytoplasmic (0.72)	50S ribosomal protein (0.53)	Ribosomal_L23 (PF00276) (1.00)	K02892 (0.98)	large subunit ribosomal protein L23 (0.98)	03011 Ribosome [BR:ko03011] (1.00)	09122 Translation (1.00)	09120 Genetic Information Processing (1.00)	1782	1047	41	18	equally_distributed
3.6k.fam00788	6248	454	0	0	Cytoplasmic (0.81)	UDP-N-acetylmuramoylalanine--D-glutamate (0.17)	Mur_ligase (PF01225) + Mur_ligase_M (PF08245) + Mur_ligase_C (PF02875) (0.36)	K01925 (0.41)	UDP-N-acetylmuramoylalanine--D-glutamate ligase (0.41)	01011 Peptidoglycan biosynthesis and degradation proteins [BR:ko01011] (0.81)	09107 Glycan biosynthesis and metabolism (0.81)	09100 Metabolism (0.81)	1780	1097	1	0	equally_distributed
3.6k.fam02388	1051	650	0	0	Cytoplasmic (0.96)	aconitate hydratase (0.25)	Aconitase (PF00330) + Aconitase_C (PF00694) (0.75)	K01681 (0.90)	aconitate hydratase (0.90)	00720 Carbon fixation pathways in prokaryotes [PATH:ko00720] (0.90)	09102 Energy metabolism (0.90)	09100 Metabolism (0.96)	14	765	3	9	depleted
3.6k.fam00415	1126	584	0.05	11	CytoplasmicMembrane (0.94)	unknown (0.52)	No domains detected (0.62)	No KEGG annotation (0.99)	No KEGG annotation (0.99)	No KEGG annotation (0.99)	No KEGG annotation (0.99)	No KEGG annotation (0.99)	606	57	1	0	enriched
3.6k.fam00946	658	290	0	0	Cytoplasmic (0.95)	50S ribosomal protein L11 (0.26)	PrmA (PF06325) (0.96)	K02687 (0.96)	ribosomal protein L11 methyltransferase (0.96)	03009 Ribosome biogenesis [BR:ko03009] (0.96)	09122 Translation (0.97)	09120 Genetic Information Processing (0.97)	2	599	0	0	depleted
3.6k.fam03807	3374	781	0	0	Cytoplasmic (0.87)	DNA polymerase (0.34)	5_3_exonuc_N (PF02739) + 5_3_exonuc (PF01367) + DNA_pol_A (PF00476) (0.33)	K02335 (0.99)	DNA polymerase I (0.99)	03400 DNA repair and recombination proteins [BR:ko03400] (0.99)	09124 Replication and repair (0.99)	09120 Genetic Information Processing (0.99)	1952	1026	1	0	equally_distributed
3.6k.fam00684	1547	469	0.01	0	Cytoplasmic (0.99)	glutamine (0.15)	Gln-synt_N (PF03951) + Gln-synt_C (PF00120) (0.73)	K01915 (0.98)	glutamine synthetase (0.98)	04727 GABAergic synapse [PATH:ko04727] (0.98)	09156 Nervous system (0.98)	09150 Organismal Systems (0.98)	266	830	9	15	depleted
3.6k.fam00847	593	264	0.03	9	CytoplasmicMembrane (1.00)	unknown (0.62)	No domains detected (0.99)	No KEGG annotation (0.99)	No KEGG annotation (0.99)	No KEGG annotation (0.99)	No KEGG annotation (0.99)	No KEGG annotation (0.99)	580	0	1	0	enriched
3.6k.fam00404	2152	137	0	0	Cytoplasmic (0.60)	Holliday junction resolvase (0.24)	RuvX (PF03652) (0.97)	K07447 (0.98)	putative holliday junction resolvase (0.98)	99976 Replication, recombination and repair proteins (0.98)	09192 Genetic information processing (0.98)	09190 Unclassified (0.98)	1325	751	0	0	equally_distributed
3.6k.fam15065	2380	1228	0	0	Cytoplasmic (0.99)	DNA-directed RNA polymerase subunit (0.48)	RNA_pol_Rpb1_1 (PF04997) + RNA_pol_Rpb1_2 (PF00623) + RNA_pol_Rpb1_2 (PF00623) + RNA_pol_Rpb1_3 (PF04983) + RNA_pol_Rpb1_5 (PF04998) (0.32)	K03046 (0.95)	DNA-directed RNA polymerase subunit beta' (0.95)	03400 DNA repair and recombination proteins [BR:ko03400] (0.96)	09124 Replication and repair (0.96)	09120 Genetic Information Processing (0.97)	1411	689	7	8	equally_distributed
3.6k.fam01812	2580	201	0	0	Cytoplasmic (0.99)	ATP-dependent Clp protease proteolytic (0.19)	CLP_protease (PF00574) (0.99)	K01358 (1.00)	ATP-dependent Clp protease, protease subunit (1.00)	04212 Longevity regulating pathway - worm [PATH:ko04212] (1.00)	09149 Aging (1.00)	09150 Organismal Systems (1.00)	1327	1000	1	0	depleted
3.6k.fam03085	1440	257	0	0	CytoplasmicMembrane (0.58)	WecB/TagA/CpsF family glycosyl transferase (0.24)	Glyco_tran_WecB (PF03808) (0.93)	K05946 (0.99)	N-acetylglucosaminyldiphosphoundecaprenol N-acetyl-beta-D-mannosaminyltransferase (0.99)	05111 Biofilm formation - Vibrio cholerae [PATH:ko05111] (0.99)	09145 Cellular community - prokaryotes (0.99)	09140 Cellular Processes (0.99)	1086	252	0	0	equally_distributed
3.6k.fam00201	3384	435	0	0	Cytoplasmic (0.89)	unknown (0.11)	UPF0004 (PF00919) + Radical_SAM (PF04055) (0.66)	K06168 (0.47)	tRNA-2-methylthio-N6-dimethylallyladenosine synthase (0.47)	03016 Transfer RNA biogenesis [BR:ko03016] (0.68)	09122 Translation (0.92)	09120 Genetic Information Processing (0.92)	679	1122	22	14	depleted
3.6k.fam00916	946	339	0	0	Cytoplasmic (0.79)	anthranilate (0.32)	Glycos_trans_3N (PF02885) + Glycos_transf_3 (PF00591) (0.71)	K00766 (0.94)	anthranilate phosphoribosyltransferase (0.94)	00400 Phenylalanine, tyrosine and tryptophan biosynthesis [PATH:ko00400] (0.95)	09105 Amino acid metabolism (0.95)	09100 Metabolism (0.95)	106	705	7	11	depleted
3.6k.fam04501	3322	299	0	0	Cytoplasmic (0.98)	S-adenosyl-methyltransferase (0.21)	Methyltransf_5 (PF01795) (0.97)	K03438 (0.99)	16S rRNA (cytosine1402-N4)-methyltransferase (0.99)	03009 Ribosome biogenesis [BR:ko03009] (0.99)	09122 Translation (0.99)	09120 Genetic Information Processing (0.99)	2048	1026	0	0	equally_distributed
3.6k.fam01180	1356	161	0.02	4	CytoplasmicMembrane (1.00)	lipoprotein signal (0.26)	Peptidase_A8 (PF01252) (0.99)	K03101 (0.99)	signal peptidase II (0.99)	03060 Protein export [PATH:ko03060] (0.99)	09123 Folding, sorting and degradation (0.99)	09120 Genetic Information Processing (0.99)	343	949	12	0	depleted
3.6k.fam00015	6020	288	0.02	6	CytoplasmicMembrane (1.00)	phosphate ABC transporter (0.13)	BPD_transp_1 (PF00528) (0.88)	K02038 (0.15)	phosphate transport system permease protein (0.29)	02010 ABC transporters [PATH:ko02010] (0.67)	09131 Membrane transport (0.91)	09130 Environmental Information Processing (0.91)	30	1059	0	18	depleted
3.6k.fam04018	818	241	0	0	Cytoplasmic (0.99)	pyridoxine 5'-phosphate (0.31)	PdxJ (PF03740) (0.98)	K03474 (0.97)	pyridoxine 5-phosphate synthase (0.97)	00750 Vitamin B6 metabolism [PATH:ko00750] (0.97)	09108 Metabolism of cofactors and vitamins (0.97)	09100 Metabolism (0.98)	2	786	0	0	depleted
3.6k.fam00765	1610	473	0	0	Cytoplasmic (0.95)	unknown (0.47)	GATase_7 (PF13537) (0.44)	K00764 (0.97)	amidophosphoribosyltransferase (0.97)	01002 Peptidases [BR:ko01002] (0.97)	09112 Enzyme families (0.97)	09100 Metabolism (0.97)	472	903	19	15	depleted
3.6k.fam00249	4232	748	0.05	1	CytoplasmicMembrane (0.93)	unknown (0.31)	Transgly (PF00912) + Transpeptidase (PF00905) (0.63)	K05366 (0.76)	penicillin-binding protein 1A (0.76)	01501 beta-Lactam resistance [PATH:ko01501] (0.76)	09168 Drug resistance (0.76)	09160 Human Diseases (0.76)	1652	817	0	0	equally_distributed
3.6k.fam00062	3362	710	0.1	0	Cytoplasmic (0.76)	molybdopterin (0.21)	Molybdopterin (PF00384) + Molydop_binding (PF01568) (0.24)	No KEGG annotation (0.33)	No KEGG annotation (0.33)	No KEGG annotation (0.33)	No KEGG annotation (0.33)	09130 Environmental Information Processing (0.38)	5	810	0	12	depleted
3.6k.fam02595	950	239	0	7	CytoplasmicMembrane (0.99)	unknown (0.58)	PrsW-protease (PF13367) (0.98)	No KEGG annotation (0.99)	No KEGG annotation (0.99)	No KEGG annotation (0.99)	No KEGG annotation (0.99)	No KEGG annotation (0.99)	878	37	1	1	enriched
3.6k.fam01708	3250	330	0	0	Cytoplasmic (0.68)	DNA protecting protein (0.59)	DNA_processg_A (PF02481) (0.96)	K04096 (0.98)	DNA processing protein (0.98)	03200 Viral proteins [BR:ko03200] (0.98)	09196 Viral protein family (0.98)	09190 Unclassified (0.98)	1958	991	0	5	equally_distributed
3.6k.fam01116	3455	212	0.02	0	Unknown (0.59)	50S ribosomal protein (0.62)	Ribosomal_L4 (PF00573) (0.99)	K02926 (0.97)	large subunit ribosomal protein L4 (0.97)	03011 Ribosome [BR:ko03011] (0.99)	09122 Translation (0.99)	09120 Genetic Information Processing (0.99)	2250	1097	43	19	equally_distributed
3.6k.fam01264	1126	280	0	0	Unknown (0.46)	shikimate (0.33)	Shikimate_dh_N (PF08501) (0.55)	K00014 (0.89)	shikimate dehydrogenase (0.89)	00400 Phenylalanine, tyrosine and tryptophan biosynthesis [PATH:ko00400] (0.97)	09105 Amino acid metabolism (0.97)	09100 Metabolism (0.97)	117	863	8	16	depleted
3.6k.fam00899	3257	109	0.03	0	Cytoplasmic (0.94)	unknown (0.70)	Thioredoxin (PF00085) (0.92)	K03671 (0.89)	thioredoxin 1 (0.89)	05418 Fluid shear stress and atherosclerosis [PATH:ko05418] (0.89)	09165 Cardiovascular diseases (0.89)	09160 Human Diseases (0.89)	1126	1052	34	21	depleted
3.6k.fam00514	4103	474	0.02	0	Cytoplasmic (0.96)	unknown (0.18)	Amidase (PF01425) (0.96)	K02433 (0.89)	aspartyl-tRNA(Asn)/glutamyl-tRNA(Gln) amidotransferase subunit A (0.89)	03029 Mitochondrial biogenesis [BR:ko03029] (0.90)	09122 Translation (0.90)	09120 Genetic Information Processing (0.90)	1986	963	26	11	depleted
3.6k.fam00103	6288	575	0.01	1	CytoplasmicMembrane (0.97)	peptidoglycan glycosyltransferase (0.25)	PBP_dimer (PF03717) + Transpeptidase (PF00905) (0.72)	K05515 (0.44)	penicillin-binding protein 2 (0.44)	01501 beta-Lactam resistance [PATH:ko01501] (0.79)	09168 Drug resistance (0.79)	09160 Human Diseases (0.79)	2230	1082	0	0	equally_distributed
3.6k.fam00421	3096	252	0	0	Cytoplasmic (0.98)	30S ribosomal protein (0.57)	Ribosomal_S2 (PF00318) (0.96)	K02967 (0.98)	small subunit ribosomal protein S2 (0.98)	03011 Ribosome [BR:ko03011] (0.98)	09122 Translation (0.98)	09120 Genetic Information Processing (0.98)	1927	1035	29	20	equally_distributed
3.6k.fam20897	880	282	0	0	Cytoplasmic (0.88)	panC; pantoate--beta-alanine ligase (0.21)	Pantoate_ligase (PF02569) (0.97)	K01918 (0.98)	pantoate--beta-alanine ligase (0.98)	00770 Pantothenate and CoA biosynthesis [PATH:ko00770] (0.99)	09108 Metabolism of cofactors and vitamins (0.99)	09100 Metabolism (0.99)	24	837	0	0	depleted
3.6k.fam03558	603	136	0	0	Cytoplasmic (0.87)	cobalamin B12-binding domain-containing (0.35)	B12-binding (PF02310) (0.96)	K01849 (0.91)	methylmalonyl-CoA mutase, C-terminal domain (0.91)	00280 Valine, leucine and isoleucine degradation [PATH:ko00280] (0.91)	09105 Amino acid metabolism (0.91)	09100 Metabolism (0.99)	1	358	0	5	depleted
3.6k.fam00225	1659	129	0.02	0	Cytoplasmic (0.89)	endoribonuclease (0.50)	Ribonuc_L-PSP (PF01042) (0.83)	K09022 (0.85)	2-iminobutanoate/2-iminopropanoate deaminase (0.85)	99985 Amino acid metabolism (0.85)	09191 Metabolism (0.85)	09190 Unclassified (0.85)	228	832	5	10	depleted
3.6k.fam01003	1095	285	0.53	0	Unknown (0.41)	peptidase M48 (0.38)	Peptidase_M48 (PF01435) (0.89)	K07387 (0.76)	putative metalloprotease (0.76)	01002 Peptidases [BR:ko01002] (0.76)	09112 Enzyme families (0.76)	09100 Metabolism (0.76)	9	692	0	0	depleted
3.6k.fam00151	5539	354	0	0	Cytoplasmic (0.74)	threonine (0.08)	PALP (PF00291) (0.88)	K01733 (0.21)	tryptophan synthase beta chain (0.26)	00270 Cysteine and methionine metabolism [PATH:ko00270] (0.33)	09105 Amino acid metabolism (0.73)	09100 Metabolism (0.94)	505	1145	26	22	depleted
3.6k.fam00022	5695	490	0.01	12	CytoplasmicMembrane (1.00)	putative peptidoglycan lipid II flippase (0.13)	MVIN (PF03023) (0.46)	K03980 (0.48)	putative peptidoglycan lipid II flippase (0.48)	02000 Transporters [BR:ko02000] (0.50)	09131 Membrane transport (0.50)	09130 Environmental Information Processing (0.50)	2056	881	10	0	equally_distributed
3.6k.fam01878	2171	289	0.07	1	Unknown (0.43)	DNA internalization-related competence protein (0.21)	Lactamase_B (PF00753) (0.47)	K02238 (0.98)	competence protein ComEC (0.98)	02044 Secretion system [BR:ko02044] (0.98)	09131 Membrane transport (0.98)	09130 Environmental Information Processing (0.98)	1826	201	5	0	enriched
3.6k.fam00047	1441	238	0.02	1	CytoplasmicMembrane (0.72)	phospholipid/glycerol (0.29)	Acyltransferase (PF01553) (0.90)	K00655 (0.89)	1-acyl-sn-glycerol-3-phosphate acyltransferase (0.89)	01004 Lipid biosynthesis proteins [BR:ko01004] (0.89)	09103 Lipid metabolism (0.89)	09100 Metabolism (0.89)	199	788	1	0	depleted
3.6k.fam09239	2787	932	0	0	Cytoplasmic (0.74)	excinuclease ABC subunit (0.26)	No domains detected (0.86)	K03701 (0.98)	excinuclease ABC subunit A (0.98)	03400 DNA repair and recombination proteins [BR:ko03400] (0.99)	09124 Replication and repair (0.99)	09120 Genetic Information Processing (0.99)	1438	795	7	1	equally_distributed
3.6k.fam10796	526	197	0	0	Cytoplasmic (0.55)	3-octaprenyl-4-hydroxybenzoate (0.46)	Flavoprotein (PF02441) (0.96)	K03186 (0.94)	flavin prenyltransferase (0.94)	00627 Aminobenzoate degradation [PATH:ko00627] (0.94)	09111 Xenobiotics biodegradation and metabolism (0.98)	09100 Metabolism (0.98)	0	482	4	15	depleted
3.6k.fam01150	3631	713	0	0	Cytoplasmic (0.98)	DNA topoisomerase I (0.36)	Toprim (PF01751) + Topoisom_bac (PF01131) + zf-C4_Topoisom (PF01396) + zf-C4_Topoisom (PF01396) + zf-C4_Topoisom (PF01396) (0.28)	K03168 (0.91)	DNA topoisomerase I (0.91)	03400 DNA repair and recombination proteins [BR:ko03400] (0.91)	09124 Replication and repair (0.96)	09120 Genetic Information Processing (0.96)	2021	1050	46	20	equally_distributed
3.6k.fam04256	711	371	0.02	0	Cytoplasmic (0.98)	gamma-glutamyl kinase (0.26)	AA_kinase (PF00696) + PUA (PF01472) (0.72)	K00931 (0.95)	glutamate 5-kinase (0.95)	00332 Carbapenem biosynthesis [PATH:ko00332] (0.95)	09110 Biosynthesis of other secondary metabolites (0.95)	09100 Metabolism (0.95)	68	603	3	0	depleted
3.6k.fam00100	4207	474	0.01	0	Cytoplasmic (0.93)	aldehyde (0.24)	Aldedh (PF00171) (0.92)	K00128 (0.22)	aldehyde dehydrogenase (NAD+) (0.22)	00625 Chloroalkane and chloroalkene degradation [PATH:ko00625] (0.22)	09111 Xenobiotics biodegradation and metabolism (0.27)	09100 Metabolism (0.89)	390	1071	20	13	depleted
3.6k.fam00422	741	215	0	0	Cytoplasmic (0.74)	methyltransferase (0.22)	GidB (PF02527) (0.95)	K03501 (0.98)	16S rRNA (guanine527-N7)-methyltransferase (0.98)	03036 Chromosome and associated proteins [BR:ko03036] (0.98)	09124 Replication and repair (0.98)	09120 Genetic Information Processing (0.98)	46	665	0	0	depleted
3.6k.fam00718	505	966	0.03	11	CytoplasmicMembrane (0.92)	unknown (0.76)	No domains detected (0.98)	No KEGG annotation (0.98)	No KEGG annotation (0.98)	No KEGG annotation (0.98)	No KEGG annotation (0.98)	No KEGG annotation (0.98)	428	2	0	0	enriched
3.6k.fam15172	1103	298	0	0	CytoplasmicMembrane (0.99)	GTP-binding protein (0.44)	MMR_HSR1 (PF01926) + KH_2 (PF07650) (0.84)	K03595 (1.00)	GTPase (1.00)	03029 Mitochondrial biogenesis [BR:ko03029] (1.00)	09122 Translation (1.00)	09120 Genetic Information Processing (1.00)	262	800	0	0	depleted
3.6k.fam06757	485	324	0	0	CytoplasmicMembrane (0.95)	LAO/AO transport system (0.24)	ArgK (PF03308) (0.95)	K07588 (0.92)	LAO/AO transport system kinase (0.92)	99985 Amino acid metabolism (0.92)	09191 Metabolism (0.92)	09190 Unclassified (0.92)	14	422	0	6	depleted
3.6k.fam05581	3084	90	0.01	0	Cytoplasmic (1.00)	30S ribosomal protein (0.58)	Ribosomal_S15 (PF00312) (1.00)	K02956 (1.00)	small subunit ribosomal protein S15 (1.00)	03011 Ribosome [BR:ko03011] (1.00)	09122 Translation (1.00)	09120 Genetic Information Processing (1.00)	2009	1042	0	0	equally_distributed
3.6k.fam01485	324	90	0.01	2	CytoplasmicMembrane (1.00)	flagellar biosynthetic protein (0.35)	Bac_export_3 (PF01313) (1.00)	K02420 (0.98)	flagellar biosynthetic protein FliQ (0.98)	02040 Flagellar assembly [PATH:ko02040] (0.98)	09142 Cell motility (0.98)	09140 Cellular Processes (0.98)	0	311	0	0	depleted
3.6k.fam00298	3225	260	0	0	Cytoplasmic (0.63)	family 2 glycosyl (0.26)	Glycos_transf_2 (PF00535) (0.85)	K12984 (0.89)	(heptosyl)LPS beta-1,4-glucosyltransferase (0.89)	02000 Transporters [BR:ko02000] (0.89)	09131 Membrane transport (0.89)	09130 Environmental Information Processing (0.89)	756	679	5	0	equally_distributed
3.6k.fam02794	1075	293	0	0	Cytoplasmic (0.66)	succinyl-CoA synthetase subunit alpha (0.24)	CoA_binding (PF02629) + Ligase_CoA (PF00549) (0.71)	K01902 (0.82)	succinyl-CoA synthetase alpha subunit (0.98)	00720 Carbon fixation pathways in prokaryotes [PATH:ko00720] (0.82)	09102 Energy metabolism (0.83)	09100 Metabolism (0.99)	166	774	1	10	depleted
3.6k.fam05372	3225	388	0	0	Cytoplasmic (0.98)	phosphoglycerate kinase (0.25)	PGK (PF00162) (0.74)	K00927 (0.98)	phosphoglycerate kinase (0.98)	04147 Exosome [BR:ko04147] (0.98)	09141 Transport and catabolism (0.98)	09140 Cellular Processes (0.98)	1905	1006	20	10	equally_distributed
3.6k.fam00462	1470	80	0	0	Cytoplasmic (0.99)	acyl carrier (0.44)	PP-binding (PF00550) (0.88)	K02078 (0.98)	acyl carrier protein (0.98)	00061 Fatty acid biosynthesis [PATH:ko00061] (0.98)	09103 Lipid metabolism (0.98)	09100 Metabolism (0.98)	170	1052	2	0	depleted
3.6k.fam02007	3216	123	0.07	0	Cytoplasmic (0.95)	50S ribosomal protein (0.58)	Ribosomal_L17 (PF01196) (0.99)	K02879 (1.00)	large subunit ribosomal protein L17 (1.00)	03011 Ribosome [BR:ko03011] (1.00)	09122 Translation (1.00)	09120 Genetic Information Processing (1.00)	2087	1098	0	0	equally_distributed
3.6k.fam03657	1641	1064	0	0	Cytoplasmic (0.98)	carbamoyl-phosphate synthase large (0.17)	CPSase_L_D2 (PF02786) + CPSase_L_D3 (PF02787) + CPSase_L_D2 (PF02786) + MGS (PF02142) (0.55)	K01955 (0.67)	carbamoyl-phosphate synthase large subunit (0.67)	00250 Alanine, aspartate and glutamate metabolism [PATH:ko00250] (0.87)	09105 Amino acid metabolism (0.87)	09100 Metabolism (0.92)	401	862	15	15	depleted
3.6k.fam07123	3417	513	0	0	Cytoplasmic (0.99)	infB; translation initiation factor (0.32)	GTP_EFTU (PF00009) + IF-2 (PF11987) (0.48)	K02519 (0.95)	translation initiation factor IF-2 (0.95)	03012 Translation factors [BR:ko03012] (0.98)	09122 Translation (0.98)	09120 Genetic Information Processing (0.98)	2005	1067	46	20	equally_distributed
3.6k.fam01961	997	318	0	0	Cytoplasmic (0.98)	quinolinate (0.16)	NadA (PF02445) (0.98)	K03517 (0.99)	quinolinate synthase (0.99)	00760 Nicotinate and nicotinamide metabolism [PATH:ko00760] (0.99)	09108 Metabolism of cofactors and vitamins (0.99)	09100 Metabolism (0.99)	117	799	5	10	depleted
3.6k.fam02721	3498	86	0.01	0	Cytoplasmic (0.95)	30S ribosomal protein (0.63)	Ribosomal_S17 (PF00366) (1.00)	K02961 (0.98)	small subunit ribosomal protein S17 (0.98)	03011 Ribosome [BR:ko03011] (1.00)	09122 Translation (1.00)	09120 Genetic Information Processing (1.00)	2253	1158	52	15	equally_distributed
3.6k.fam01341	1457	564	0.1	1	Unknown (0.51)	VanW family (0.69)	PG_binding_4 (PF12229) + PG_binding_4 (PF12229) + VanW (PF04294) (0.40)	K18346 (0.92)	vancomycin resistance protein VanW (0.92)	01504 Antimicrobial resistance genes [BR:ko01504] (0.92)	09168 Drug resistance (0.92)	09160 Human Diseases (0.92)	1248	83	1	0	equally_distributed
3.6k.fam00010	7582	188	0	0	Cytoplasmic (0.77)	ECF subfamily RNA polymerase sigma-24 (0.28)	Sigma70_r2 (PF04542) + Sigma70_r4_2 (PF08281) (0.67)	K03088 (0.98)	RNA polymerase sigma-70 factor, ECF subfamily (0.98)	03021 Transcription machinery [BR:ko03021] (0.98)	09121 Transcription (0.98)	09120 Genetic Information Processing (0.98)	1617	906	5	0	depleted
3.6k.fam03423	2241	240	0.01	0	Cytoplasmic (0.97)	pseudouridine (0.27)	S4 (PF01479) + PseudoU_synth_2 (PF00849) (0.49)	K06178 (0.54)	23S rRNA pseudouridine2605 synthase (0.54)	03009 Ribosome biogenesis [BR:ko03009] (0.98)	09122 Translation (0.98)	09120 Genetic Information Processing (0.98)	704	926	6	0	depleted
3.6k.fam02753	664	304	0.01	0	Cytoplasmic (0.99)	lpxC; UDP-3-O-[3-hydroxymyristoyl] N-acetylglucosamine deacetylase (0.22)	LpxC (PF03331) (0.92)	K02535 (0.96)	UDP-3-O-[3-hydroxymyristoyl] N-acetylglucosamine deacetylase (0.96)	01005 Lipopolysaccharide biosynthesis proteins [BR:ko01005] (0.97)	09107 Glycan biosynthesis and metabolism (0.97)	09100 Metabolism (0.97)	7	611	2	0	depleted
3.6k.fam00787	2416	637	0	0	Cytoplasmic (0.74)	unknown (0.24)	DXP_synthase_N (PF13292) + Transket_pyr (PF02779) + Transketolase_C (PF02780) (0.30)	K00615 (0.47)	transketolase (0.47)	01051 Biosynthesis of ansamycins [PATH:ko01051] (0.47)	09109 Metabolism of terpenoids and polyketides (0.84)	09100 Metabolism (0.98)	327	1031	0	1	depleted
3.6k.fam00199	1458	407	0.01	10	CytoplasmicMembrane (0.99)	polysulfide reductase (0.30)	NrfD (PF03916) (0.80)	K00185 (0.77)	prokaryotic molybdopterin-containing oxidoreductase family, membrane subunit (0.77)	99982 Energy metabolism (0.77)	09191 Metabolism (0.77)	09190 Unclassified (0.77)	5	564	0	6	depleted
3.6k.fam03808	627	169	0.01	0	Cytoplasmic (0.90)	molybdenum cofactor synthesis domain-containing (0.18)	MoCF_biosynth (PF00994) (0.94)	K15376 (0.35)	molybdopterin adenylyltransferase (0.42)	04727 GABAergic synapse [PATH:ko04727] (0.35)	09156 Nervous system (0.35)	09150 Organismal Systems (0.35)	2	584	0	16	depleted
3.6k.fam00780	1870	251	0	0	Cytoplasmic (0.59)	tRNA/rRNA methyltransferase (0.18)	SpoU_sub_bind (PF08032) + SpoU_methylase (PF00588) (0.50)	K03218 (0.55)	23S rRNA (guanosine2251-2'-O)-methyltransferase (0.55)	03009 Ribosome biogenesis [BR:ko03009] (0.56)	09122 Translation (0.97)	09120 Genetic Information Processing (0.97)	261	962	0	1	depleted
3.6k.fam20522	779	292	0	0	Cytoplasmic (0.88)	unknown (0.65)	YicC_N (PF03755) + DUF1732 (PF08340) (0.91)	K18649 (0.95)	inositol-phosphate phosphatase / L-galactose 1-phosphate phosphatase / histidinol-phosphatase (0.95)	04070 Phosphatidylinositol signaling system [PATH:ko04070] (0.95)	09132 Signal transduction (0.95)	09130 Environmental Information Processing (0.95)	1	752	0	0	depleted
3.6k.fam02030	3055	202	0	0	Cytoplasmic (0.95)	recR; recombination protein (0.36)	RecR (PF02132) + Toprim_4 (PF13662) (0.72)	K06187 (1.00)	recombination protein RecR (1.00)	03400 DNA repair and recombination proteins [BR:ko03400] (1.00)	09124 Replication and repair (1.00)	09120 Genetic Information Processing (1.00)	1993	984	1	0	equally_distributed
3.6k.fam04242	1173	854	0	0	Cytoplasmic (0.72)	DNA mismatch repair protein (0.64)	MutS_I (PF01624) + MutS_II (PF05188) + MutS_III (PF05192) + MutS_V (PF00488) (0.58)	K03555 (0.95)	DNA mismatch repair protein MutS (0.95)	03400 DNA repair and recombination proteins [BR:ko03400] (0.96)	09124 Replication and repair (0.96)	09120 Genetic Information Processing (0.96)	103	906	6	2	depleted
3.6k.fam00020	2939	329	0.28	0	Cytoplasmic (0.52)	unknown (0.54)	No domains detected (0.19)	No KEGG annotation (0.53)	No KEGG annotation (0.53)	No KEGG annotation (0.53)	No KEGG annotation (0.53)	No KEGG annotation (0.53)	103	826	6	13	depleted
3.6k.fam03451	897	130	0	0	Cytoplasmic (0.99)	phosphoribosyl-AMP cyclohydrolase (0.21)	PRA-CH (PF01502) (0.69)	K01496 (0.65)	phosphoribosyl-AMP cyclohydrolase (0.65)	00340 Histidine metabolism [PATH:ko00340] (0.99)	09105 Amino acid metabolism (0.99)	09100 Metabolism (0.99)	131	729	5	10	depleted
3.6k.fam06543	1480	421	0	0	Cytoplasmic (0.98)	adenosylhomocysteinase (0.26)	AdoHcyase (PF05221) + AdoHcyase_NAD (PF00670) (0.59)	K01251 (0.99)	adenosylhomocysteinase (0.99)	04147 Exosome [BR:ko04147] (0.99)	09141 Transport and catabolism (0.99)	09140 Cellular Processes (0.99)	449	905	20	18	depleted
3.6k.fam01828	864	376	0	4	CytoplasmicMembrane (0.96)	unknown (0.34)	Glycos_transf_2 (PF00535) + GtrA (PF04138) (0.75)	K00721 (0.97)	dolichol-phosphate mannosyltransferase (0.97)	00510 N-Glycan biosynthesis [PATH:ko00510] (0.97)	09107 Glycan biosynthesis and metabolism (0.97)	09100 Metabolism (0.97)	730	54	3	0	enriched
3.6k.fam01237	525	351	0	1	Unknown (0.54)	Putative uncharacterized (0.44)	No domains detected (1.00)	No KEGG annotation (1.00)	No KEGG annotation (1.00)	No KEGG annotation (1.00)	No KEGG annotation (1.00)	No KEGG annotation (1.00)	518	0	0	0	enriched
3.6k.fam02196	3509	182	0	0	Cytoplasmic (0.72)	50S ribosomal protein (0.55)	Ribosomal_L6 (PF00347) + Ribosomal_L6 (PF00347) (0.96)	K02933 (0.99)	large subunit ribosomal protein L6 (0.99)	03011 Ribosome [BR:ko03011] (1.00)	09122 Translation (1.00)	09120 Genetic Information Processing (1.00)	2246	1164	44	16	equally_distributed
3.6k.fam19528	3395	708	0	0	Cytoplasmic (0.99)	polyribonucleotide nucleotidyltransferase (0.23)	RNase_PH (PF01138) + RNase_PH_C (PF03725) + RNase_PH (PF01138) + RNase_PH_C (PF03725) + KH_1 (PF00013) + S1 (PF00575) (0.25)	K00962 (0.98)	polyribonucleotide nucleotidyltransferase (0.98)	03018 RNA degradation [PATH:ko03018] (0.98)	09123 Folding, sorting and degradation (0.98)	09120 Genetic Information Processing (0.98)	2008	1076	0	0	equally_distributed
3.6k.fam01622	1481	113	0	0	CytoplasmicMembrane (0.87)	nitrogen regulatory protein (0.66)	P-II (PF00543) (1.00)	K04751 (0.62)	nitrogen regulatory protein P-II 1 (0.62)	02020 Two-component system [PATH:ko02020] (0.62)	09132 Signal transduction (0.62)	09130 Environmental Information Processing (0.62)	5	737	2	1	depleted
3.6k.fam01771	2809	162	0	0	Cytoplasmic (0.96)	Nucleoside diphosphate (0.20)	NDK (PF00334) (0.67)	K00940 (1.00)	nucleoside-diphosphate kinase (1.00)	04016 MAPK signaling pathway - plant [PATH:ko04016] (1.00)	09132 Signal transduction (1.00)	09130 Environmental Information Processing (1.00)	1678	898	35	18	equally_distributed
3.6k.fam00766	1159	435	0	1	CytoplasmicMembrane (0.48)	unknown (0.92)	No domains detected (1.00)	No KEGG annotation (1.00)	No KEGG annotation (1.00)	No KEGG annotation (1.00)	No KEGG annotation (1.00)	No KEGG annotation (1.00)	1111	0	0	0	enriched
3.6k.fam00196	2465	220	0	0	Cytoplasmic (0.91)	ribulose-phosphate 3-epimerase (0.30)	Ribul_P_3_epim (PF00834) (0.97)	K01783 (0.99)	ribulose-phosphate 3-epimerase (0.99)	00710 Carbon fixation in photosynthetic organisms [PATH:ko00710] (0.99)	09102 Energy metabolism (0.99)	09100 Metabolism (0.99)	1315	990	15	12	equally_distributed
3.6k.fam02244	2370	817	0	0	Cytoplasmic (0.83)	Ribonucleoside-diphosphate (0.16)	Ribonuc_red_lgN (PF00317) + Ribonuc_red_lgC (PF02867) (0.37)	K00525 (0.94)	ribonucleoside-diphosphate reductase alpha chain (0.94)	03400 DNA repair and recombination proteins [BR:ko03400] (0.94)	09124 Replication and repair (0.94)	09120 Genetic Information Processing (0.94)	1205	680	32	14	equally_distributed
3.6k.fam02208	667	227	0	0	Cytoplasmic (0.98)	lipoate-protein ligase (0.26)	No domains detected (0.57)	K03801 (1.00)	lipoyl(octanoyl) transferase (1.00)	00785 Lipoic acid metabolism [PATH:ko00785] (1.00)	09108 Metabolism of cofactors and vitamins (1.00)	09100 Metabolism (1.00)	35	592	1	4	depleted
3.6k.fam05549	3422	172	0	0	Cytoplasmic (0.98)	30S ribosomal protein (0.45)	Ribosomal_S5 (PF00333) + Ribosomal_S5_C (PF03719) (0.96)	K02988 (0.99)	small subunit ribosomal protein S5 (0.99)	03011 Ribosome [BR:ko03011] (0.99)	09122 Translation (0.99)	09120 Genetic Information Processing (0.99)	2237	1141	2	0	equally_distributed
3.6k.fam01271	2344	420	0	0	Cytoplasmic (0.98)	glutamate (0.13)	ELFV_dehydrog_N (PF02812) + ELFV_dehydrog (PF00208) (0.84)	K00262 (0.43)	glutamate dehydrogenase (NADP+) (0.43)	00220 Arginine biosynthesis [PATH:ko00220] (0.43)	09105 Amino acid metabolism (0.52)	09100 Metabolism (0.61)	962	753	29	14	depleted
3.6k.fam00110	5188	521	0.02	10	CytoplasmicMembrane (0.97)	unknown (0.38)	PMT_2 (PF13231) (0.60)	No KEGG annotation (0.80)	No KEGG annotation (0.80)	No KEGG annotation (0.80)	No KEGG annotation (0.80)	No KEGG annotation (0.80)	1188	125	14	0	enriched
3.6k.fam02840	919	263	0	0	Cytoplasmic (0.95)	biotin--acetyl-CoA-carboxylase (0.16)	BPL_LplA_LipB (PF03099) (0.51)	K03524 (0.96)	BirA family transcriptional regulator, biotin operon repressor / biotin---[acetyl-CoA-carboxylase] ligase (0.96)	03000 Transcription factors [BR:ko03000] (0.96)	09121 Transcription (0.96)	09120 Genetic Information Processing (0.96)	2	846	1	4	depleted
3.6k.fam00436	969	293	0	0	Cytoplasmic (0.92)	5,10-methylenetetrahydrofolate reductase (0.24)	MTHFR (PF02219) (0.94)	K00297 (0.91)	methylenetetrahydrofolate reductase (NADPH) (0.91)	01523 Antifolate resistance [PATH:ko01523] (0.91)	09168 Drug resistance (0.91)	09160 Human Diseases (0.91)	1	772	1	13	depleted
3.6k.fam00724	1774	367	0	0	Cytoplasmic (0.97)	unknown (0.36)	PFK (PF00365) (0.95)	K00850 (0.92)	6-phosphofructokinase 1 (0.92)	05230 Central carbon metabolism in cancer [PATH:ko05230] (0.92)	09161 Cancers (0.92)	09160 Human Diseases (0.92)	45	980	1	3	depleted
3.6k.fam00968	4317	356	0	0	Cytoplasmic (0.97)	twitching motility (0.46)	T2SSE (PF00437) (0.95)	K02669 (0.89)	twitching motility protein PilT (0.89)	02035 Bacterial motility proteins [BR:ko02035] (0.98)	09142 Cell motility (0.98)	09140 Cellular Processes (0.98)	1999	843	2	0	equally_distributed
3.6k.fam00063	2487	174	0	0	Cytoplasmic (0.78)	50S ribosomal protein (0.60)	Ribosomal_L10 (PF00466) (0.99)	K02864 (0.99)	large subunit ribosomal protein L10 (0.99)	03011 Ribosome [BR:ko03011] (0.99)	09122 Translation (0.99)	09120 Genetic Information Processing (0.99)	1691	768	0	0	equally_distributed
3.6k.fam03231	3294	821	0	0	Cytoplasmic (0.94)	ATP-dependent chaperone (0.21)	Clp_N (PF02861) + Clp_N (PF02861) + AAA (PF00004) + AAA_2 (PF07724) + ClpB_D2-small (PF10431) (0.39)	K03696 (0.51)	ATP-dependent Clp protease ATP-binding subunit ClpC (0.51)	03110 Chaperones and folding catalysts [BR:ko03110] (0.57)	09123 Folding, sorting and degradation (0.57)	09120 Genetic Information Processing (0.57)	1355	839	1	0	equally_distributed
3.6k.fam00002	30027	377	0	0	Cytoplasmic (0.61)	group 1 glycosyl (0.29)	Glyco_transf_4 (PF13439) + Glycos_transf_1 (PF00534) (0.41)	K00754 (0.45)	L-malate glycosyltransferase (0.45)	99981 Carbohydrate metabolism (0.45)	09191 Metabolism (0.54)	09190 Unclassified (0.54)	2164	1175	46	22	equally_distributed
3.6k.fam00324	4832	326	0	0	Cytoplasmic (0.96)	D-isomer specific 2-hydroxyacid dehydrogenase NAD-binding (0.18)	2-Hacid_dh_C (PF02826) (0.85)	K00058 (0.50)	D-3-phosphoglycerate dehydrogenase / 2-oxoglutarate reductase (0.50)	04147 Exosome [BR:ko04147] (0.50)	09141 Transport and catabolism (0.50)	09140 Cellular Processes (0.50)	1510	1035	15	20	depleted
3.6k.fam00338	1294	147	0.05	0	Cytoplasmic (0.82)	protein tyrosine (0.36)	LMWPc (PF01451) (0.91)	K03741 (0.67)	arsenate reductase (0.67)	99999 Others (0.67)	09191 Metabolism (0.67)	09190 Unclassified (0.98)	76	789	12	5	depleted
3.6k.fam00043	6842	407	0.01	4	CytoplasmicMembrane (0.99)	unknown (0.33)	MacB_PCD (PF12704) + FtsX (PF02687) (0.72)	K05685 (0.54)	macrolide transport system ATP-binding/permease protein (0.54)	02010 ABC transporters [PATH:ko02010] (0.70)	09131 Membrane transport (0.94)	09130 Environmental Information Processing (0.94)	1739	1076	34	12	depleted
3.6k.fam21365	3528	414	0.03	0	Cytoplasmic (0.51)	diguanylate (0.31)	GGDEF (PF00990) (0.35)	K13590 (0.46)	diguanylate cyclase (0.48)	04112 Cell cycle - Caulobacter [PATH:ko04112] (0.60)	09143 Cell growth and death (0.60)	09140 Cellular Processes (0.77)	188	814	5	0	depleted
3.6k.fam00146	1336	496	0.01	0	Cytoplasmic (0.93)	glycerol (0.18)	FGGY_N (PF00370) + FGGY_C (PF02782) (0.78)	K00864 (0.44)	glycerol kinase (0.44)	04626 Plant-pathogen interaction [PATH:ko04626] (0.44)	09101 Carbohydrate metabolism (0.45)	09100 Metabolism (0.46)	38	661	0	4	depleted
3.6k.fam18793	984	296	0	0	Cytoplasmic (0.99)	lipoyl (0.28)	Radical_SAM (PF04055) (0.47)	K03644 (0.99)	lipoyl synthase (0.99)	00785 Lipoic acid metabolism [PATH:ko00785] (0.99)	09108 Metabolism of cofactors and vitamins (0.99)	09100 Metabolism (0.99)	3	894	8	5	depleted
3.6k.fam02903	1041	438	0	0	Cytoplasmic (0.75)	tRNA(Ile)-lysidine (0.53)	ATP_bind_3 (PF01171) (0.48)	K04075 (0.92)	tRNA(Ile)-lysidine synthase (0.92)	03016 Transfer RNA biogenesis [BR:ko03016] (0.93)	09122 Translation (0.93)	09120 Genetic Information Processing (0.93)	123	866	0	0	depleted
3.6k.fam02821	3428	388	0.01	0	Cytoplasmic (0.74)	cell division protein (0.45)	Tubulin (PF00091) + FtsZ_C (PF12327) (0.89)	K03531 (0.98)	cell division protein FtsZ (0.98)	04812 Cytoskeleton proteins [BR:ko04812] (0.98)	09142 Cell motility (0.98)	09140 Cellular Processes (0.98)	2037	943	51	20	equally_distributed
3.6k.fam00586	766	256	0	0	Cytoplasmic (0.53)	pantothenate kinase (0.22)	Pan_kinase (PF03309) (0.97)	K03525 (0.99)	type III pantothenate kinase (0.99)	00770 Pantothenate and CoA biosynthesis [PATH:ko00770] (0.99)	09108 Metabolism of cofactors and vitamins (0.99)	09100 Metabolism (0.99)	0	724	0	0	depleted
3.6k.fam00902	289	136	0.01	0	Unknown (0.75)	flagellar basal-body rod protein (0.60)	No domains detected (0.66)	K02387 (0.99)	flagellar basal-body rod protein FlgB (0.99)	02040 Flagellar assembly [PATH:ko02040] (0.99)	09142 Cell motility (0.99)	09140 Cellular Processes (0.99)	0	273	0	0	depleted
3.6k.fam01088	810	272	0.05	0	Cytoplasmic (0.66)	unknown (0.69)	Memo (PF01875) (0.72)	K06990 (0.84)	MEMO1 family protein (0.84)	04812 Cytoskeleton proteins [BR:ko04812] (0.84)	09142 Cell motility (0.84)	09140 Cellular Processes (0.84)	47	574	22	15	equally_distributed
3.6k.fam13473	999	890	0.02	0	Cytoplasmic (0.94)	pyruvate phosphate dikinase (0.26)	PPDK_N (PF01326) + PPDK_N (PF01326) + PEP-utilizers (PF00391) + PEP-utilizers_C (PF02896) (0.35)	K01006 (0.99)	pyruvate, orthophosphate dikinase (0.99)	00720 Carbon fixation pathways in prokaryotes [PATH:ko00720] (0.99)	09102 Energy metabolism (0.99)	09100 Metabolism (0.99)	58	768	6	8	depleted
3.6k.fam00640	3502	722	0.03	8	CytoplasmicMembrane (0.97)	heavy metal translocating P-type (0.16)	E1-E2_ATPase (PF00122) + Hydrolase (PF00702) (0.32)	K17686 (0.58)	Cu+-exporting ATPase (0.58)	01524 Platinum drug resistance [PATH:ko01524] (0.58)	09168 Drug resistance (0.58)	09160 Human Diseases (0.58)	1385	835	29	13	depleted
3.6k.fam01189	1076	254	0	0	Cytoplasmic (0.98)	dihydrodipicolinate reductase (0.36)	DapB_N (PF01113) + DapB_C (PF05173) (0.92)	K00215 (0.98)	4-hydroxy-tetrahydrodipicolinate reductase (0.98)	00261 Monobactam biosynthesis [PATH:ko00261] (0.98)	09110 Biosynthesis of other secondary metabolites (0.98)	09100 Metabolism (0.98)	122	842	6	5	depleted
3.6k.fam00486	1528	77	0.02	0	Cytoplasmic (0.57)	unknown (0.52)	Fer4_13 (PF13370) (0.67)	K05337 (0.99)	ferredoxin (0.99)	99982 Energy metabolism (0.99)	09191 Metabolism (0.99)	09190 Unclassified (0.99)	907	334	29	2	equally_distributed
3.6k.fam01831	886	127	0	0	Cytoplasmic (0.65)	acpS; 4'-phosphopantetheinyl (0.16)	ACPS (PF01648) (0.97)	K00997 (1.00)	holo-[acyl-carrier protein] synthase (1.00)	00770 Pantothenate and CoA biosynthesis [PATH:ko00770] (1.00)	09108 Metabolism of cofactors and vitamins (1.00)	09100 Metabolism (1.00)	76	739	1	0	depleted
3.6k.fam00811	262	541	0	2	CytoplasmicMembrane (0.96)	flagellar M-ring protein (0.44)	YscJ_FliF (PF01514) + YscJ_FliF_C (PF08345) (0.75)	K02409 (0.96)	flagellar M-ring protein FliF (0.96)	02040 Flagellar assembly [PATH:ko02040] (0.96)	09142 Cell motility (0.96)	09140 Cellular Processes (0.96)	0	239	0	0	depleted
3.6k.fam08358	2371	451	0	0	Cytoplasmic (0.71)	tRNA modification GTPase (0.19)	MMR_HSR1 (PF01926) + MMR_HSR1 (PF01926) + KH_dom-like (PF14714) (0.43)	K03977 (0.56)	GTPase (0.56)	03009 Ribosome biogenesis [BR:ko03009] (0.56)	09122 Translation (0.98)	09120 Genetic Information Processing (0.98)	374	1121	0	0	depleted
3.6k.fam00874	1876	73	0	2	CytoplasmicMembrane (1.00)	Preprotein translocase, SecG (0.21)	SecG (PF03840) (0.99)	K03075 (0.94)	preprotein translocase subunit SecG (0.94)	02024 Quorum sensing [PATH:ko02024] (0.94)	09145 Cellular community - prokaryotes (0.94)	09140 Cellular Processes (0.94)	1799	50	0	0	enriched
3.6k.fam05759	311	141	0	0	CytoplasmicMembrane (0.98)	flagellar motor switch protein (0.48)	FliMN_C (PF01052) (0.96)	K02417 (0.99)	flagellar motor switch protein FliN/FliY (0.99)	02040 Flagellar assembly [PATH:ko02040] (0.99)	09142 Cell motility (0.99)	09140 Cellular Processes (0.99)	0	287	0	0	depleted
3.6k.fam06462	716	189	0.11	0	Cytoplasmic (0.76)	AMMECR1 domain-containing (0.46)	AMMECR1 (PF01871) (0.71)	K09141 (0.71)	uncharacterized protein (0.71)	99997 Function unknown (0.71)	09194 Poorly characterized (0.71)	09190 Unclassified (0.71)	93	513	20	20	depleted
3.6k.fam00612	7034	472	0	0	Cytoplasmic (0.57)	ATP synthase subunit (0.19)	ATP-synt_ab_N (PF02874) + ATP-synt_ab (PF00006) (0.34)	K02111 (0.34)	F-type H+-transporting ATPase subunit beta (0.40)	00194 Photosynthesis proteins [BR:ko00194] (0.43)	09102 Energy metabolism (0.53)	09100 Metabolism (0.53)	1556	1128	15	19	equally_distributed
3.6k.fam04596	2561	209	0	0	Cytoplasmic (0.64)	rnhB; ribonuclease HII (0.20)	RNase_HII (PF01351) (0.96)	K03470 (0.99)	ribonuclease HII (0.99)	03032 DNA replication proteins [BR:ko03032] (1.00)	09124 Replication and repair (1.00)	09120 Genetic Information Processing (1.00)	1429	977	43	17	equally_distributed
3.6k.fam03492	655	195	0.01	1	Unknown (0.62)	unknown (0.35)	LysM (PF01476) + LysM (PF01476) (0.76)	No KEGG annotation (0.57)	No KEGG annotation (0.57)	No KEGG annotation (0.57)	No KEGG annotation (0.57)	No KEGG annotation (0.57)	623	3	1	0	enriched
3.6k.fam02694	3148	456	0.05	6	CytoplasmicMembrane (0.98)	protein-export membrane protein (0.33)	SecD_SecF (PF02355) (0.72)	K03072 (0.90)	preprotein translocase subunit SecD (0.90)	02044 Secretion system [BR:ko02044] (0.90)	09131 Membrane transport (0.90)	09130 Environmental Information Processing (0.90)	1948	943	35	5	equally_distributed
3.6k.fam00033	3426	401	0.04	0	Cytoplasmic (0.79)	unknown (0.17)	Peptidase_M20 (PF01546) (0.84)	K01439 (0.28)	succinyl-diaminopimelate desuccinylase (0.28)	01002 Peptidases [BR:ko01002] (0.38)	09112 Enzyme families (0.38)	09100 Metabolism (0.81)	345	966	4	17	depleted
3.6k.fam00690	2700	314	0	0	Cytoplasmic (0.73)	UDP-N-acetylenolpyruvoylglucosamine (0.31)	FAD_binding_4 (PF01565) + MurB_C (PF02873) (0.86)	K00075 (0.99)	UDP-N-acetylmuramate dehydrogenase (0.99)	01011 Peptidoglycan biosynthesis and degradation proteins [BR:ko01011] (0.99)	09107 Glycan biosynthesis and metabolism (0.99)	09100 Metabolism (0.99)	1597	919	1	0	equally_distributed
3.6k.fam04160	4342	566	0	0	Cytoplasmic (0.97)	type II secretion system protein (0.19)	T2SSE_N (PF05157) + T2SSE (PF00437) (0.62)	K02652 (0.89)	type IV pilus assembly protein PilB (0.89)	02035 Bacterial motility proteins [BR:ko02035] (0.89)	09142 Cell motility (0.89)	09140 Cellular Processes (0.95)	1653	768	3	0	equally_distributed
3.6k.fam04965	1768	454	0	0	Cytoplasmic (0.95)	acetyl-CoA carboxylase, biotin (0.16)	CPSase_L_D2 (PF02786) + Biotin_carb_C (PF02785) (0.36)	K01961 (0.46)	acetyl-CoA carboxylase, biotin carboxylase subunit (0.46)	00061 Fatty acid biosynthesis [PATH:ko00061] (0.46)	09103 Lipid metabolism (0.46)	09100 Metabolism (0.96)	7	974	1	4	depleted
3.6k.fam01006	1571	377	0	0	Cytoplasmic (0.80)	pyruvate flavodoxin/ferredoxin oxidoreductase domain-containing (0.18)	POR_N (PF01855) + PFOR_II (PF17147) (0.82)	K00174 (0.48)	2-oxoglutarate/2-oxoacid ferredoxin oxidoreductase subunit alpha (0.48)	00720 Carbon fixation pathways in prokaryotes [PATH:ko00720] (0.48)	09102 Energy metabolism (0.48)	09100 Metabolism (0.88)	142	758	9	19	depleted
3.6k.fam06764	4095	715	0	0	CytoplasmicMembrane (0.50)	unknown (0.68)	TrwB_AAD_bind (PF10412) (0.48)	K06915 (0.84)	uncharacterized protein (0.84)	99997 Function unknown (0.84)	09194 Poorly characterized (0.84)	09190 Unclassified (0.84)	2083	30	0	0	enriched
3.6k.fam00534	2072	224	0.07	3	CytoplasmicMembrane (0.99)	MotA/TolQ/ExbB proton (0.35)	MotA_ExbB (PF01618) (0.97)	K03561 (0.69)	biopolymer transport protein ExbB (0.69)	02000 Transporters [BR:ko02000] (0.97)	09131 Membrane transport (0.97)	09130 Environmental Information Processing (0.97)	3	950	0	0	depleted
3.6k.fam01143	4038	420	0.22	1	CytoplasmicMembrane (0.95)	unknown (0.19)	PDZ_2 (PF13180) + Peptidase_S41 (PF03572) (0.44)	K03797 (0.97)	carboxyl-terminal processing protease (0.97)	01002 Peptidases [BR:ko01002] (0.97)	09112 Enzyme families (0.97)	09100 Metabolism (0.97)	2020	1031	0	0	equally_distributed
3.6k.fam00027	2727	158	0	0	Cytoplasmic (0.75)	unknown (0.26)	Acetyltransf_1 (PF00583) (0.74)	K03789 (0.48)	ribosomal-protein-alanine N-acetyltransferase (0.48)	03009 Ribosome biogenesis [BR:ko03009] (0.48)	09122 Translation (0.48)	09120 Genetic Information Processing (0.48)	481	911	5	12	depleted
3.6k.fam00414	4784	93	0.01	0	Cytoplasmic (0.96)	histone family protein DNA-binding (0.21)	Bac_DNA_binding (PF00216) (0.99)	K03530 (0.71)	DNA-binding protein HU-beta (0.71)	03400 DNA repair and recombination proteins [BR:ko03400] (0.99)	09124 Replication and repair (0.99)	09120 Genetic Information Processing (0.99)	1858	1073	0	0	depleted
3.6k.fam02186	2336	523	0.01	0	Cytoplasmic (0.97)	2,3-bisphosphoglycerate-independent phosphoglycerate (0.28)	iPGM_N (PF06415) (0.69)	K15633 (0.98)	2,3-bisphosphoglycerate-independent phosphoglycerate mutase (0.98)	00260 Glycine, serine and threonine metabolism [PATH:ko00260] (0.98)	09105 Amino acid metabolism (0.98)	09100 Metabolism (0.98)	1238	627	5	1	equally_distributed
3.6k.fam13261	996	230	0	0	Cytoplasmic (0.89)	unknown (0.33)	Ala_racemase_N (PF01168) (0.96)	K06997 (0.99)	PLP dependent protein (0.99)	99985 Amino acid metabolism (0.99)	09191 Metabolism (0.99)	09190 Unclassified (0.99)	46	897	11	0	depleted
3.6k.fam03186	892	339	0	0	Cytoplasmic (0.98)	phospho-2-dehydro-3-deoxyheptonate aldolase (0.20)	DAHP_synth_1 (PF00793) (0.90)	K03856 (0.89)	3-deoxy-7-phosphoheptulonate synthase (0.89)	00400 Phenylalanine, tyrosine and tryptophan biosynthesis [PATH:ko00400] (0.92)	09105 Amino acid metabolism (0.92)	09100 Metabolism (0.92)	63	626	4	2	depleted
3.6k.fam02166	498	317	0	0	Cytoplasmic (0.85)	HPr (0.50)	Hpr_kinase_N (PF02603) + Hpr_kinase_C (PF07475) (0.83)	K06023 (0.99)	HPr kinase/phosphorylase (0.99)	99995 Signal transduction mechanisms (0.99)	09193 Cellular processes and signaling (0.99)	09190 Unclassified (0.99)	1	484	0	0	depleted
3.6k.fam03427	2985	99	0.01	0	Cytoplasmic (0.98)	chaperonin (0.26)	Cpn10 (PF00166) (0.98)	K04078 (1.00)	chaperonin GroES (1.00)	03110 Chaperones and folding catalysts [BR:ko03110] (1.00)	09123 Folding, sorting and degradation (1.00)	09120 Genetic Information Processing (1.00)	1723	978	5	0	equally_distributed
3.6k.fam00469	6188	435	0.01	0	Cytoplasmic (0.80)	UDP-N-acetylmuramoyl-tripeptide--D-alanyl-D-alanine (0.11)	Mur_ligase_M (PF08245) + Mur_ligase_C (PF02875) (0.55)	K01928 (0.52)	UDP-N-acetylmuramoyl-L-alanyl-D-glutamate--2,6-diaminopimelate ligase (0.52)	01011 Peptidoglycan biosynthesis and degradation proteins [BR:ko01011] (0.52)	09107 Glycan biosynthesis and metabolism (0.52)	09100 Metabolism (0.52)	2110	1050	1	0	equally_distributed
3.6k.fam01672	1675	191	0.01	4	CytoplasmicMembrane (1.00)	CDP-diacylglycerol--glycerol-3-phosphate (0.19)	CDP-OH_P_transf (PF01066) (0.97)	K00995 (0.95)	CDP-diacylglycerol---glycerol-3-phosphate 3-phosphatidyltransferase (0.95)	00564 Glycerophospholipid metabolism [PATH:ko00564] (0.99)	09103 Lipid metabolism (0.99)	09100 Metabolism (0.99)	321	904	3	0	depleted
3.6k.fam03823	861	277	0	0	Cytoplasmic (0.99)	2-dehydro-3-deoxyphosphooctonate (0.36)	DAHP_synth_1 (PF00793) (0.98)	K01627 (0.96)	2-dehydro-3-deoxyphosphooctonate aldolase (KDO 8-P synthase) (0.96)	01005 Lipopolysaccharide biosynthesis proteins [BR:ko01005] (0.96)	09107 Glycan biosynthesis and metabolism (0.96)	09100 Metabolism (0.98)	23	805	0	0	depleted
3.6k.fam01748	2000	284	0	0	Cytoplasmic (0.79)	formamidopyrimidine-DNA glycosylase (0.27)	Fapy_DNA_glyco (PF01149) + H2TH (PF06831) + zf-FPG_IleRS (PF06827) (0.46)	K10563 (0.99)	formamidopyrimidine-DNA glycosylase (0.99)	03400 DNA repair and recombination proteins [BR:ko03400] (0.99)	09124 Replication and repair (0.99)	09120 Genetic Information Processing (0.99)	1406	479	2	2	equally_distributed
3.6k.fam00484	838	380	0	0	Cytoplasmic (0.93)	lipid-A-disaccharide synthase (0.28)	LpxB (PF02684) (0.87)	K00748 (0.94)	lipid-A-disaccharide synthase (0.94)	01005 Lipopolysaccharide biosynthesis proteins [BR:ko01005] (0.94)	09107 Glycan biosynthesis and metabolism (0.94)	09100 Metabolism (0.95)	1	755	0	0	depleted
3.6k.fam00887	1527	348	0	0	Cytoplasmic (0.97)	phosphoribosylformylglycinamidine cyclo-ligase (0.27)	AIRS (PF00586) + AIRS_C (PF02769) (0.59)	K01933 (0.95)	phosphoribosylformylglycinamidine cyclo-ligase (0.95)	00230 Purine metabolism [PATH:ko00230] (0.95)	09104 Nucleotide metabolism (0.95)	09100 Metabolism (0.96)	556	862	13	10	depleted
3.6k.fam01156	1036	187	0	0	Cytoplasmic (0.94)	histidinol-phosphate phosphatase family (0.23)	Hydrolase_like (PF13242) (0.48)	K03273 (0.94)	D-glycero-D-manno-heptose 1,7-bisphosphate phosphatase (0.94)	01005 Lipopolysaccharide biosynthesis proteins [BR:ko01005] (0.96)	09107 Glycan biosynthesis and metabolism (0.97)	09100 Metabolism (0.97)	221	690	11	0	depleted
3.6k.fam01682	426	166	0	0	Cytoplasmic (0.68)	biotin/lipoyl attachment domain-containing (0.26)	Biotin_lipoyl (PF00364) (0.98)	K17490 (0.42)	methylmalonyl-CoA carboxyltransferase 1.3S subunit (0.42)	00640 Propanoate metabolism [PATH:ko00640] (0.42)	09101 Carbohydrate metabolism (0.42)	09100 Metabolism (0.57)	1	336	1	3	depleted
3.6k.fam00309	2446	331	0	0	Cytoplasmic (0.52)	unknown (0.42)	FemAB (PF02388) + Acetyltransf_6 (PF13480) + FemAB (PF02388) (0.33)	No KEGG annotation (0.77)	No KEGG annotation (0.77)	No KEGG annotation (0.77)	No KEGG annotation (0.77)	No KEGG annotation (0.77)	1428	183	1	1	enriched
3.6k.fam00172	3874	261	0	0	Cytoplasmic (0.73)	enoyl-CoA (0.31)	ECH_1 (PF00378) (0.92)	K01715 (0.25)	enoyl-CoA hydratase (0.47)	00650 Butanoate metabolism [PATH:ko00650] (0.25)	09111 Xenobiotics biodegradation and metabolism (0.31)	09100 Metabolism (0.90)	23	729	1	9	depleted
3.6k.fam00185	6947	122	0	0	Unknown (0.46)	S23 ribosomal (0.37)	23S_rRNA_IVP (PF05635) (0.93)	No KEGG annotation (1.00)	No KEGG annotation (1.00)	No KEGG annotation (1.00)	No KEGG annotation (1.00)	No KEGG annotation (1.00)	1444	552	8	0	enriched
3.6k.fam00270	2229	328	0	0	Cytoplasmic (0.90)	tRNA-dihydrouridine (0.27)	Dus (PF01207) (0.93)	K05540 (0.83)	tRNA-dihydrouridine synthase B (0.83)	03016 Transfer RNA biogenesis [BR:ko03016] (0.93)	09122 Translation (0.93)	09120 Genetic Information Processing (0.93)	1108	815	19	1	depleted
3.6k.fam01314	2567	569	0.01	0	Cytoplasmic (0.78)	RNA-metabolising (0.27)	Lactamase_B (PF00753) (0.56)	K12574 (0.98)	ribonuclease J (0.98)	03018 RNA degradation [PATH:ko03018] (0.98)	09123 Folding, sorting and degradation (0.98)	09120 Genetic Information Processing (0.98)	2025	350	0	0	equally_distributed
3.6k.fam00054	1700	165	0.04	1	CytoplasmicMembrane (0.57)	ATP synthase subunit (0.22)	ATP-synt_B (PF00430) (0.97)	K02109 (0.94)	F-type H+-transporting ATPase subunit b (0.94)	00194 Photosynthesis proteins [BR:ko00194] (0.94)	09102 Energy metabolism (0.94)	09100 Metabolism (0.94)	947	639	0	0	equally_distributed
3.6k.fam00138	1087	373	0.01	6	CytoplasmicMembrane (0.99)	ABC (0.18)	ABC2_membrane_3 (PF12698) (0.88)	K01992 (0.95)	ABC-2 type transport system permease protein (0.95)	02000 Transporters [BR:ko02000] (0.95)	09131 Membrane transport (0.95)	09130 Environmental Information Processing (0.95)	48	566	0	11	depleted
3.6k.fam20094	1057	586	0	0	Cytoplasmic (0.86)	DNA mismatch repair protein (0.54)	HATPase_c_3 (PF13589) + DNA_mis_repair (PF01119) + MutL_C (PF08676) (0.72)	K03572 (0.99)	DNA mismatch repair protein MutL (0.99)	03400 DNA repair and recombination proteins [BR:ko03400] (0.99)	09124 Replication and repair (0.99)	09120 Genetic Information Processing (0.99)	85	881	4	3	depleted
3.6k.fam03431	858	325	0	0	Cytoplasmic (0.75)	KpsF/GutQ family protein (0.26)	SIS (PF01380) + CBS (PF00571) + CBS (PF00571) (0.76)	K06041 (0.95)	arabinose-5-phosphate isomerase (0.95)	01005 Lipopolysaccharide biosynthesis proteins [BR:ko01005] (0.95)	09107 Glycan biosynthesis and metabolism (0.95)	09100 Metabolism (0.95)	5	805	1	0	depleted
3.6k.fam20082	3393	118	0.09	0	Cytoplasmic (0.99)	50S ribosomal protein (0.59)	Ribosomal_L18p (PF00861) (0.99)	K02881 (1.00)	large subunit ribosomal protein L18 (1.00)	03011 Ribosome [BR:ko03011] (1.00)	09122 Translation (1.00)	09120 Genetic Information Processing (1.00)	2225	1155	0	0	equally_distributed
3.6k.fam01451	1460	200	0.01	0	Cytoplasmic (0.98)	guanylate kinase (0.31)	Guanylate_kin (PF00625) (0.95)	K00942 (0.96)	guanylate kinase (0.96)	00230 Purine metabolism [PATH:ko00230] (0.96)	09104 Nucleotide metabolism (0.96)	09100 Metabolism (0.98)	364	1005	3	0	depleted
3.6k.fam01049	229	230	0.63	0	Unknown (0.70)	flagellar L-ring (0.33)	FlgH (PF02107) (1.00)	K02393 (1.00)	flagellar L-ring protein precursor FlgH (1.00)	02040 Flagellar assembly [PATH:ko02040] (1.00)	09142 Cell motility (1.00)	09140 Cellular Processes (1.00)	0	213	0	0	depleted
3.6k.fam00030	4979	325	0	0	Cytoplasmic (0.71)	unknown (0.16)	PfkB (PF00294) (0.95)	K00852 (0.48)	ribokinase (0.48)	00030 Pentose phosphate pathway [PATH:ko00030] (0.54)	09101 Carbohydrate metabolism (0.59)	09100 Metabolism (0.90)	1890	1051	26	6	depleted
3.6k.fam00565	4382	313	0	0	Cytoplasmic (0.63)	thioredoxin (0.22)	Pyr_redox_2 (PF07992) (0.89)	K00384 (0.76)	thioredoxin reductase (NADPH) (0.76)	00450 Selenocompound metabolism [PATH:ko00450] (0.76)	09106 Metabolism of other amino acids (0.76)	09100 Metabolism (0.80)	1972	1057	44	22	depleted
3.6k.fam00195	2962	217	0.06	0	Cytoplasmic (0.61)	Zn-dependent hydrolase of the beta-lactamase fold-like (0.34)	Lactamase_B_3 (PF13483) (0.87)	No KEGG annotation (0.79)	No KEGG annotation (0.79)	No KEGG annotation (0.79)	No KEGG annotation (0.79)	No KEGG annotation (0.79)	1839	528	31	12	equally_distributed
3.6k.fam00139	3861	177	0	0	Cytoplasmic (0.53)	unknown (0.70)	NYN (PF01936) (0.91)	No KEGG annotation (0.97)	No KEGG annotation (0.97)	No KEGG annotation (0.97)	No KEGG annotation (0.97)	No KEGG annotation (0.97)	1840	264	29	7	enriched
3.6k.fam00554	718	195	0	1	Cytoplasmic (0.47)	unknown (0.64)	No domains detected (1.00)	No KEGG annotation (1.00)	No KEGG annotation (1.00)	No KEGG annotation (1.00)	No KEGG annotation (1.00)	No KEGG annotation (1.00)	701	0	0	0	enriched
3.6k.fam06628	802	148	0.01	0	Cytoplasmic (0.72)	3-dehydroquinate dehydratase (0.44)	DHquinase_II (PF01220) (1.00)	K03786 (1.00)	3-dehydroquinate dehydratase II (1.00)	00400 Phenylalanine, tyrosine and tryptophan biosynthesis [PATH:ko00400] (1.00)	09105 Amino acid metabolism (1.00)	09100 Metabolism (1.00)	45	717	0	0	depleted
3.6k.fam01943	3483	177	0	0	Cytoplasmic (0.71)	peptide (0.20)	Pep_deformylase (PF01327) (0.98)	K01462 (0.96)	peptide deformylase (0.96)	99999 Others (0.96)	09191 Metabolism (0.96)	09190 Unclassified (0.96)	1852	1008	0	0	equally_distributed
3.6k.fam00410	3185	168	0.04	0	Cytoplasmic (0.63)	unknown (0.24)	AhpC-TSA (PF00578) (0.64)	K03386 (0.41)	peroxiredoxin (alkyl hydroperoxide reductase subunit C) (0.41)	99975 Protein folding and associated processing (0.51)	09192 Genetic information processing (0.51)	09190 Unclassified (0.51)	633	965	23	10	depleted
3.6k.fam12760	2995	130	0	0	Cytoplasmic (0.92)	50S ribosomal protein (0.55)	Ribosomal_L12_N (PF16320) + Ribosomal_L12 (PF00542) (0.96)	K02935 (0.99)	large subunit ribosomal protein L7/L12 (0.99)	03011 Ribosome [BR:ko03011] (0.99)	09122 Translation (0.99)	09120 Genetic Information Processing (0.99)	1900	1046	0	0	equally_distributed
3.6k.fam00129	5130	353	0.01	10	CytoplasmicMembrane (1.00)	unknown (0.40)	Glycos_transf_4 (PF00953) (0.95)	K01000 (0.62)	phospho-N-acetylmuramoyl-pentapeptide-transferase (0.62)	01502 Vancomycin resistance [PATH:ko01502] (0.62)	09168 Drug resistance (0.62)	09160 Human Diseases (0.62)	2160	1053	38	8	equally_distributed
3.6k.fam05068	926	283	0	0	Cytoplasmic (0.94)	nicotinate-nucleotide pyrophosphorylase (0.43)	QRPTase_N (PF02749) + QRPTase_C (PF01729) (0.89)	K00767 (0.99)	nicotinate-nucleotide pyrophosphorylase (carboxylating) (0.99)	00760 Nicotinate and nicotinamide metabolism [PATH:ko00760] (0.99)	09108 Metabolism of cofactors and vitamins (0.99)	09100 Metabolism (0.99)	60	797	1	13	depleted
3.6k.fam04490	2857	423	0	0	Cytoplasmic (1.00)	unknown (0.30)	Enolase_N (PF03952) + Enolase_C (PF00113) (0.88)	K01689 (1.00)	enolase (1.00)	04147 Exosome [BR:ko04147] (1.00)	09141 Transport and catabolism (1.00)	09140 Cellular Processes (1.00)	1512	983	39	17	equally_distributed
3.6k.fam04958	722	569	0.51	1	Unknown (0.36)	SpoIID/LytB (0.30)	SpoIID (PF08486) (0.85)	K06381 (0.88)	stage II sporulation protein D (0.88)	99978 Cell growth (0.88)	09193 Cellular processes and signaling (0.88)	09190 Unclassified (0.88)	654	1	0	0	enriched
3.6k.fam02658	784	212	0.01	0	Cytoplasmic (0.90)	phosphoribosylanthranilate isomerase (0.28)	PRAI (PF00697) (0.97)	K01817 (0.99)	phosphoribosylanthranilate isomerase (0.99)	00400 Phenylalanine, tyrosine and tryptophan biosynthesis [PATH:ko00400] (0.99)	09105 Amino acid metabolism (0.99)	09100 Metabolism (0.99)	48	670	1	6	depleted
3.6k.fam21833	2937	128	0	0	Cytoplasmic (0.98)	50S ribosomal protein (0.53)	Ribosomal_L19 (PF01245) (0.99)	K02884 (1.00)	large subunit ribosomal protein L19 (1.00)	03011 Ribosome [BR:ko03011] (1.00)	09122 Translation (1.00)	09120 Genetic Information Processing (1.00)	1873	1023	1	0	equally_distributed
3.6k.fam00686	2229	255	0.03	6	CytoplasmicMembrane (1.00)	ATP synthase F0 subunit (0.30)	ATP-synt_A (PF00119) (0.99)	K02108 (0.98)	F-type H+-transporting ATPase subunit a (0.99)	03110 Chaperones and folding catalysts [BR:ko03110] (0.98)	09123 Folding, sorting and degradation (0.98)	09120 Genetic Information Processing (0.98)	1260	839	0	0	equally_distributed
3.6k.fam00851	536	536	0.69	9	CytoplasmicMembrane (0.97)	unknown (0.78)	No domains detected (1.00)	No KEGG annotation (1.00)	No KEGG annotation (1.00)	No KEGG annotation (1.00)	No KEGG annotation (1.00)	No KEGG annotation (1.00)	495	1	0	0	enriched
3.6k.fam00447	14140	253	0	0	CytoplasmicMembrane (0.89)	ABC (0.13)	ABC_tran (PF00005) (0.74)	K01990 (0.18)	ABC-2 type transport system ATP-binding protein (0.18)	02000 Transporters [BR:ko02000] (0.45)	09131 Membrane transport (0.78)	09130 Environmental Information Processing (0.78)	1725	1194	44	21	depleted
3.6k.fam00190	5209	266	0	0	CytoplasmicMembrane (0.57)	cobyrinic acid ac-diamide (0.11)	AAA_31 (PF13614) (0.46)	K03496 (0.47)	chromosome partitioning protein (0.47)	04812 Cytoskeleton proteins [BR:ko04812] (0.56)	09142 Cell motility (0.64)	09140 Cellular Processes (0.64)	617	1160	44	19	depleted
3.6k.fam00156	2296	67	0	0	Cytoplasmic (0.51)	50S ribosomal protein (0.44)	Ribosomal_L29 (PF00831) (0.91)	K02904 (0.85)	large subunit ribosomal protein L29 (0.85)	03011 Ribosome [BR:ko03011] (0.85)	09122 Translation (0.85)	09120 Genetic Information Processing (0.85)	1353	936	0	0	equally_distributed
3.6k.fam13587	3197	347	0	0	Cytoplasmic (0.99)	Protein (0.21)	RecA (PF00154) (0.97)	K03553 (0.99)	recombination protein RecA (0.99)	03400 DNA repair and recombination proteins [BR:ko03400] (0.99)	09124 Replication and repair (0.99)	09120 Genetic Information Processing (0.99)	2034	1030	0	0	equally_distributed
3.6k.fam03661	3244	509	0	0	Cytoplasmic (0.88)	Mg chelatase subunit (0.27)	ChlI (PF13541) + Mg_chelatase (PF01078) + Mg_chelatase_C (PF13335) (0.68)	K07391 (0.97)	magnesium chelatase family protein (0.97)	99975 Protein folding and associated processing (0.97)	09192 Genetic information processing (0.97)	09190 Unclassified (0.98)	1893	944	0	0	equally_distributed
3.6k.fam01354	557	205	0	5	CytoplasmicMembrane (1.00)	cytochrome c oxidase subunit (0.24)	COX3 (PF00510) (0.92)	K02276 (0.76)	cytochrome c oxidase subunit III (0.76)	00190 Oxidative phosphorylation [PATH:ko00190] (0.93)	09102 Energy metabolism (0.93)	09100 Metabolism (0.93)	31	387	0	3	depleted
3.6k.fam03029	3319	207	0.01	0	Cytoplasmic (0.68)	30S ribosomal protein (0.60)	Ribosomal_S4 (PF00163) + S4 (PF01479) (0.97)	K02986 (1.00)	small subunit ribosomal protein S4 (1.00)	03011 Ribosome [BR:ko03011] (1.00)	09122 Translation (1.00)	09120 Genetic Information Processing (1.00)	2146	1130	0	0	equally_distributed
3.6k.fam04966	3495	467	0	0	Cytoplasmic (0.99)	cysteinyl-tRNA synthetase (0.24)	tRNA-synt_1e (PF01406) (0.61)	K01883 (0.97)	cysteinyl-tRNA synthetase (0.97)	00970 Aminoacyl-tRNA biosynthesis [PATH:ko00970] (0.97)	09122 Translation (0.97)	09120 Genetic Information Processing (0.97)	2032	1010	45	14	equally_distributed
3.6k.fam13328	1838	144	0.01	0	Unknown (0.53)	methylated-DNA--protein-cysteine (0.24)	DNA_binding_1 (PF01035) (0.85)	K00567 (0.86)	methylated-DNA-[protein]-cysteine S-methyltransferase (0.86)	03400 DNA repair and recombination proteins [BR:ko03400] (0.97)	09124 Replication and repair (0.97)	09120 Genetic Information Processing (0.97)	709	882	29	15	depleted
3.6k.fam01551	2270	149	0	0	Cytoplasmic (0.93)	50S ribosomal protein (0.58)	Ribosomal_L9_N (PF01281) + Ribosomal_L9_C (PF03948) (0.94)	K02939 (1.00)	large subunit ribosomal protein L9 (1.00)	03011 Ribosome [BR:ko03011] (1.00)	09122 Translation (1.00)	09120 Genetic Information Processing (1.00)	1254	983	0	0	equally_distributed
3.6k.fam04116	1158	749	0	0	Cytoplasmic (0.94)	phosphoribosylformylglycinamidine synthase (0.22)	AIRS (PF00586) + AIRS_C (PF02769) + AIRS (PF00586) + AIRS_C (PF02769) (0.54)	K01952 (0.97)	phosphoribosylformylglycinamidine synthase (0.97)	00230 Purine metabolism [PATH:ko00230] (0.97)	09104 Nucleotide metabolism (0.97)	09100 Metabolism (0.97)	375	625	14	16	depleted
3.6k.fam01486	3264	367	0	4	CytoplasmicMembrane (1.00)	membrane-associated zinc (0.38)	Peptidase_M50 (PF02163) (0.94)	K11749 (0.98)	regulator of sigma E protease (0.98)	02024 Quorum sensing [PATH:ko02024] (0.98)	09145 Cellular community - prokaryotes (0.98)	09140 Cellular Processes (0.98)	2021	970	0	0	equally_distributed
3.6k.fam17344	3370	727	0.03	5	CytoplasmicMembrane (0.99)	DNA translocase (0.19)	FtsK_SpoIIIE (PF01580) + FtsK_SpoIIIE (PF01580) + Ftsk_gamma (PF09397) (0.35)	K03466 (0.96)	DNA segregation ATPase FtsK/SpoIIIE, S-DNA-T family (0.96)	03036 Chromosome and associated proteins [BR:ko03036] (0.96)	09124 Replication and repair (0.96)	09120 Genetic Information Processing (0.96)	2026	978	0	0	equally_distributed
3.6k.fam00832	860	315	0.01	0	Cytoplasmic (0.85)	histone deacetylase superfamily (0.32)	Hist_deacetyl (PF00850) (0.95)	K11407 (0.60)	histone deacetylase 6 (0.60)	05165 Human papillomavirus infection [PATH:ko05165] (0.73)	09167 Infectious diseases (0.73)	09160 Human Diseases (0.73)	22	581	3	17	depleted
3.6k.fam01746	3075	399	0	0	Cytoplasmic (0.99)	tyrosyl-tRNA synthetase (0.24)	tRNA-synt_1b (PF00579) (0.83)	K01866 (0.99)	tyrosyl-tRNA synthetase (0.99)	03029 Mitochondrial biogenesis [BR:ko03029] (0.99)	09122 Translation (0.99)	09120 Genetic Information Processing (0.99)	1860	992	0	0	equally_distributed
3.6k.fam03628	1037	254	0	0	Cytoplasmic (0.98)	phosphoribosylformylglycinamidine synthase (0.23)	GATase_5 (PF13507) (0.98)	K01952 (0.99)	phosphoribosylformylglycinamidine synthase (0.99)	00230 Purine metabolism [PATH:ko00230] (0.99)	09104 Nucleotide metabolism (0.99)	09100 Metabolism (0.99)	365	610	14	14	depleted
3.6k.fam01990	3392	454	0	0	Cytoplasmic (0.99)	chromosomal replication initiator protein (0.26)	DnaA_N (PF11638) + Bac_DnaA (PF00308) + Bac_DnaA_C (PF08299) (0.70)	K02313 (0.98)	chromosomal replication initiator protein (0.98)	04112 Cell cycle - Caulobacter [PATH:ko04112] (0.98)	09143 Cell growth and death (0.98)	09140 Cellular Processes (0.98)	2064	1022	0	1	equally_distributed
3.6k.fam01228	767	81	0	0	Cytoplasmic (0.95)	exodeoxyribonuclease VII small (0.32)	Exonuc_VII_S (PF02609) (1.00)	K03602 (1.00)	exodeoxyribonuclease VII small subunit (1.00)	03400 DNA repair and recombination proteins [BR:ko03400] (1.00)	09124 Replication and repair (1.00)	09120 Genetic Information Processing (1.00)	51	698	1	3	depleted
3.6k.fam01875	1159	154	0	0	Cytoplasmic (0.97)	beta-hydroxyacyl-(acyl-carrier-protein) dehydratase (0.11)	FabA (PF07977) (0.77)	K02372 (0.72)	3-hydroxyacyl-[acyl-carrier-protein] dehydratase (0.72)	00780 Biotin metabolism [PATH:ko00780] (0.72)	09108 Metabolism of cofactors and vitamins (0.72)	09100 Metabolism (0.98)	20	906	0	0	depleted
3.6k.fam00149	1307	419	0	0	CytoplasmicMembrane (0.53)	unknown (0.43)	Fer4_8 (PF13183) + CCG (PF02754) + CCG (PF02754) (0.23)	K11473 (0.36)	glycolate oxidase iron-sulfur subunit (0.36)	00630 Glyoxylate and dicarboxylate metabolism [PATH:ko00630] (0.36)	09101 Carbohydrate metabolism (0.36)	09100 Metabolism (0.64)	4	562	3	18	depleted
3.6k.fam01903	1264	417	0	0	Cytoplasmic (0.97)	exodeoxyribonuclease VII large (0.21)	tRNA_anti_2 (PF13742) + Exonuc_VII_L (PF02601) (0.59)	K03601 (0.98)	exodeoxyribonuclease VII large subunit (0.98)	03400 DNA repair and recombination proteins [BR:ko03400] (0.99)	09124 Replication and repair (0.99)	09120 Genetic Information Processing (0.99)	315	863	2	3	depleted
3.6k.fam00452	1522	176	0	0	Cytoplasmic (0.70)	unknown (0.33)	Hexapep (PF00132) + Hexapep (PF00132) (0.32)	K02617 (0.40)	phenylacetic acid degradation protein (0.40)	99996 General function prediction only (0.40)	09194 Poorly characterized (0.40)	09190 Unclassified (0.64)	289	750	7	15	depleted
3.6k.fam04462	1542	422	0	0	Cytoplasmic (0.99)	clpX; ATP-dependent protease ATP-binding subunit (0.16)	zf-C4_ClpX (PF06689) + AAA_2 (PF07724) + ClpB_D2-small (PF10431) (0.49)	K03544 (0.62)	ATP-dependent Clp protease ATP-binding subunit ClpX (0.62)	04112 Cell cycle - Caulobacter [PATH:ko04112] (0.62)	09143 Cell growth and death (0.62)	09140 Cellular Processes (0.62)	33	918	0	0	depleted
3.6k.fam00229	1855	140	0.01	1	CytoplasmicMembrane (0.75)	biopolymer transport protein (0.33)	ExbD (PF02472) (0.98)	K03559 (0.63)	biopolymer transport protein ExbD (0.63)	02000 Transporters [BR:ko02000] (0.99)	09131 Membrane transport (0.99)	09130 Environmental Information Processing (0.99)	3	878	0	0	depleted
3.6k.fam00288	4110	590	0.01	5	CytoplasmicMembrane (0.98)	ABC (0.12)	ABC_membrane (PF00664) + ABC_tran (PF00005) (0.70)	K06147 (0.56)	ATP-binding cassette, subfamily B, bacterial (0.56)	02000 Transporters [BR:ko02000] (0.60)	09131 Membrane transport (0.93)	09130 Environmental Information Processing (0.93)	1111	977	8	5	depleted
3.6k.fam02805	454	230	0.01	0	Cytoplasmic (0.97)	dethiobiotin synthase (0.26)	AAA_26 (PF13500) (0.97)	K01935 (0.97)	dethiobiotin synthetase (0.97)	00780 Biotin metabolism [PATH:ko00780] (0.97)	09108 Metabolism of cofactors and vitamins (0.97)	09100 Metabolism (0.97)	0	442	0	0	depleted
3.6k.fam00212	2485	252	0	0	Cytoplasmic (0.76)	Transcriptional regulator, (0.46)	TrmB (PF01978) (0.90)	No KEGG annotation (1.00)	No KEGG annotation (1.00)	No KEGG annotation (1.00)	No KEGG annotation (1.00)	No KEGG annotation (1.00)	1011	13	26	0	enriched
3.6k.fam01795	763	231	0.01	0	Cytoplasmic (0.66)	2-C-methyl-D-erythritol 4-phosphate (0.47)	IspD (PF01128) (0.93)	K00991 (0.94)	2-C-methyl-D-erythritol 4-phosphate cytidylyltransferase (0.94)	00900 Terpenoid backbone biosynthesis [PATH:ko00900] (0.98)	09109 Metabolism of terpenoids and polyketides (0.98)	09100 Metabolism (0.98)	45	686	2	0	depleted
3.6k.fam00853	934	507	0	0	Cytoplasmic (0.99)	unknown (0.22)	RNase_E_G (PF10150) (0.91)	K08301 (0.78)	ribonuclease G (0.78)	03009 Ribosome biogenesis [BR:ko03009] (0.78)	09122 Translation (0.78)	09120 Genetic Information Processing (0.96)	2	826	0	0	depleted
3.6k.fam00320	3937	326	0	0	Cytoplasmic (0.75)	unknown (0.30)	Transket_pyr (PF02779) + Transketolase_C (PF02780) (0.83)	K00615 (0.58)	transketolase (0.58)	01051 Biosynthesis of ansamycins [PATH:ko01051] (0.58)	09109 Metabolism of terpenoids and polyketides (0.58)	09100 Metabolism (0.66)	1494	920	15	18	depleted
3.6k.fam00815	1934	173	0	0	Cytoplasmic (0.82)	coaD; phosphopantetheine adenylyltransferase (0.09)	CTP_transf_like (PF01467) (0.96)	K00954 (0.50)	pantetheine-phosphate adenylyltransferase (0.50)	00770 Pantothenate and CoA biosynthesis [PATH:ko00770] (0.50)	09108 Metabolism of cofactors and vitamins (0.99)	09100 Metabolism (0.99)	126	1047	4	0	depleted
3.6k.fam00050	2675	369	0	0	Cytoplasmic (0.97)	DNA polymerase III subunit (0.34)	DNA_pol3_beta (PF00712) + DNA_pol3_beta_2 (PF02767) + DNA_pol3_beta_3 (PF02768) (0.91)	K02338 (0.99)	DNA polymerase III subunit beta (0.99)	03400 DNA repair and recombination proteins [BR:ko03400] (0.99)	09124 Replication and repair (0.99)	09120 Genetic Information Processing (0.99)	1745	807	0	0	equally_distributed
3.6k.fam00370	1847	358	0	0	Cytoplasmic (0.92)	biotin synthase (0.15)	Radical_SAM (PF04055) + BATS (PF06968) (0.40)	K01012 (0.44)	biotin synthase (0.44)	00780 Biotin metabolism [PATH:ko00780] (0.44)	09108 Metabolism of cofactors and vitamins (0.94)	09100 Metabolism (0.94)	30	769	3	5	depleted
3.6k.fam12897	1211	373	0.01	0	Cytoplasmic (0.65)	carA; carbamoyl-phosphate synthase small subunit (0.17)	CPSase_sm_chain (PF00988) + GATase (PF00117) (0.89)	K01956 (0.97)	carbamoyl-phosphate synthase small subunit (0.97)	00250 Alanine, aspartate and glutamate metabolism [PATH:ko00250] (0.98)	09105 Amino acid metabolism (0.98)	09100 Metabolism (0.98)	324	807	12	14	depleted
3.6k.fam02396	526	326	0	0	Cytoplasmic (0.99)	ferrochelatase (0.29)	Ferrochelatase (PF00762) (0.98)	K01772 (1.00)	protoporphyrin/coproporphyrin ferrochelatase (1.00)	00860 Porphyrin and chlorophyll metabolism [PATH:ko00860] (1.00)	09108 Metabolism of cofactors and vitamins (1.00)	09100 Metabolism (1.00)	0	496	1	0	depleted
3.6k.fam02750	2948	301	0.01	6	CytoplasmicMembrane (0.99)	Protein translocase subunit (0.31)	SecD_SecF (PF02355) (0.73)	K03074 (0.90)	preprotein translocase subunit SecF (0.90)	02044 Secretion system [BR:ko02044] (0.90)	09131 Membrane transport (0.90)	09130 Environmental Information Processing (0.90)	1930	860	22	0	equally_distributed
3.6k.fam19000	439	296	0	0	Cytoplasmic (0.43)	unknown (0.90)	No domains detected (1.00)	No KEGG annotation (1.00)	No KEGG annotation (1.00)	No KEGG annotation (1.00)	No KEGG annotation (1.00)	No KEGG annotation (1.00)	425	0	1	0	enriched
3.6k.fam01435	1450	300	0	0	Cytoplasmic (0.86)	phosphoribosylaminoimidazole-succinocarboxamide synthase (0.37)	SAICAR_synt (PF01259) (0.96)	K01923 (0.89)	phosphoribosylaminoimidazole-succinocarboxamide synthase (0.89)	00230 Purine metabolism [PATH:ko00230] (0.89)	09104 Nucleotide metabolism (0.89)	09100 Metabolism (0.89)	458	871	8	18	depleted
3.6k.fam00941	1046	310	0	8	CytoplasmicMembrane (1.00)	Phosphoribose diphosphate:decaprenyl-phosphate (0.36)	UbiA (PF01040) (0.94)	K14136 (0.97)	decaprenyl-phosphate phosphoribosyltransferase (0.97)	01006 Prenyltransferases [BR:ko01006] (0.97)	09109 Metabolism of terpenoids and polyketides (0.97)	09100 Metabolism (0.97)	715	273	4	1	enriched
3.6k.fam00693	1068	274	0.07	8	CytoplasmicMembrane (0.99)	cytochrome c assembly (0.25)	Cytochrom_C_asm (PF01578) (0.87)	K02497 (0.63)	HemX protein (0.63)	99992 Membrane and intracellular structural molecules (0.63)	09193 Cellular processes and signaling (0.63)	09190 Unclassified (0.69)	4	685	0	0	depleted
3.6k.fam00038	2049	363	0	0	Cytoplasmic (0.96)	trigger (0.29)	Trigger_N (PF05697) + Trigger_C (PF05698) (0.68)	K03545 (0.96)	trigger factor (0.96)	99975 Protein folding and associated processing (0.96)	09192 Genetic information processing (0.96)	09190 Unclassified (0.96)	1307	644	0	0	equally_distributed
3.6k.fam00499	3082	251	0	0	Cytoplasmic (0.96)	Triosephosphate (0.21)	TIM (PF00121) (0.81)	K01803 (0.99)	triosephosphate isomerase (TIM) (0.99)	04147 Exosome [BR:ko04147] (0.99)	09141 Transport and catabolism (0.99)	09140 Cellular Processes (0.99)	1930	986	18	20	equally_distributed
3.6k.fam00115	3241	283	0.02	1	Cytoplasmic (0.46)	unknown (0.32)	Band_7 (PF01145) (0.84)	K17286 (0.52)	erythrocyte band 7 integral membrane protein (0.52)	04147 Exosome [BR:ko04147] (0.62)	09141 Transport and catabolism (0.62)	09140 Cellular Processes (0.62)	804	1010	19	14	depleted
3.6k.fam00136	2954	180	0	0	Cytoplasmic (0.91)	Protein (0.28)	GrpE (PF01025) (0.97)	K03687 (0.99)	molecular chaperone GrpE (0.99)	03110 Chaperones and folding catalysts [BR:ko03110] (0.99)	09123 Folding, sorting and degradation (0.99)	09120 Genetic Information Processing (0.99)	1834	987	13	11	equally_distributed
3.6k.fam03219	912	554	0	0	Cytoplasmic (0.88)	DNA repair protein (0.43)	SMC_N (PF02463) (0.75)	K03631 (0.96)	DNA repair protein RecN (Recombination protein N) (0.96)	03400 DNA repair and recombination proteins [BR:ko03400] (0.96)	09124 Replication and repair (0.96)	09120 Genetic Information Processing (0.96)	6	847	0	0	depleted
3.6k.fam21714	1320	346	0	0	Cytoplasmic (0.87)	unknown (0.71)	Sigma70_r4 (PF04545) (0.82)	K03086 (0.71)	RNA polymerase primary sigma factor (0.71)	03021 Transcription machinery [BR:ko03021] (0.71)	09121 Transcription (0.71)	09120 Genetic Information Processing (0.72)	1250	2	0	0	enriched
3.6k.fam00862	2159	252	0	0	Cytoplasmic (0.99)	1-(5-phosphoribosyl)-5-[(5-phosphoribosylamino)methylideneamino] imidazole-4-carboxamide isomerase (0.12)	His_biosynth (PF00977) (0.96)	K02500 (0.60)	cyclase (0.60)	00340 Histidine metabolism [PATH:ko00340] (0.97)	09105 Amino acid metabolism (0.97)	09100 Metabolism (0.97)	292	880	9	10	depleted
3.6k.fam06150	1821	172	0	0	CytoplasmicMembrane (0.98)	NADH ubiquinone oxidoreductase 20 kDa (0.12)	Oxidored_q6 (PF01058) (0.94)	K00331 (0.46)	NADH-quinone oxidoreductase subunit B (0.46)	00190 Oxidative phosphorylation [PATH:ko00190] (0.46)	09102 Energy metabolism (0.46)	09100 Metabolism (0.46)	73	971	3	19	depleted
3.6k.fam01303	965	165	0.01	0	Cytoplasmic (0.74)	2-amino-4-hydroxy-6-hydroxymethyldihydropteridine (0.30)	HPPK (PF01288) (0.97)	K00950 (0.98)	2-amino-4-hydroxy-6-hydroxymethyldihydropteridine diphosphokinase (0.98)	00790 Folate biosynthesis [PATH:ko00790] (0.98)	09108 Metabolism of cofactors and vitamins (0.98)	09100 Metabolism (0.98)	77	806	3	0	depleted
3.6k.fam01468	3036	846	0	8	CytoplasmicMembrane (0.99)	unknown (0.15)	Cation_ATPase_N (PF00690) + E1-E2_ATPase (PF00122) + Hydrolase (PF00702) + Cation_ATPase_C (PF00689) (0.59)	K01537 (0.75)	Ca2+-transporting ATPase (0.75)	99982 Energy metabolism (0.90)	09191 Metabolism (0.90)	09190 Unclassified (0.90)	1357	699	23	19	equally_distributed
3.6k.fam01072	2639	1075	0	0	Cytoplasmic (0.98)	DNA polymerase III subunit alpha (0.30)	PHP (PF02811) + DNA_pol3_alpha (PF07733) + HHH_6 (PF14579) (0.53)	K02337 (0.89)	DNA polymerase III subunit alpha (0.89)	03400 DNA repair and recombination proteins [BR:ko03400] (0.97)	09124 Replication and repair (0.97)	09120 Genetic Information Processing (0.97)	1355	825	2	0	depleted
3.6k.fam05266	2701	78	0.01	0	Cytoplasmic (0.94)	30S ribosomal protein (0.53)	Ribosomal_S18 (PF01084) (1.00)	K02963 (1.00)	small subunit ribosomal protein S18 (1.00)	03011 Ribosome [BR:ko03011] (1.00)	09122 Translation (1.00)	09120 Genetic Information Processing (1.00)	1674	1008	0	0	equally_distributed
3.6k.fam00497	1663	501	0	5	CytoplasmicMembrane (0.98)	unknown (0.52)	No domains detected (0.77)	No KEGG annotation (0.95)	No KEGG annotation (0.95)	No KEGG annotation (0.95)	No KEGG annotation (0.95)	No KEGG annotation (0.95)	1555	29	1	0	enriched
3.6k.fam00277	1944	214	0	0	Cytoplasmic (0.59)	unknown (0.32)	Lactamase_B (PF00753) (0.81)	K01069 (0.81)	hydroxyacylglutathione hydrolase (0.81)	00620 Pyruvate metabolism [PATH:ko00620] (0.81)	09101 Carbohydrate metabolism (0.81)	09100 Metabolism (0.81)	396	969	13	17	depleted
3.6k.fam14304	2929	545	0.03	0	Cytoplasmic (0.72)	CTP (0.31)	CTP_synth_N (PF06418) + GATase (PF00117) (0.88)	K01937 (1.00)	CTP synthase (1.00)	00240 Pyrimidine metabolism [PATH:ko00240] (1.00)	09104 Nucleotide metabolism (1.00)	09100 Metabolism (1.00)	1652	1024	26	18	equally_distributed
3.6k.fam15079	2524	670	0.06	15	CytoplasmicMembrane (0.98)	hppA; membrane-bound proton-translocating pyrophosphatase (0.28)	H_PPase (PF03030) (0.98)	K15987 (0.92)	K(+)-stimulated pyrophosphate-energized sodium pump (0.92)	00190 Oxidative phosphorylation [PATH:ko00190] (0.93)	09102 Energy metabolism (0.93)	09100 Metabolism (0.93)	1312	874	21	16	equally_distributed
3.6k.fam04023	3147	104	0	0	Unknown (0.69)	RNP-1 like RNA-binding (0.35)	RRM_1 (PF00076) (0.99)	K13195 (0.59)	cold-inducible RNA-binding protein (0.59)	03041 Spliceosome [BR:ko03041] (0.60)	09121 Transcription (0.60)	09120 Genetic Information Processing (0.61)	1490	734	16	0	equally_distributed
3.6k.fam00424	645	260	0	4	CytoplasmicMembrane (0.99)	MotA/TolQ/ExbB proton (0.45)	MotA_ExbB (PF01618) (0.92)	K02556 (0.98)	chemotaxis protein MotA (0.98)	02040 Flagellar assembly [PATH:ko02040] (0.98)	09142 Cell motility (0.98)	09140 Cellular Processes (0.98)	0	362	0	0	depleted
3.6k.fam03286	2456	238	0	0	Cytoplasmic (0.99)	Isoprenyl (0.15)	Prenyltransf (PF01255) (0.98)	K00806 (0.94)	undecaprenyl diphosphate synthase (0.94)	00900 Terpenoid backbone biosynthesis [PATH:ko00900] (0.99)	09109 Metabolism of terpenoids and polyketides (0.99)	09100 Metabolism (0.99)	1198	1055	30	21	depleted
3.6k.fam04595	6645	326	0	0	Cytoplasmic (0.99)	peptide chain release factor (0.27)	PCRF (PF03462) + RF-1 (PF00472) (0.88)	K02835 (0.51)	peptide chain release factor 1 (0.51)	03012 Translation factors [BR:ko03012] (0.99)	09122 Translation (0.99)	09120 Genetic Information Processing (0.99)	2234	1132	0	0	equally_distributed
3.6k.fam03329	438	359	0	4	CytoplasmicMembrane (0.99)	flagellar biosynthetic protein (0.43)	Bac_export_2 (PF01312) (0.98)	K02401 (0.92)	flagellar biosynthetic protein FlhB (0.92)	02040 Flagellar assembly [PATH:ko02040] (0.93)	09142 Cell motility (0.93)	09140 Cellular Processes (0.93)	0	391	0	0	depleted
3.6k.fam00259	1669	197	0	0	Cytoplasmic (0.76)	unknown (0.23)	CoaE (PF01121) (0.55)	K00859 (0.94)	dephospho-CoA kinase (0.94)	00770 Pantothenate and CoA biosynthesis [PATH:ko00770] (0.94)	09108 Metabolism of cofactors and vitamins (0.94)	09100 Metabolism (0.95)	605	922	20	4	depleted
3.6k.fam03284	1311	386	0.12	1	Unknown (0.57)	unknown (0.61)	DUF3048 (PF11258) + DUF3048_C (PF17479) (0.91)	No KEGG annotation (1.00)	No KEGG annotation (1.00)	No KEGG annotation (1.00)	No KEGG annotation (1.00)	No KEGG annotation (1.00)	1197	45	0	0	enriched
3.6k.fam03363	2138	263	0	7	CytoplasmicMembrane (1.00)	unknown (0.31)	BacA (PF02673) (0.99)	K06153 (0.93)	undecaprenyl-diphosphatase (0.93)	01011 Peptidoglycan biosynthesis and degradation proteins [BR:ko01011] (0.93)	09107 Glycan biosynthesis and metabolism (0.99)	09100 Metabolism (0.99)	1104	886	15	6	equally_distributed
3.6k.fam00372	693	211	0	1	CytoplasmicMembrane (0.46)	unknown (0.40)	HTH_25 (PF13413) (0.93)	K15539 (0.96)	cytoskeleton protein RodZ (0.96)	99992 Membrane and intracellular structural molecules (0.96)	09193 Cellular processes and signaling (0.96)	09190 Unclassified (0.96)	612	65	0	0	enriched
3.6k.fam01023	1153	311	0	0	Cytoplasmic (0.96)	malonyl CoA-acyl carrier protein (0.34)	Acyl_transf_1 (PF00698) (0.91)	K00645 (0.95)	[acyl-carrier-protein] S-malonyltransferase (0.95)	00333 Prodigiosin biosyntheses [PATH:ko00333] (0.95)	09110 Biosynthesis of other secondary metabolites (0.95)	09100 Metabolism (0.95)	69	995	2	0	depleted
3.6k.fam20115	792	320	0	0	Cytoplasmic (0.99)	acetyl-CoA carboxylase, carboxyl transferase subunit (0.15)	ACCA (PF03255) + Carboxyl_trans (PF01039) (0.73)	K01962 (0.97)	acetyl-CoA carboxylase carboxyl transferase subunit alpha (0.97)	00061 Fatty acid biosynthesis [PATH:ko00061] (0.99)	09103 Lipid metabolism (0.99)	09100 Metabolism (0.99)	5	742	0	0	depleted
3.6k.fam00034	3459	348	0	8	CytoplasmicMembrane (1.00)	unknown (0.69)	AI-2E_transport (PF01594) (0.97)	K03548 (0.75)	putative permease (0.75)	02000 Transporters [BR:ko02000] (0.75)	09131 Membrane transport (0.75)	09130 Environmental Information Processing (0.75)	1915	684	19	0	depleted
3.6k.fam00438	3313	561	0	0	Cytoplasmic (0.99)	argS; arginyl-tRNA synthetase (0.29)	Arg_tRNA_synt_N (PF03485) + tRNA-synt_1d (PF00750) + DALR_1 (PF05746) (0.66)	K01887 (0.98)	arginyl-tRNA synthetase (0.98)	03029 Mitochondrial biogenesis [BR:ko03029] (0.98)	09122 Translation (0.98)	09120 Genetic Information Processing (0.98)	1978	1029	40	13	equally_distributed
3.6k.fam00342	1525	661	0	0	Cytoplasmic (0.65)	primosomal protein (0.51)	No domains detected (0.44)	K04066 (0.94)	primosomal protein N' (replication factor Y) (superfamily II helicase) (0.94)	03400 DNA repair and recombination proteins [BR:ko03400] (0.94)	09124 Replication and repair (0.94)	09120 Genetic Information Processing (0.94)	461	935	0	0	depleted
3.6k.fam19831	3178	666	0	0	Cytoplasmic (0.99)	excinuclease ABC subunit (0.33)	ResIII (PF04851) + Helicase_C (PF00271) + UvrB (PF12344) (0.33)	K03702 (0.99)	excinuclease ABC subunit B (0.99)	03400 DNA repair and recombination proteins [BR:ko03400] (0.99)	09124 Replication and repair (0.99)	09120 Genetic Information Processing (0.99)	1877	1000	6	1	equally_distributed
3.6k.fam03810	3361	129	0	0	Cytoplasmic (0.99)	30S ribosomal protein (0.56)	Ribosomal_S13 (PF00416) (0.94)	K02952 (0.99)	small subunit ribosomal protein S13 (0.99)	03011 Ribosome [BR:ko03011] (1.00)	09122 Translation (1.00)	09120 Genetic Information Processing (1.00)	2167	1117	42	18	equally_distributed
3.6k.fam01873	3007	666	0	0	Cytoplasmic (0.99)	Phenylalanine--tRNA ligase beta (0.19)	B3_4 (PF03483) + B5 (PF03484) + FDX-ACB (PF03147) (0.31)	K01890 (0.92)	phenylalanyl-tRNA synthetase beta chain (0.92)	00970 Aminoacyl-tRNA biosynthesis [PATH:ko00970] (0.92)	09122 Translation (0.92)	09120 Genetic Information Processing (0.92)	1642	1046	34	12	equally_distributed
3.6k.fam01248	3027	105	0	0	Cytoplasmic (0.52)	50S ribosomal protein (0.61)	Ribosomal_L21p (PF00829) (0.99)	K02888 (1.00)	large subunit ribosomal protein L21 (1.00)	03011 Ribosome [BR:ko03011] (1.00)	09122 Translation (1.00)	09120 Genetic Information Processing (1.00)	1975	1014	2	0	equally_distributed
3.6k.fam01491	703	342	0	2	CytoplasmicMembrane (0.66)	unknown (0.79)	PrgI (PF12666) (0.72)	No KEGG annotation (1.00)	No KEGG annotation (1.00)	No KEGG annotation (1.00)	No KEGG annotation (1.00)	No KEGG annotation (1.00)	659	1	0	0	enriched
3.6k.fam00142	4742	494	0.01	14	CytoplasmicMembrane (1.00)	proton-translocating NADH-quinone oxidoreductase subunit (0.07)	Proton_antipo_M (PF00361) (0.69)	K00342 (0.24)	NADH-quinone oxidoreductase subunit M (0.24)	00190 Oxidative phosphorylation [PATH:ko00190] (0.65)	09102 Energy metabolism (0.65)	09100 Metabolism (0.65)	77	1050	3	20	depleted
3.6k.fam00308	1335	162	0	0	Cytoplasmic (0.94)	NADH-quinone oxidoreductase subunit (0.15)	2Fe-2S_thioredx (PF01257) (0.98)	K00334 (0.73)	NADH-quinone oxidoreductase subunit E (0.73)	00190 Oxidative phosphorylation [PATH:ko00190] (0.74)	09102 Energy metabolism (0.76)	09100 Metabolism (0.76)	1	833	3	2	depleted
3.6k.fam00032	6525	377	0	0	Cytoplasmic (0.70)	cell division protein (0.20)	PilM_2 (PF11104) (0.45)	K03590 (0.47)	cell division protein FtsA (0.47)	04812 Cytoskeleton proteins [BR:ko04812] (0.47)	09142 Cell motility (0.95)	09140 Cellular Processes (0.95)	2242	935	1	0	equally_distributed
3.6k.fam04264	961	285	0	0	Cytoplasmic (0.87)	dihydropteroate synthase (0.44)	Pterin_bind (PF00809) (0.97)	K00796 (0.97)	dihydropteroate synthase (0.97)	00790 Folate biosynthesis [PATH:ko00790] (0.99)	09108 Metabolism of cofactors and vitamins (0.99)	09100 Metabolism (0.99)	75	840	1	9	depleted
3.6k.fam00109	1450	144	0	0	Cytoplasmic (0.95)	Fur family ferric uptake (0.18)	FUR (PF01475) (0.97)	K03711 (0.65)	Fur family transcriptional regulator, ferric uptake regulator (0.65)	03000 Transcription factors [BR:ko03000] (0.96)	09121 Transcription (0.96)	09120 Genetic Information Processing (0.96)	202	812	4	0	depleted
3.6k.fam00500	2578	217	0	0	Cytoplasmic (0.58)	endonuclease III (0.18)	HhH-GPD (PF00730) (0.90)	K10773 (0.79)	endonuclease III (0.79)	03400 DNA repair and recombination proteins [BR:ko03400] (0.79)	09124 Replication and repair (0.79)	09120 Genetic Information Processing (0.79)	869	1034	42	17	depleted
3.6k.fam01320	3278	140	0	0	Unknown (0.65)	50S ribosomal protein (0.56)	Ribosomal_L13 (PF00572) (0.99)	K02871 (1.00)	large subunit ribosomal protein L13 (1.00)	03011 Ribosome [BR:ko03011] (1.00)	09122 Translation (1.00)	09120 Genetic Information Processing (1.00)	2178	1027	32	17	equally_distributed
3.6k.fam00922	1338	517	0	0	Cytoplasmic (0.85)	propionyl-CoA carboxylase (0.17)	Carboxyl_trans (PF01039) (0.95)	K01966 (0.61)	propionyl-CoA carboxylase beta chain (0.61)	00280 Valine, leucine and isoleucine degradation [PATH:ko00280] (0.84)	09105 Amino acid metabolism (0.84)	09100 Metabolism (0.88)	2	598	1	4	depleted
3.6k.fam00154	2975	314	0	2	CytoplasmicMembrane (0.94)	glycosyl transferase family (0.18)	Glycos_transf_2 (PF00535) (0.92)	K00721 (0.53)	dolichol-phosphate mannosyltransferase (0.53)	00510 N-Glycan biosynthesis [PATH:ko00510] (0.53)	09107 Glycan biosynthesis and metabolism (0.56)	09100 Metabolism (0.56)	929	804	15	6	depleted
3.6k.fam00075	3002	111	0	0	Cytoplasmic (0.64)	ArsR family transcriptional (0.45)	HTH_5 (PF01022) (0.67)	K03892 (0.99)	ArsR family transcriptional regulator, arsenate/arsenite/antimonite-responsive transcriptional repressor (0.99)	03000 Transcription factors [BR:ko03000] (0.99)	09121 Transcription (0.99)	09120 Genetic Information Processing (0.99)	425	926	31	9	depleted
3.6k.fam00388	2110	377	0.01	0	Cytoplasmic (0.99)	30S ribosomal protein (0.37)	S1 (PF00575) + S1 (PF00575) + S1 (PF00575) + S1 (PF00575) (0.48)	K02945 (0.97)	small subunit ribosomal protein S1 (0.97)	03011 Ribosome [BR:ko03011] (0.97)	09122 Translation (0.97)	09120 Genetic Information Processing (0.97)	1848	161	0	0	enriched
3.6k.fam00962	1291	223	0	0	Unknown (0.43)	unknown (0.24)	Peptidase_M22 (PF00814) (0.94)	K14742 (0.84)	tRNA threonylcarbamoyladenosine biosynthesis protein TsaB (0.84)	03016 Transfer RNA biogenesis [BR:ko03016] (0.84)	09122 Translation (0.84)	09120 Genetic Information Processing (0.84)	415	840	0	0	depleted
3.6k.fam00526	2031	293	0	0	Cytoplasmic (0.88)	Tagatose-bisphosphate (0.23)	F_bP_aldolase (PF01116) (0.96)	K01624 (0.97)	fructose-bisphosphate aldolase, class II (0.97)	00680 Methane metabolism [PATH:ko00680] (0.97)	09102 Energy metabolism (0.97)	09100 Metabolism (0.97)	1128	698	7	1	depleted
3.6k.fam03092	634	481	0	9	CytoplasmicMembrane (0.98)	PMT family glycosyltransferase, 4-amino-4-deoxy-L-arabinose (0.48)	PMT_2 (PF13231) (0.75)	No KEGG annotation (0.99)	No KEGG annotation (0.99)	No KEGG annotation (0.99)	No KEGG annotation (0.99)	No KEGG annotation (0.99)	548	21	0	0	enriched
3.6k.fam04853	849	197	0	0	Cytoplasmic (0.99)	hisB; imidazoleglycerol-phosphate dehydratase (0.30)	IGPD (PF00475) (0.97)	K01693 (0.89)	imidazoleglycerol-phosphate dehydratase (0.89)	00340 Histidine metabolism [PATH:ko00340] (0.99)	09105 Amino acid metabolism (0.99)	09100 Metabolism (1.00)	81	724	3	7	depleted
3.6k.fam02939	970	255	0.01	0	Cytoplasmic (0.51)	surE; stationary phase survival protein SurE (0.10)	SurE (PF01975) (0.96)	K03787 (0.98)	5'-nucleotidase (0.98)	00760 Nicotinate and nicotinamide metabolism [PATH:ko00760] (0.98)	09108 Metabolism of cofactors and vitamins (0.98)	09100 Metabolism (0.98)	51	833	2	0	depleted
3.6k.fam00964	5220	344	0	0	Cytoplasmic (0.99)	rod shape-determining protein (0.34)	MreB_Mbl (PF06723) (0.96)	K03569 (0.98)	rod shape-determining protein MreB and related proteins (0.98)	04812 Cytoskeleton proteins [BR:ko04812] (0.98)	09142 Cell motility (0.98)	09140 Cellular Processes (0.98)	2043	1028	0	0	equally_distributed
3.6k.fam00670	2086	156	0.14	1	CytoplasmicMembrane (0.47)	unknown (0.75)	DUF192 (PF02643) (0.97)	K09005 (0.98)	uncharacterized protein (0.98)	99997 Function unknown (0.98)	09194 Poorly characterized (0.98)	09190 Unclassified (0.98)	1400	482	25	0	equally_distributed
3.6k.fam00226	2748	139	0	0	Cytoplasmic (0.62)	unknown (0.41)	UPF0054 (PF02130) (0.99)	K07042 (0.98)	probable rRNA maturation factor (0.98)	03009 Ribosome biogenesis [BR:ko03009] (0.98)	09122 Translation (0.98)	09120 Genetic Information Processing (0.98)	1758	916	0	0	equally_distributed
3.6k.fam01469	1792	395	0	0	Cytoplasmic (0.98)	cystathionine (0.10)	Cys_Met_Meta_PP (PF01053) (0.99)	K01740 (0.32)	O-acetylhomoserine (thiol)-lyase (0.32)	00270 Cysteine and methionine metabolism [PATH:ko00270] (0.42)	09105 Amino acid metabolism (0.42)	09100 Metabolism (0.73)	171	765	2	10	depleted
3.6k.fam00734	2585	416	0	0	Cytoplasmic (0.85)	nickel-dependent hydrogenase large (0.14)	NiFeSe_Hases (PF00374) + NiFeSe_Hases (PF00374) (0.32)	K00333 (0.22)	NADH-quinone oxidoreductase subunit D (0.22)	00190 Oxidative phosphorylation [PATH:ko00190] (0.25)	09102 Energy metabolism (0.41)	09100 Metabolism (0.47)	370	986	15	17	depleted
3.6k.fam00517	2788	205	0	0	Cytoplasmic (0.91)	hisH; imidazole glycerol phosphate synthase subunit (0.10)	GATase (PF00117) (0.94)	K02501 (0.46)	glutamine amidotransferase (0.46)	00340 Histidine metabolism [PATH:ko00340] (0.46)	09105 Amino acid metabolism (0.46)	09100 Metabolism (0.65)	392	981	21	14	depleted
3.6k.fam01100	1903	231	0.02	1	CytoplasmicMembrane (0.49)	unknown (0.40)	Sortase (PF04203) (0.93)	K07284 (0.93)	sortase A (0.93)	01002 Peptidases [BR:ko01002] (0.93)	09112 Enzyme families (0.93)	09100 Metabolism (0.93)	1020	12	0	0	enriched
3.6k.fam00446	1479	261	0	0	Cytoplasmic (0.95)	UBA/THIF-type NAD/FAD binding (0.27)	ThiF (PF00899) (0.81)	K11996 (0.62)	adenylyltransferase and sulfurtransferase (0.62)	04122 Sulfur relay system [PATH:ko04122] (0.94)	09123 Folding, sorting and degradation (0.94)	09120 Genetic Information Processing (0.94)	54	870	16	11	depleted
3.6k.fam01609	888	110	0.07	1	CytoplasmicMembrane (0.96)	preprotein translocase subunit (0.40)	YajC (PF02699) (0.99)	K03210 (0.99)	preprotein translocase subunit YajC (0.99)	02024 Quorum sensing [PATH:ko02024] (0.99)	09145 Cellular community - prokaryotes (0.99)	09140 Cellular Processes (0.99)	2	859	0	0	depleted
3.6k.fam00756	1261	265	0.02	0	Cytoplasmic (0.70)	fumarylacetoacetate (FAA) (0.13)	FAA_hydrolase (PF01557) (0.77)	K16164 (0.20)	acylpyruvate hydrolase (0.36)	00350 Tyrosine metabolism [PATH:ko00350] (0.60)	09105 Amino acid metabolism (0.60)	09100 Metabolism (0.85)	0	617	0	12	depleted
3.6k.fam00271	2439	193	0	0	Cytoplasmic (0.99)	Holliday junction DNA helicase (0.22)	RuvA_N (PF01330) + HHH_5 (PF14520) + RuvA_C (PF07499) (0.59)	K03550 (0.99)	holliday junction DNA helicase RuvA (0.99)	03400 DNA repair and recombination proteins [BR:ko03400] (0.99)	09124 Replication and repair (0.99)	09120 Genetic Information Processing (0.99)	1478	896	0	0	equally_distributed
3.6k.fam00037	3291	225	0	0	Cytoplasmic (0.75)	Crp/Fnr family transcriptional (0.22)	cNMP_binding (PF00027) + HTH_Crp_2 (PF13545) (0.50)	K01420 (0.69)	CRP/FNR family transcriptional regulator, anaerobic regulatory protein (0.69)	03000 Transcription factors [BR:ko03000] (0.70)	09121 Transcription (0.70)	09120 Genetic Information Processing (0.70)	318	836	0	0	depleted
3.6k.fam00014	2453	444	0.53	0	Cytoplasmic (0.39)	outer membrane efflux (0.34)	OEP (PF02321) + OEP (PF02321) (0.82)	K12340 (0.36)	outer membrane protein (0.36)	01504 Antimicrobial resistance genes [BR:ko01504] (0.53)	09168 Drug resistance (0.53)	09160 Human Diseases (0.53)	6	814	0	0	depleted
3.6k.fam00044	6505	378	0	0	Cytoplasmic (0.96)	DegT/DnrJ/EryC1/StrS (0.23)	DegT_DnrJ_EryC1 (PF01041) (0.92)	K13010 (0.46)	perosamine synthetase (0.46)	01005 Lipopolysaccharide biosynthesis proteins [BR:ko01005] (0.65)	09107 Glycan biosynthesis and metabolism (0.65)	09100 Metabolism (0.82)	1300	1020	29	12	equally_distributed
3.6k.fam02392	1187	175	0	0	Cytoplasmic (0.79)	3-isopropylmalate dehydratase small (0.29)	Aconitase_C (PF00694) (0.90)	K01704 (0.47)	3-isopropylmalate/(R)-2-methylmalate dehydratase small subunit (0.47)	00290 Valine, leucine and isoleucine biosynthesis [PATH:ko00290] (0.47)	09105 Amino acid metabolism (0.91)	09100 Metabolism (0.94)	92	789	3	16	depleted
3.6k.fam01567	1295	593	0.01	0	Cytoplasmic (0.97)	NADH dehydrogenase (quinone) (0.18)	Complex1_51K (PF01512) + NADH_4Fe-4S (PF10589) + Fer4 (PF00037) + Fer4 (PF00037) (0.17)	K18331 (0.37)	NADP-reducing hydrogenase subunit HndC (0.37)	99982 Energy metabolism (0.48)	09191 Metabolism (0.48)	09190 Unclassified (0.48)	3	653	3	1	depleted
3.6k.fam10514	650	183	0.79	0	CytoplasmicMembrane (0.60)	peptidoglycan-associated (0.37)	OmpA (PF00691) (0.96)	K03640 (0.97)	peptidoglycan-associated lipoprotein (0.97)	02000 Transporters [BR:ko02000] (0.97)	09131 Membrane transport (0.97)	09130 Environmental Information Processing (0.97)	3	489	0	0	depleted
3.6k.fam02086	1513	512	0	0	Cytoplasmic (0.89)	phosphoribosylaminoimidazolecarboxamide formyltransferase/IMP cyclohydrolase (0.14)	MGS (PF02142) + AICARFT_IMPCHas (PF01808) (0.71)	K00602 (0.99)	phosphoribosylaminoimidazolecarboxamide formyltransferase / IMP cyclohydrolase (0.99)	01523 Antifolate resistance [PATH:ko01523] (0.99)	09168 Drug resistance (0.99)	09160 Human Diseases (0.99)	421	888	8	15	depleted
3.6k.fam02304	744	229	0.04	0	Cytoplasmic (0.54)	exsB (0.29)	QueC (PF06508) (0.98)	K06920 (0.99)	7-cyano-7-deazaguanine synthase (0.99)	03016 Transfer RNA biogenesis [BR:ko03016] (0.99)	09122 Translation (0.99)	09120 Genetic Information Processing (0.99)	13	668	5	10	depleted
3.6k.fam04593	2907	150	0	0	Cytoplasmic (0.77)	SsrA-binding (0.41)	SmpB (PF01668) (0.99)	K03664 (1.00)	SsrA-binding protein (1.00)	03200 Viral proteins [BR:ko03200] (1.00)	09196 Viral protein family (1.00)	09190 Unclassified (1.00)	1890	932	1	0	equally_distributed
3.6k.fam00474	3453	393	0	0	Cytoplasmic (0.90)	acetyl-CoA (0.25)	Thiolase_N (PF00108) + Thiolase_C (PF02803) (0.69)	K00626 (0.72)	acetyl-CoA C-acetyltransferase (0.72)	04147 Exosome [BR:ko04147] (0.72)	09141 Transport and catabolism (0.72)	09140 Cellular Processes (0.72)	279	786	15	20	depleted
3.6k.fam08817	1596	302	0.06	3	CytoplasmicMembrane (0.79)	unknown (0.70)	CAP (PF00188) (0.95)	No KEGG annotation (1.00)	No KEGG annotation (1.00)	No KEGG annotation (1.00)	No KEGG annotation (1.00)	No KEGG annotation (1.00)	1342	15	0	0	enriched
3.6k.fam01262	3200	412	0	0	Cytoplasmic (0.94)	NusA antitermination (0.38)	NusA_N (PF08529) + KH_5 (PF13184) (0.61)	K02600 (0.97)	N utilization substance protein A (0.97)	03009 Ribosome biogenesis [BR:ko03009] (0.97)	09122 Translation (0.97)	09120 Genetic Information Processing (0.97)	1996	1029	2	0	equally_distributed
3.6k.fam00846	3810	199	0	1	CytoplasmicMembrane (0.94)	signal peptidase I (0.36)	Peptidase_S24 (PF00717) + Peptidase_S26 (PF10502) (0.57)	K03100 (0.98)	signal peptidase I (0.98)	02024 Quorum sensing [PATH:ko02024] (0.98)	09145 Cellular community - prokaryotes (0.98)	09140 Cellular Processes (0.98)	2062	1023	1	4	equally_distributed
3.6k.fam00849	1253	410	0	0	Cytoplasmic (0.83)	aspartate kinase (0.30)	AA_kinase (PF00696) + ACT (PF01842) + ACT_7 (PF13840) (0.43)	K00928 (0.82)	aspartate kinase (0.82)	00261 Monobactam biosynthesis [PATH:ko00261] (0.96)	09110 Biosynthesis of other secondary metabolites (0.96)	09100 Metabolism (0.96)	132	900	4	8	depleted
3.6k.fam00428	5862	364	0.13	0	Cytoplasmic (0.98)	RpoD subfamily RNA polymerase sigma-70 (0.18)	Sigma70_r1_1 (PF03979) + Sigma70_r1_2 (PF00140) + Sigma70_r2 (PF04542) + Sigma70_r3 (PF04539) + Sigma70_r4 (PF04545) (0.29)	K03086 (0.75)	RNA polymerase primary sigma factor (0.75)	03021 Transcription machinery [BR:ko03021] (0.84)	09121 Transcription (0.84)	09120 Genetic Information Processing (0.84)	2026	1156	13	2	depleted
3.6k.fam05745	1649	941	0	0	Cytoplasmic (0.96)	transcription-repair coupling (0.54)	CarD_CdnL_TRCF (PF02559) + DEAD (PF00270) + Helicase_C (PF00271) + TRCF (PF03461) (0.53)	K03723 (0.95)	transcription-repair coupling factor (superfamily II helicase) (0.95)	03400 DNA repair and recombination proteins [BR:ko03400] (0.96)	09124 Replication and repair (0.96)	09120 Genetic Information Processing (0.96)	429	1032	0	0	depleted
3.6k.fam01395	4614	263	0	0	Cytoplasmic (0.98)	RluA family pseudouridine (0.16)	PseudoU_synth_2 (PF00849) (0.83)	K06180 (0.83)	23S rRNA pseudouridine1911/1915/1917 synthase (0.83)	03009 Ribosome biogenesis [BR:ko03009] (0.97)	09122 Translation (0.99)	09120 Genetic Information Processing (0.99)	1842	1080	1	0	depleted
3.6k.fam01332	1155	289	0.01	0	Unknown (0.45)	4-diphosphocytidyl-2-C-methyl-D-erythritol (0.17)	GHMP_kinases_N (PF00288) (0.35)	K00919 (0.81)	4-diphosphocytidyl-2-C-methyl-D-erythritol kinase (0.81)	00900 Terpenoid backbone biosynthesis [PATH:ko00900] (0.81)	09109 Metabolism of terpenoids and polyketides (0.81)	09100 Metabolism (0.99)	63	900	3	8	depleted
3.6k.fam01273	2106	361	0	0	Cytoplasmic (0.97)	3-isopropylmalate dehydrogenase (0.26)	Iso_dh (PF00180) (0.97)	K00052 (0.40)	3-isopropylmalate dehydrogenase (0.40)	00290 Valine, leucine and isoleucine biosynthesis [PATH:ko00290] (0.40)	09105 Amino acid metabolism (0.42)	09100 Metabolism (0.69)	99	1017	5	19	depleted
3.6k.fam00377	3128	267	0	0	Cytoplasmic (0.98)	TatD family (0.28)	TatD_DNase (PF01026) (0.94)	K03424 (0.98)	TatD DNase family protein (0.98)	99976 Replication, recombination and repair proteins (0.98)	09192 Genetic information processing (0.98)	09190 Unclassified (0.98)	1822	963	20	6	equally_distributed
3.6k.fam04136	1045	364	0.02	0	Cytoplasmic (0.95)	4-hydroxy-3-methylbut-2-en-1-yl diphosphate (0.18)	GcpE (PF04551) (0.94)	K03526 (1.00)	(E)-4-hydroxy-3-methylbut-2-enyl-diphosphate synthase (1.00)	00900 Terpenoid backbone biosynthesis [PATH:ko00900] (1.00)	09109 Metabolism of terpenoids and polyketides (1.00)	09100 Metabolism (1.00)	141	859	0	0	depleted
3.6k.fam01053	242	403	0	0	CytoplasmicMembrane (0.50)	flagellar biosynthetic protein (0.41)	SRP54 (PF00448) (0.92)	K02404 (0.93)	flagellar biosynthesis protein FlhF (0.93)	02035 Bacterial motility proteins [BR:ko02035] (0.93)	09142 Cell motility (0.93)	09140 Cellular Processes (0.93)	0	220	0	0	depleted
3.6k.fam00465	1108	263	0.04	0	Extracellular (0.90)	flagellar basal-body rod protein (0.24)	Flg_bb_rod (PF00460) + Flg_bbr_C (PF06429) (0.39)	K02392 (0.51)	flagellar basal-body rod protein FlgG (0.51)	02040 Flagellar assembly [PATH:ko02040] (0.96)	09142 Cell motility (0.96)	09140 Cellular Processes (0.96)	1	386	0	0	depleted
3.6k.fam03477	2269	610	0.03	0	CytoplasmicMembrane (0.68)	Type IV secretory pathway VirB4 components-like (0.58)	AAA_10 (PF12846) (0.45)	K12063 (0.89)	conjugal transfer ATP-binding protein TraC (0.89)	02044 Secretion system [BR:ko02044] (0.89)	09131 Membrane transport (0.89)	09130 Environmental Information Processing (0.89)	2025	6	6	0	enriched
3.6k.fam00247	3927	1031	0.01	11	CytoplasmicMembrane (0.98)	acriflavin resistance (0.30)	ACR_tran (PF00873) (0.86)	K03296 (0.33)	hydrophobic/amphiphilic exporter-1 (mainly G- bacteria), HAE1 family (0.33)	99977 Transport (0.36)	09193 Cellular processes and signaling (0.36)	09190 Unclassified (0.36)	156	1014	0	0	depleted
3.6k.fam01586	1760	427	0	0	Cytoplasmic (0.84)	phosphoribosylamine--glycine ligase (0.34)	GARS_N (PF02844) + GARS_A (PF01071) + GARS_C (PF02843) (0.63)	K01945 (0.89)	phosphoribosylamine---glycine ligase (0.89)	00230 Purine metabolism [PATH:ko00230] (0.89)	09104 Nucleotide metabolism (0.89)	09100 Metabolism (0.90)	640	879	17	16	depleted
3.6k.fam01918	390	317	0.19	2	CytoplasmicMembrane (0.94)	cytochrome c oxidase subunit (0.28)	COX2_TM (PF02790) + COX2 (PF00116) (0.29)	K02275 (0.92)	cytochrome c oxidase subunit II (0.92)	00190 Oxidative phosphorylation [PATH:ko00190] (0.92)	09102 Energy metabolism (0.92)	09100 Metabolism (0.92)	9	328	0	0	depleted
3.6k.fam06374	936	225	0	0	Cytoplasmic (0.99)	phosphate uptake regulator (0.26)	PhoU (PF01895) + PhoU (PF01895) (0.91)	K02039 (0.97)	phosphate transport system protein (0.97)	99994 Inorganic ion transport and metabolism (0.97)	09193 Cellular processes and signaling (0.97)	09190 Unclassified (0.97)	3	777	0	6	depleted
3.6k.fam00215	3034	185	0	0	Cytoplasmic (1.00)	ribosome recycling (0.38)	RRF (PF01765) (0.99)	K02838 (0.99)	ribosome recycling factor (0.99)	03012 Translation factors [BR:ko03012] (0.99)	09122 Translation (0.99)	09120 Genetic Information Processing (0.99)	1928	1026	0	0	equally_distributed
3.6k.fam00256	1094	285	0	0	Cytoplasmic (0.94)	ATP-NAD/AcoX (0.18)	NAD_kinase (PF01513) (0.94)	K00858 (0.98)	NAD+ kinase (0.98)	00760 Nicotinate and nicotinamide metabolism [PATH:ko00760] (0.98)	09108 Metabolism of cofactors and vitamins (0.98)	09100 Metabolism (0.98)	230	804	12	17	depleted
3.6k.fam03648	2350	481	0	0	Cytoplasmic (0.95)	FAD-dependent pyridine nucleotide-disulfide (0.15)	Fer4_20 (PF14691) + Pyr_redox_2 (PF07992) (0.51)	K00266 (0.61)	glutamate synthase (NADPH/NADH) small chain (0.61)	00250 Alanine, aspartate and glutamate metabolism [PATH:ko00250] (0.62)	09105 Amino acid metabolism (0.62)	09100 Metabolism (0.85)	12	974	2	20	depleted
3.6k.fam20518	1030	386	0.01	0	Cytoplasmic (0.73)	1-deoxy-D-xylulose 5-phosphate reductoisomerase (0.51)	DXP_reductoisom (PF02670) + DXP_redisom_C (PF08436) + DXPR_C (PF13288) (0.83)	K00099 (0.99)	1-deoxy-D-xylulose-5-phosphate reductoisomerase (0.99)	00900 Terpenoid backbone biosynthesis [PATH:ko00900] (0.99)	09109 Metabolism of terpenoids and polyketides (0.99)	09100 Metabolism (0.99)	78	905	0	0	depleted
3.6k.fam05280	3296	139	0.02	0	Cytoplasmic (0.96)	30S ribosomal protein (0.56)	Ribosomal_S9 (PF00380) (0.99)	K02996 (0.99)	small subunit ribosomal protein S9 (0.99)	03011 Ribosome [BR:ko03011] (1.00)	09122 Translation (1.00)	09120 Genetic Information Processing (1.00)	2183	1031	44	15	equally_distributed
3.6k.fam00395	1359	261	0	5	CytoplasmicMembrane (0.99)	unknown (0.47)	MlaE (PF02405) (0.97)	K02066 (0.99)	phospholipid/cholesterol/gamma-HCH transport system permease protein (0.99)	02010 ABC transporters [PATH:ko02010] (0.99)	09131 Membrane transport (0.99)	09130 Environmental Information Processing (0.99)	3	899	0	0	depleted
3.6k.fam00238	1770	152	0	0	Cytoplasmic (0.65)	UspA domain-containing (0.36)	Usp (PF00582) (0.80)	K06149 (0.89)	universal stress protein A (0.89)	99995 Signal transduction mechanisms (0.89)	09193 Cellular processes and signaling (0.89)	09190 Unclassified (0.89)	5	614	0	15	depleted
3.6k.fam00512	3305	465	0.01	0	Cytoplasmic (0.90)	polynucleotide adenylyltransferase/metal dependent (0.18)	PolyA_pol (PF01743) + PolyA_pol_RNAbd (PF12627) + HD (PF01966) + tRNA_NucTran2_2 (PF13735) (0.26)	K00970 (0.82)	poly(A) polymerase (0.82)	03018 RNA degradation [PATH:ko03018] (0.82)	09123 Folding, sorting and degradation (0.82)	09120 Genetic Information Processing (0.95)	1858	928	0	0	equally_distributed
3.6k.fam01913	2896	417	0	0	Cytoplasmic (0.99)	glycine hydroxymethyltransferase (0.17)	SHMT (PF00464) (0.96)	K00600 (0.98)	glycine hydroxymethyltransferase (0.98)	01523 Antifolate resistance [PATH:ko01523] (0.98)	09168 Drug resistance (0.98)	09160 Human Diseases (0.98)	1622	975	22	16	equally_distributed
3.6k.fam04012	2114	661	0.03	1	Unknown (0.40)	unknown (0.42)	DUF4012 (PF13196) (0.89)	No KEGG annotation (0.97)	No KEGG annotation (0.97)	No KEGG annotation (0.97)	No KEGG annotation (0.97)	No KEGG annotation (0.97)	1300	8	0	0	enriched
3.6k.fam00947	1466	386	0	0	Cytoplasmic (0.98)	oxygen-independent coproporphyrinogen III (0.19)	Radical_SAM (PF04055) + HemN_C (PF06969) (0.47)	K02495 (0.98)	oxygen-independent coproporphyrinogen III oxidase (0.98)	00860 Porphyrin and chlorophyll metabolism [PATH:ko00860] (0.98)	09108 Metabolism of cofactors and vitamins (0.98)	09100 Metabolism (0.98)	35	963	2	0	depleted
3.6k.fam00751	799	213	0.01	0	Cytoplasmic (0.80)	thiamine-phosphate pyrophosphorylase (0.27)	TMP-TENI (PF02581) (0.97)	K00788 (0.98)	thiamine-phosphate pyrophosphorylase (0.98)	00730 Thiamine metabolism [PATH:ko00730] (0.98)	09108 Metabolism of cofactors and vitamins (0.98)	09100 Metabolism (0.98)	8	598	3	2	depleted
3.6k.fam00209	1949	320	0.04	6	CytoplasmicMembrane (1.00)	binding-protein-dependent transport system inner membrane (0.20)	BPD_transp_1 (PF00528) (0.95)	K02033 (0.81)	peptide/nickel transport system permease protein (0.81)	02024 Quorum sensing [PATH:ko02024] (0.81)	09145 Cellular community - prokaryotes (0.81)	09140 Cellular Processes (0.81)	23	838	0	12	depleted
3.6k.fam03665	923	179	0.04	0	Cytoplasmic (0.86)	unknown (0.90)	Rubrerythrin (PF02915) (0.95)	No KEGG annotation (0.70)	No KEGG annotation (0.70)	No KEGG annotation (0.70)	No KEGG annotation (0.70)	No KEGG annotation (0.70)	118	624	6	11	depleted
3.6k.fam01114	1025	171	0	5	CytoplasmicMembrane (1.00)	NADH-ubiquinone/plastoquinone oxidoreductase chain (0.24)	Oxidored_q3 (PF00499) (0.99)	K00339 (0.98)	NADH-quinone oxidoreductase subunit J (0.98)	00190 Oxidative phosphorylation [PATH:ko00190] (0.99)	09102 Energy metabolism (0.99)	09100 Metabolism (0.99)	2	793	1	8	depleted
3.6k.fam01091	3948	131	0	0	Cytoplasmic (0.76)	histidine triad (HIT) (0.38)	HIT (PF01230) (0.79)	K02503 (0.88)	histidine triad (HIT) family protein (0.88)	04147 Exosome [BR:ko04147] (0.88)	09141 Transport and catabolism (0.88)	09140 Cellular Processes (0.88)	1969	1053	43	5	equally_distributed
