# Supplementary material for: The distinction of CPR bacteria from other bacteria based on protein family content
Source: Nat Commun. 2019 Sep 13;10:4173. doi: 10.1038/s41467-019-12171-z (PMC6744442; doi:10.1038/s41467-019-12171-z)
Supplement: Supplementary file 6 — Supplementaty Data 2 [file 41467_2019_12171_MOESM6_ESM.xlsx]

## Sheet: initialDataset
genome	taxonomy	completeness	contamination	near-complete	source
Candidatus Kaiserbacteria bacterium RIFCSPHIGHO2_01_FULL_53_29	Kaiserbacteria,Parcubacteria,CPR,Bacteria,Prokaryote	1	0.0232558	Yes	https://ggkbase.berkeley.edu
WS6_GWD2_36_26	WS6,CPR,Bacteria,Prokaryote	0.790698	0.0697674	Yes	https://ggkbase.berkeley.edu
Euryarchaeota archaeon RBG_16_68_12	Euryarchaeota,non-DPANN-Archaea,Archaea,Prokaryote	0.710526	0.0789474	Yes	https://ggkbase.berkeley.edu
CG2_30_FULL_OP9_33_13_curated	Unknown,non-CPR-Bacteria,Bacteria,Prokaryote	0.941176	0	Yes	https://ggkbase.berkeley.edu
GWD2_OD1_42_14	Unknown,Parcubacteria,CPR,Bacteria,Prokaryote	0.906977	0.0930233	Yes	https://ggkbase.berkeley.edu
GWC2_OP11_46_7_partial	Unknown,Microgenomates,CPR,Bacteria,Prokaryote	0.790698	0.0232558	Yes	https://ggkbase.berkeley.edu
CG2_30_FULL_Proteobacteria_63_33_curated	Unknown,non-CPR-Bacteria,Bacteria,Prokaryote	0.980392	0	No	https://ggkbase.berkeley.edu
Planctomycetes bacterium GWA2_50_13	Planctomycetes,non-CPR-Bacteria,Bacteria,Prokaryote	0.764706	0	No	https://ggkbase.berkeley.edu
Candidatus Lloydbacteria bacterium RIFCSPHIGHO2_01_FULL_54_11	Lloydbacteria,Parcubacteria,CPR,Bacteria,Prokaryote	0.930233	0.0232558	Yes	https://ggkbase.berkeley.edu
Gammaproteobacteria bacterium RIFCSPHIGHO2_12_FULL_42_13	Gammaproteobacteria,non-CPR-Bacteria,Bacteria,Prokaryote	0.843137	0	Yes	https://ggkbase.berkeley.edu
CG1_02_FULL_Gallionella_53_2027_curated	Betaproteobacteria,non-CPR-Bacteria,Bacteria,Prokaryote	0.882353	0.0196078	No	https://ggkbase.berkeley.edu
Candidatus Yanofskybacteria bacterium RIFCSPLOWO2_02_FULL_43_10b	Yanofskybacteria,Parcubacteria,CPR,Bacteria,Prokaryote	0.930233	0	Yes	https://ggkbase.berkeley.edu
Candidatus Roizmanbacteria bacterium RIFCSPHIGHO2_12_FULL_40_130	Roizmanbacteria,Microgenomates,CPR,Bacteria,Prokaryote	0.930233	0	Yes	https://ggkbase.berkeley.edu
Candidatus Zambryskibacteria bacterium RIFCSPLOWO2_12_FULL_39_23	Zambryskibacteria,Parcubacteria,CPR,Bacteria,Prokaryote	0.976744	0	Yes	https://ggkbase.berkeley.edu
Candidatus Levybacteria bacterium RIFCSPLOWO2_12_FULL_37_14	Levybacteria,Microgenomates,CPR,Bacteria,Prokaryote	0.976744	0.0465116	Yes	https://ggkbase.berkeley.edu
Methylotenera sp. RIFCSPLOWO2_02_FULL_45_14	Betaproteobacteria,non-CPR-Bacteria,Bacteria,Prokaryote	0.980392	0	Yes	https://ggkbase.berkeley.edu
GW2011_AR10_to_be_removed	Diapherotrites,DPANN,Archaea,Prokaryote	0.947368	0.105263	No	https://ggkbase.berkeley.edu
candidate division Zixibacteria bacterium RBG_16_48_11	Zixibacteria,non-CPR-Bacteria,Bacteria,Prokaryote	0.666667	0.0196078	No	https://ggkbase.berkeley.edu
Candidatus Pacebacteria bacterium RIFOXYC1_FULL_39_21	Pacebacteria,Microgenomates,CPR,Bacteria,Prokaryote	0.953488	0	Yes	https://ggkbase.berkeley.edu
Candidatus Aminicenantes bacterium RBG_19FT_COMBO_58_17	Aminicenantes,non-CPR-Bacteria,Bacteria,Prokaryote	0.784314	0.0196078	Yes	https://ggkbase.berkeley.edu
GWC1_OD1-rel_43_10	Unknown,Parcubacteria,CPR,Bacteria,Prokaryote	0.883721	0	Yes	https://ggkbase.berkeley.edu
Candidatus Peribacteria bacterium RIFCSPLOWO2_01_FULL_54_110	Peregrinibacteria,CPR,Bacteria,Prokaryote	0.930233	0	Yes	https://ggkbase.berkeley.edu
Candidatus Rokubacteria bacterium RIFCSPLOWO2_02_FULL_73_56	Rokubacteria,non-CPR-Bacteria,Bacteria,Prokaryote	0.960784	0.0196078	Yes	https://ggkbase.berkeley.edu
GWA2_OD1_46_17_plus	Magasanikbacteria,Parcubacteria,CPR,Bacteria,Prokaryote	0.813953	0.0232558	Yes	https://ggkbase.berkeley.edu
Bacteroidetes bacterium RIFOXYC2_FULL_39_11	Bacteroidetes,non-CPR-Bacteria,Bacteria,Prokaryote	1	0.0196078	Yes	https://ggkbase.berkeley.edu
Candidatus Rokubacteria bacterium GWC2_70_24	Rokubacteria,non-CPR-Bacteria,Bacteria,Prokaryote	0.862745	0.0392157	No	https://ggkbase.berkeley.edu
GWA1_OD1_48_10_partial	Yanofskybacteria,Parcubacteria,CPR,Bacteria,Prokaryote	0.813953	0.0232558	Yes	https://ggkbase.berkeley.edu
Candidatus Jacksonbacteria bacterium RIFCSPLOWO2_02_FULL_44_20	Jacksonbacteria,Parcubacteria,CPR,Bacteria,Prokaryote	1	0	Yes	https://ggkbase.berkeley.edu
GWA1_OD1_43_15	Giovannonibacteria,Parcubacteria,CPR,Bacteria,Prokaryote	0.976744	0	Yes	https://ggkbase.berkeley.edu
Elusimicrobia bacterium GWC2_65_9	Elusimicrobia,non-CPR-Bacteria,Bacteria,Prokaryote	0.960784	0.0392157	Yes	https://ggkbase.berkeley.edu
Candidatus Kaiserbacteria bacterium RIFCSPHIGHO2_02_FULL_49_34	Kaiserbacteria,Parcubacteria,CPR,Bacteria,Prokaryote	1	0	Yes	https://ggkbase.berkeley.edu
Candidatus Kaiserbacteria bacterium RIFCSPLOWO2_01_FULL_55_19	Kaiserbacteria,Parcubacteria,CPR,Bacteria,Prokaryote	0.930233	0	Yes	https://ggkbase.berkeley.edu
Deltaproteobacteria bacterium RBG_16_48_10	Deltaproteobacteria,non-CPR-Bacteria,Bacteria,Prokaryote	0.686275	0	No	https://ggkbase.berkeley.edu
Bacteroidetes bacterium RBG_19FT_COMBO_42_7	Bacteroidetes,non-CPR-Bacteria,Bacteria,Prokaryote	0.784314	0.0196078	No	https://ggkbase.berkeley.edu
Candidatus Roizmanbacteria bacterium RIFOXYB2_FULL_38_10	Roizmanbacteria,Microgenomates,CPR,Bacteria,Prokaryote	0.976744	0	Yes	https://ggkbase.berkeley.edu
Elusimicrobia bacterium RIFCSPLOWO2_02_FULL_39_32	Elusimicrobia,non-CPR-Bacteria,Bacteria,Prokaryote	0.980392	0	Yes	https://ggkbase.berkeley.edu
Flavobacteria bacterium RIFCSPLOWO2_12_FULL_31_7	Bacteroidetes,non-CPR-Bacteria,Bacteria,Prokaryote	0.823529	0.0196078	Yes	https://ggkbase.berkeley.edu
Bdellovibrionales bacterium RIFOXYC1_FULL_37_79	Deltaproteobacteria,non-CPR-Bacteria,Bacteria,Prokaryote	0.941176	0.0196078	Yes	https://ggkbase.berkeley.edu
Candidatus Giovannonibacteria bacterium RIFCSPHIGHO2_02_43_13	Giovannonibacteria,Parcubacteria,CPR,Bacteria,Prokaryote	1	0.0465116	Yes	https://ggkbase.berkeley.edu
Candidatus Yanofskybacteria bacterium RIFOXYA2_FULL_45_28	Yanofskybacteria,Parcubacteria,CPR,Bacteria,Prokaryote	0.976744	0	Yes	https://ggkbase.berkeley.edu
CG1_02_SUB10_Pacrubacteria_43_18_curated	Nomurabacteria,Parcubacteria,CPR,Bacteria,Prokaryote	0.883721	0.0232558	Yes	https://ggkbase.berkeley.edu
Candidatus Giovannonibacteria bacterium RIFCSPLOWO2_01_FULL_44_16	Giovannonibacteria,Parcubacteria,CPR,Bacteria,Prokaryote	0.906977	0	Yes	https://ggkbase.berkeley.edu
Candidatus Uhrbacteria bacterium RIFOXYB2_FULL_45_11	Uhrbacteria,Parcubacteria,CPR,Bacteria,Prokaryote	0.883721	0	Yes	https://ggkbase.berkeley.edu
Candidatus Woykebacteria bacterium RBG_16_44_10	Woykebacteria,Microgenomates,CPR,Bacteria,Prokaryote	0.813953	0	Yes	https://ggkbase.berkeley.edu
GWA2_OD1_49_56_partial	Kaiserbacteria,Parcubacteria,CPR,Bacteria,Prokaryote	0.581395	0	No	https://ggkbase.berkeley.edu
Omnitrophica WOR_2 bacterium RIFCSPHIGHO2_02_FULL_46_37	Omnitrophica,non-CPR-Bacteria,Bacteria,Prokaryote	0.882353	0	Yes	https://ggkbase.berkeley.edu
Candidatus Curtissbacteria bacterium RIFCSPLOWO2_01_FULL_42_26	Curtissbacteria,Microgenomates,CPR,Bacteria,Prokaryote	0.953488	0	Yes	https://ggkbase.berkeley.edu
GWC1_OD1_44_10	Unknown,Parcubacteria,CPR,Bacteria,Prokaryote	0.953488	0.0232558	Yes	https://ggkbase.berkeley.edu
Bacteroidetes bacterium GWE2_41_25	Bacteroidetes,non-CPR-Bacteria,Bacteria,Prokaryote	1	0.0196078	No	https://ggkbase.berkeley.edu
GWE2_TM6_36_25	TM6,non-CPR-Bacteria,Bacteria,Prokaryote	0.960784	0	Yes	https://ggkbase.berkeley.edu
Candidatus Sungbacteria bacterium RIFCSPHIGHO2_02_FULL_51_29	Sungbacteria,Parcubacteria,CPR,Bacteria,Prokaryote	0.976744	0	Yes	https://ggkbase.berkeley.edu
CG1_02_FULL_Omnitrophica_46_14_curated	Omnitrophica,non-CPR-Bacteria,Bacteria,Prokaryote	0.803922	0	Yes	https://ggkbase.berkeley.edu
GWA2_AR5_strain_variant	Unknown,DPANN,Archaea,Prokaryote	0.105263	0	No	https://ggkbase.berkeley.edu
Candidatus Nomurabacteria bacterium RIFCSPHIGHO2_02_FULL_41_150	Nomurabacteria,Parcubacteria,CPR,Bacteria,Prokaryote	0.976744	0	Yes	https://ggkbase.berkeley.edu
Candidatus Daviesbacteria bacterium RIFCSPHIGHO2_02_FULL_36_13	Daviesbacteria,Microgenomates,CPR,Bacteria,Prokaryote	0.953488	0	Yes	https://ggkbase.berkeley.edu
GW2011_AR9	Woesearchaeota,DPANN,Archaea,Prokaryote	0.5	0	No	https://ggkbase.berkeley.edu
Planctomycetes bacterium RIFOXYD2_FULL_41_16	Planctomycetes,non-CPR-Bacteria,Bacteria,Prokaryote	0.745098	0	No	https://ggkbase.berkeley.edu
Deltaproteobacteria bacterium RIFCSPHIGHO2_12_FULL_44_21	Deltaproteobacteria,non-CPR-Bacteria,Bacteria,Prokaryote	1	0.0196078	No	https://ggkbase.berkeley.edu
GWA2_OD1_41_25_partial	Nomurabacteria,Parcubacteria,CPR,Bacteria,Prokaryote	0.744186	0	Yes	https://ggkbase.berkeley.edu
Candidatus Woesebacteria bacterium RIFCSPLOWO2_01_FULL_39_61	Woesebacteria,Microgenomates,CPR,Bacteria,Prokaryote	0.953488	0.0232558	Yes	https://ggkbase.berkeley.edu
Candidatus Kaiserbacteria bacterium RIFCSPLOWO2_12_FULL_53_8	Kaiserbacteria,Parcubacteria,CPR,Bacteria,Prokaryote	0.906977	0.0930233	Yes	https://ggkbase.berkeley.edu
Candidatus Roizmanbacteria bacterium RIFCSPLOWO2_02_FULL_36_11	Roizmanbacteria,Microgenomates,CPR,Bacteria,Prokaryote	0.976744	0	Yes	https://ggkbase.berkeley.edu
Candidatus Giovannonibacteria bacterium GWA2_45_15	Giovannonibacteria,Parcubacteria,CPR,Bacteria,Prokaryote	1	0	Yes	https://ggkbase.berkeley.edu
Candidatus Daviesbacteria bacterium RIFCSPHIGHO2_12_FULL_38_25	Daviesbacteria,Microgenomates,CPR,Bacteria,Prokaryote	0.976744	0.0232558	Yes	https://ggkbase.berkeley.edu
GWA1_OP11_47_20	Amesbacteria,Microgenomates,CPR,Bacteria,Prokaryote	0.953488	0	Yes	https://ggkbase.berkeley.edu
Candidatus Kaiserbacteria bacterium RIFCSPHIGHO2_01_FULL_55_17	Kaiserbacteria,Parcubacteria,CPR,Bacteria,Prokaryote	1	0.0697674	Yes	https://ggkbase.berkeley.edu
CG2_30_FULL_Desulfobacteraceae_51_40_curated	Deltaproteobacteria,non-CPR-Bacteria,Bacteria,Prokaryote	0.980392	0	Yes	https://ggkbase.berkeley.edu
Candidatus Taylorbacteria bacterium RIFCSPHIGHO2_01_FULL_44_110	Taylorbacteria,Parcubacteria,CPR,Bacteria,Prokaryote	1	0	Yes	https://ggkbase.berkeley.edu
Candidatus Doudnabacteria bacterium RIFCSPHIGHO2_01_FULL_50_11	Doudnabacteria,CPR,Bacteria,Prokaryote	0.953488	0.0232558	Yes	https://ggkbase.berkeley.edu
Candidatus Portnoybacteria bacterium RBG_13_41_18	Portnoybacteria,Parcubacteria,CPR,Bacteria,Prokaryote	0.767442	0.0232558	Yes	https://ggkbase.berkeley.edu
Candidatus Curtissbacteria bacterium RIFCSPHIGHO2_12_41_11	Curtissbacteria,Microgenomates,CPR,Bacteria,Prokaryote	0.883721	0	Yes	https://ggkbase.berkeley.edu
DUSEL2_archaeon_sp_SCGC_AAA11_F07	Unknown,DPANN,Archaea,Prokaryote	0	0	No	https://ggkbase.berkeley.edu
Candidatus Komeilibacteria bacterium RIFOXYC1_FULL_37_11	Komeilibacteria,Parcubacteria,CPR,Bacteria,Prokaryote	1	0	Yes	https://ggkbase.berkeley.edu
GWB1_OD1_57_6	Unknown,Parcubacteria,CPR,Bacteria,Prokaryote	0.953488	0	Yes	https://ggkbase.berkeley.edu
GWF2_OD1_36_126	Nomurabacteria,Parcubacteria,CPR,Bacteria,Prokaryote	0.976744	0.0465116	Yes	https://ggkbase.berkeley.edu
Betaproteobacteria bacterium RIFCSPLOWO2_02_FULL_67_26	Betaproteobacteria,non-CPR-Bacteria,Bacteria,Prokaryote	1	0.0196078	Yes	https://ggkbase.berkeley.edu
Elusimicrobia bacterium RIFOXYB2_FULL_62_6	Elusimicrobia,non-CPR-Bacteria,Bacteria,Prokaryote	0.882353	0.0588235	Yes	https://ggkbase.berkeley.edu
GWB1_OD1_43_7	Nomurabacteria,Parcubacteria,CPR,Bacteria,Prokaryote	0.953488	0.0232558	Yes	https://ggkbase.berkeley.edu
Candidatus Eisenbacteria bacterium RBG_16_71_46	Eisenbacteria,non-CPR-Bacteria,Bacteria,Prokaryote	1	0.0392157	Yes	https://ggkbase.berkeley.edu
CG1_02_FULL_CPR_38_29_curated	Gracilibacteria,CPR,Bacteria,Prokaryote	0.837209	0	Yes	https://ggkbase.berkeley.edu
GWA2_OD1_50_22_partial	Magasanikbacteria,Parcubacteria,CPR,Bacteria,Prokaryote	0.581395	0	No	https://ggkbase.berkeley.edu
Candidatus Colwellbacteria bacterium GWA2_46_10	Colwellbacteria,Parcubacteria,CPR,Bacteria,Prokaryote	1	0	Yes	https://ggkbase.berkeley.edu
GWA1_OP11_36_8	Daviesbacteria,Microgenomates,CPR,Bacteria,Prokaryote	0.906977	0.0232558	Yes	https://ggkbase.berkeley.edu
Chlamydiae bacterium GWA2_50_15	Chlamydiae,non-CPR-Bacteria,Bacteria,Prokaryote	0.901961	0	No	https://ggkbase.berkeley.edu
GWF1_OD1_35_5	Moranbacteria,Parcubacteria,CPR,Bacteria,Prokaryote	0.790698	0.0465116	Yes	https://ggkbase.berkeley.edu
Nitrospinae bacterium RIFCSPLOWO2_12_FULL_47_7	Nitrospirae,non-CPR-Bacteria,Bacteria,Prokaryote	0.882353	0.0784314	Yes	https://ggkbase.berkeley.edu
Candidatus Liptonbacteria bacterium RIFCSPHIGHO2_01_FULL_57_28	Liptonbacteria,Parcubacteria,CPR,Bacteria,Prokaryote	0.860465	0.0232558	Yes	https://ggkbase.berkeley.edu
GWF2_OP11-rel_32_16	Woesebacteria,Microgenomates,CPR,Bacteria,Prokaryote	1	0	Yes	https://ggkbase.berkeley.edu
Candidatus Gottesmanbacteria bacterium RBG_13_45_10	Gottesmanbacteria,Microgenomates,CPR,Bacteria,Prokaryote	0.906977	0	Yes	https://ggkbase.berkeley.edu
Candidatus Nomurabacteria bacterium RIFCSPHIGHO2_02_FULL_41_52	Nomurabacteria,Parcubacteria,CPR,Bacteria,Prokaryote	0.930233	0.0232558	Yes	https://ggkbase.berkeley.edu
Candidatus Woesebacteria bacterium RIFOXYB1_FULL_41_13	Woesebacteria,Microgenomates,CPR,Bacteria,Prokaryote	1	0	Yes	https://ggkbase.berkeley.edu
Candidatus Wolfebacteria bacterium RIFOXYB2_FULL_49_7	Wolfebacteria,Parcubacteria,CPR,Bacteria,Prokaryote	0.860465	0.0465116	Yes	https://ggkbase.berkeley.edu
Candidatus Lambdaproteobacteria bacterium RIFOXYD1_FULL_56_27	Lambdaproteobacteria,non-CPR-Bacteria,Bacteria,Prokaryote	1	0	No	https://ggkbase.berkeley.edu
Candidatus Kaiserbacteria bacterium RIFCSPHIGHO2_01_FULL_48_10	Kaiserbacteria,Parcubacteria,CPR,Bacteria,Prokaryote	0.837209	0.0465116	Yes	https://ggkbase.berkeley.edu
Chloroflexi bacterium RBG_16_70_13	Chloroflexi,non-CPR-Bacteria,Bacteria,Prokaryote	0.862745	0	Yes	https://ggkbase.berkeley.edu
Candidatus Lloydbacteria bacterium RIFCSPHIGHO2_02_FULL_50_18	Lloydbacteria,Parcubacteria,CPR,Bacteria,Prokaryote	0.976744	0	Yes	https://ggkbase.berkeley.edu
Candidatus Daviesbacteria bacterium RIFCSPLOWO2_01_FULL_38_10	Daviesbacteria,Microgenomates,CPR,Bacteria,Prokaryote	0.930233	0.0465116	Yes	https://ggkbase.berkeley.edu
Candidatus Sungbacteria bacterium RIFCSPHIGHO2_02_FULL_47_11	Sungbacteria,Parcubacteria,CPR,Bacteria,Prokaryote	0.930233	0.0465116	Yes	https://ggkbase.berkeley.edu
GWF1_OD1_34_20	Nomurabacteria,Parcubacteria,CPR,Bacteria,Prokaryote	0.930233	0.0232558	Yes	https://ggkbase.berkeley.edu
Gammaproteobacteria bacterium RIFCSPHIGHO2_12_FULL_36_30	Gammaproteobacteria,non-CPR-Bacteria,Bacteria,Prokaryote	0.980392	0	Yes	https://ggkbase.berkeley.edu
Candidatus Woykebacteria bacterium RIFCSPHIGHO2_01_FULL_43_29	Woykebacteria,Microgenomates,CPR,Bacteria,Prokaryote	0.837209	0	Yes	https://ggkbase.berkeley.edu
Chlamydiae bacterium RIFCSPLOWO2_01_FULL_44_52	Chlamydiae,non-CPR-Bacteria,Bacteria,Prokaryote	0.901961	0	No	https://ggkbase.berkeley.edu
Candidatus Sungbacteria bacterium RIFCSPHIGHO2_02_FULL_53_17	Sungbacteria,Parcubacteria,CPR,Bacteria,Prokaryote	0.976744	0.0232558	Yes	https://ggkbase.berkeley.edu
GWA1_OP11_45_15	Unknown,Microgenomates,CPR,Bacteria,Prokaryote	1	0	Yes	https://ggkbase.berkeley.edu
Bacteroidetes bacterium RIFOXYC12_FULL_35_7	Bacteroidetes,non-CPR-Bacteria,Bacteria,Prokaryote	0.960784	0	No	https://ggkbase.berkeley.edu
Candidatus Saccharibacteria bacterium RIFCSPHIGHO2_12_FULL_48_21	Candidatus Saccharibacteria,CPR,Bacteria,Prokaryote	0.860465	0	Yes	https://ggkbase.berkeley.edu
Candidatus Taylorbacteria bacterium RIFCSPHIGHO2_01_FULL_49_60	Taylorbacteria,Parcubacteria,CPR,Bacteria,Prokaryote	0.813953	0	Yes	https://ggkbase.berkeley.edu
Candidatus Gottesmanbacteria bacterium RIFCSPLOWO2_01_FULL_46_21	Gottesmanbacteria,Microgenomates,CPR,Bacteria,Prokaryote	0.813953	0	Yes	https://ggkbase.berkeley.edu
CG1_02_FULL_Parcubacteria_OD1_50_68_curated	Unknown,Parcubacteria,CPR,Bacteria,Prokaryote	0.860465	0	Yes	https://ggkbase.berkeley.edu
GWA1_OP11_41_61	Daviesbacteria,Microgenomates,CPR,Bacteria,Prokaryote	1	0.0232558	Yes	https://ggkbase.berkeley.edu
Bacteroidetes bacterium RIFOXYB2_FULL_35_7	Bacteroidetes,non-CPR-Bacteria,Bacteria,Prokaryote	0.823529	0.0196078	No	https://ggkbase.berkeley.edu
GWC2_OP11_40_7_plus	Levybacteria,Microgenomates,CPR,Bacteria,Prokaryote	0.906977	0.0697674	Yes	https://ggkbase.berkeley.edu
CG1_02_FULL_Peregrinibacteria_PER_54_53_curated	Peregrinibacteria,CPR,Bacteria,Prokaryote	0.953488	0.0232558	Yes	https://ggkbase.berkeley.edu
zPER_GWE2_39_6	Peregrinibacteria,CPR,Bacteria,Prokaryote	0.930233	0.0465116	Yes	https://ggkbase.berkeley.edu
candidate division WOR-1 bacterium RIFOXYA2_FULL_46_56	WOR-1,non-CPR-Bacteria,Bacteria,Prokaryote	0.960784	0	No	https://ggkbase.berkeley.edu
candidate division WWE3 bacterium RIFOXYC2_FULL_40_11	WWE3,CPR,Bacteria,Prokaryote	0.953488	0	Yes	https://ggkbase.berkeley.edu
candidate division Kazan bacterium RIFCSPHIGHO2_01_FULL_44_14	Kazan,CPR,Bacteria,Prokaryote	1	0	Yes	https://ggkbase.berkeley.edu
Deltaproteobacteria bacterium RIFCSPLOWO2_01_44_7	Deltaproteobacteria,non-CPR-Bacteria,Bacteria,Prokaryote	0.784314	0.0196078	No	https://ggkbase.berkeley.edu
Candidatus Saccharibacteria bacterium RIFCSPLOWO2_01_FULL_49_22	Candidatus Saccharibacteria,CPR,Bacteria,Prokaryote	0.906977	0	Yes	https://ggkbase.berkeley.edu
Chlamydiae bacterium GWC2_50_10	Chlamydiae,non-CPR-Bacteria,Bacteria,Prokaryote	0.843137	0	No	https://ggkbase.berkeley.edu
Omnitrophica WOR_2 bacterium RIFCSPLOWO2_02_FULL_50_19	Omnitrophica,non-CPR-Bacteria,Bacteria,Prokaryote	0.803922	0	No	https://ggkbase.berkeley.edu
Candidatus Spechtbacteria bacterium RIFCSPHIGHO2_01_FULL_38_11	Spechtbacteria,Parcubacteria,CPR,Bacteria,Prokaryote	0.930233	0	Yes	https://ggkbase.berkeley.edu
Candidatus Saccharibacteria bacterium RIFCSPHIGHO2_01_FULL_46_30	Candidatus Saccharibacteria,CPR,Bacteria,Prokaryote	1	0	Yes	https://ggkbase.berkeley.edu
Candidatus Kerfeldbacteria bacterium RIFCSPHIGHO2_12_FULL_48_17	Kerfeldbacteria,Parcubacteria,CPR,Bacteria,Prokaryote	1	0.0232558	Yes	https://ggkbase.berkeley.edu
Elusimicrobia bacterium RIFOXYA2_FULL_50_26	Elusimicrobia,non-CPR-Bacteria,Bacteria,Prokaryote	0.901961	0	No	https://ggkbase.berkeley.edu
GWC1_OD1_41_20	Uhrbacteria,Parcubacteria,CPR,Bacteria,Prokaryote	0.953488	0	Yes	https://ggkbase.berkeley.edu
GWF2_OD1_40_263	Uhrbacteria,Parcubacteria,CPR,Bacteria,Prokaryote	0.976744	0	Yes	https://ggkbase.berkeley.edu
GWB1_OD1_47_6_part	Nomurabacteria,Parcubacteria,CPR,Bacteria,Prokaryote	0.860465	0.0232558	Yes	https://ggkbase.berkeley.edu
Candidatus Peribacteria bacterium RIFCSPHIGHO2_01_FULL_51_35	Peregrinibacteria,CPR,Bacteria,Prokaryote	0.976744	0.0232558	Yes	https://ggkbase.berkeley.edu
Nitrospinae bacterium RIFCSPLOWO2_12_39_15	Nitrospinae,non-CPR-Bacteria,Bacteria,Prokaryote	0.980392	0	No	https://ggkbase.berkeley.edu
Candidatus Woesebacteria bacterium RIFCSPHIGHO2_01_FULL_44_10	Woesebacteria,Microgenomates,CPR,Bacteria,Prokaryote	1	0.0465116	Yes	https://ggkbase.berkeley.edu
GWB1_OP11_38_8	Woesebacteria,Microgenomates,CPR,Bacteria,Prokaryote	0.976744	0.0465116	Yes	https://ggkbase.berkeley.edu
Candidatus Kerfeldbacteria bacterium RIFCSPHIGHO2_12_FULL_42_13	Kerfeldbacteria,Parcubacteria,CPR,Bacteria,Prokaryote	1	0	Yes	https://ggkbase.berkeley.edu
Candidatus Giovannonibacteria bacterium RIFCSPHIGHO2_02_FULL_45_13	Giovannonibacteria,Parcubacteria,CPR,Bacteria,Prokaryote	0.976744	0.0232558	Yes	https://ggkbase.berkeley.edu
Ignavibacteria bacterium GWB2_35_6b	Ignavibacteria,non-CPR-Bacteria,Bacteria,Prokaryote	0.72549	0.0196078	Yes	https://ggkbase.berkeley.edu
Candidatus Kaiserbacteria bacterium RIFCSPHIGHO2_02_FULL_49_11	Kaiserbacteria,Parcubacteria,CPR,Bacteria,Prokaryote	0.837209	0	Yes	https://ggkbase.berkeley.edu
Candidatus Daviesbacteria bacterium RIFCSPHIGHO2_02_FULL_37_9	Daviesbacteria,Microgenomates,CPR,Bacteria,Prokaryote	0.813953	0.0232558	Yes	https://ggkbase.berkeley.edu
Candidatus Jorgensenbacteria bacterium GWA1_54_12	Jorgensenbacteria,Parcubacteria,CPR,Bacteria,Prokaryote	0.976744	0	Yes	https://ggkbase.berkeley.edu
Candidatus Collierbacteria bacterium RIFOXYB1_FULL_49_13	Collierbacteria,Microgenomates,CPR,Bacteria,Prokaryote	0.813953	0	Yes	https://ggkbase.berkeley.edu
GWB1_OP11_44_11	Unknown,Microgenomates,CPR,Bacteria,Prokaryote	0.930233	0	Yes	https://ggkbase.berkeley.edu
Candidatus Woesebacteria bacterium RIFCSPHIGHO2_12_FULL_41_24	Woesebacteria,Microgenomates,CPR,Bacteria,Prokaryote	0.976744	0	Yes	https://ggkbase.berkeley.edu
Chloroflexi bacterium RBG_13_53_26	Chloroflexi,non-CPR-Bacteria,Bacteria,Prokaryote	0.862745	0	Yes	https://ggkbase.berkeley.edu
GWA1_Kazan_50_15	Kazan,CPR,Bacteria,Prokaryote	0.953488	0	Yes	https://ggkbase.berkeley.edu
Candidatus Gottesmanbacteria bacterium RIFCSPLOWO2_12_FULL_42_10	Gottesmanbacteria,Microgenomates,CPR,Bacteria,Prokaryote	0.906977	0	Yes	https://ggkbase.berkeley.edu
Ignavibacteria bacterium RIFOXYC2_FULL_35_21	Ignavibacteria,non-CPR-Bacteria,Bacteria,Prokaryote	1	0	Yes	https://ggkbase.berkeley.edu
Sulfurimonas sp. RIFOXYB2_FULL_37_5	Epsilonproteobacteria,non-CPR-Bacteria,Bacteria,Prokaryote	0.705882	0.0784314	No	https://ggkbase.berkeley.edu
Candidatus Niyogibacteria bacterium RIFCSPLOWO2_01_FULL_45_48	Niyogibacteria,Parcubacteria,CPR,Bacteria,Prokaryote	0.953488	0	Yes	https://ggkbase.berkeley.edu
Candidatus Peregrinibacteria bacterium RIFCSPLOWO2_01_FULL_39_12	Peregrinibacteria,CPR,Bacteria,Prokaryote	0.906977	0.0232558	Yes	https://ggkbase.berkeley.edu
GWA2_OD1_nov_40_97	Nomurabacteria,Parcubacteria,CPR,Bacteria,Prokaryote	0.976744	0.0232558	Yes	https://ggkbase.berkeley.edu
Alphaproteobacteria bacterium GWB1_45_5	Alphaproteobacteria,non-CPR-Bacteria,Bacteria,Prokaryote	0.941176	0.0392157	No	https://ggkbase.berkeley.edu
Candidatus Yanofskybacteria bacterium RIFCSPHIGHO2_02_FULL_41_12	Yanofskybacteria,Parcubacteria,CPR,Bacteria,Prokaryote	0.883721	0.0232558	Yes	https://ggkbase.berkeley.edu
Candidatus Doudnabacteria bacterium RIFCSPLOWO2_01_FULL_49_40	Doudnabacteria,CPR,Bacteria,Prokaryote	0.976744	0.0697674	Yes	https://ggkbase.berkeley.edu
Chloroflexi bacterium GWD2_49_16	Chloroflexi,non-CPR-Bacteria,Bacteria,Prokaryote	0.960784	0.0196078	No	https://ggkbase.berkeley.edu
Nitrospirae bacterium RIFCSPLOWO2_01_FULL_62_17	Nitrospirae,non-CPR-Bacteria,Bacteria,Prokaryote	0.980392	0.0196078	No	https://ggkbase.berkeley.edu
GWA1_OP11_40_16_partial	Curtissbacteria,Microgenomates,CPR,Bacteria,Prokaryote	0.534884	0.0465116	No	https://ggkbase.berkeley.edu
Candidatus Levybacteria bacterium RIFCSPHIGHO2_02_FULL_40_29	Levybacteria,Microgenomates,CPR,Bacteria,Prokaryote	1	0	Yes	https://ggkbase.berkeley.edu
Candidatus Liptonbacteria bacterium GWB1_49_6	Liptonbacteria,Parcubacteria,CPR,Bacteria,Prokaryote	0.813953	0.0465116	Yes	https://ggkbase.berkeley.edu
GWA1_WWE3_41_8	WWE3,CPR,Bacteria,Prokaryote	0.883721	0.0465116	Yes	https://ggkbase.berkeley.edu
GWF2_OD1-rel_44_7_partial	Unknown,Parcubacteria,CPR,Bacteria,Prokaryote	0.674419	0.0465116	No	https://ggkbase.berkeley.edu
Candidatus Levybacteria bacterium RIFCSPLOWO2_01_FULL_42_15	Levybacteria,Microgenomates,CPR,Bacteria,Prokaryote	0.953488	0	Yes	https://ggkbase.berkeley.edu
GWA2_OD1_48_9	Unknown,Parcubacteria,CPR,Bacteria,Prokaryote	0.976744	0.0232558	Yes	https://ggkbase.berkeley.edu
Planctomycetes bacterium RIFCSPHIGHO2_02_FULL_38_41	Planctomycetes,non-CPR-Bacteria,Bacteria,Prokaryote	0.882353	0	Yes	https://ggkbase.berkeley.edu
GWC1_CPR2_41_48	CPR2,CPR,Bacteria,Prokaryote	1	0	Yes	https://ggkbase.berkeley.edu
GWB1_OP11_37_8	Levybacteria,Microgenomates,CPR,Bacteria,Prokaryote	0.930233	0.0465116	Yes	https://ggkbase.berkeley.edu
Candidatus Yanofskybacteria bacterium RIFCSPHIGHO2_02_FULL_41_11	Yanofskybacteria,Parcubacteria,CPR,Bacteria,Prokaryote	0.976744	0.0232558	Yes	https://ggkbase.berkeley.edu
Gammaproteobacteria bacterium RIFCSPHIGHO2_12_FULL_40_19	Gammaproteobacteria,non-CPR-Bacteria,Bacteria,Prokaryote	0.980392	0	Yes	https://ggkbase.berkeley.edu
Betaproteobacteria bacterium RIFCSPLOWO2_02_FULL_66_14	Betaproteobacteria,non-CPR-Bacteria,Bacteria,Prokaryote	0.960784	0.0196078	Yes	https://ggkbase.berkeley.edu
CG2_30_SUB100_Betaproteobacteria_62_35_curated	Betaproteobacteria,non-CPR-Bacteria,Bacteria,Prokaryote	0.980392	0	No	https://ggkbase.berkeley.edu
Betaproteobacteria bacterium RIFCSPLOWO2_12_FULL_62_13	Betaproteobacteria,non-CPR-Bacteria,Bacteria,Prokaryote	1	0.0392157	Yes	https://ggkbase.berkeley.edu
Betaproteobacteria bacterium RIFCSPHIGHO2_12_FULL_69_13	Betaproteobacteria,non-CPR-Bacteria,Bacteria,Prokaryote	0.901961	0.0196078	No	https://ggkbase.berkeley.edu
Desulfobacterales bacterium RIFOXYA12_FULL_46_15	Deltaproteobacteria,non-CPR-Bacteria,Bacteria,Prokaryote	1	0.0588235	Yes	https://ggkbase.berkeley.edu
Deltaproteobacteria bacterium GWC2_42_11	Deltaproteobacteria,non-CPR-Bacteria,Bacteria,Prokaryote	1	0.0588235	Yes	https://ggkbase.berkeley.edu
Candidatus Jacksonbacteria bacterium RIFCSPHIGHO2_02_FULL_44_25	Jacksonbacteria,Parcubacteria,CPR,Bacteria,Prokaryote	0.976744	0.0232558	Yes	https://ggkbase.berkeley.edu
CG2_30_FULL_Oscillatoriales_44_21_curated	Cyanobacteria,non-CPR-Bacteria,Bacteria,Prokaryote	0.980392	0	Yes	https://ggkbase.berkeley.edu
candidate division WWE3 bacterium RBG_19FT_COMBO_53_11	WWE3,CPR,Bacteria,Prokaryote	0.930233	0.0232558	Yes	https://ggkbase.berkeley.edu
candidate division CPR3 bacterium GWF2_35_18	CPR3,CPR,Bacteria,Prokaryote	1	0	Yes	https://ggkbase.berkeley.edu
Candidatus Nealsonbacteria bacterium RIFCSPLOWO2_02_39_8	Nealsonbacteria,Parcubacteria,CPR,Bacteria,Prokaryote	0.837209	0	Yes	https://ggkbase.berkeley.edu
Candidatus Nomurabacteria bacterium RIFCSPHIGHO2_01_FULL_43_16	Nomurabacteria,Parcubacteria,CPR,Bacteria,Prokaryote	0.930233	0	Yes	https://ggkbase.berkeley.edu
GWC2_OD1-rel_39_11	Unknown,Parcubacteria,CPR,Bacteria,Prokaryote	0.860465	0.0465116	Yes	https://ggkbase.berkeley.edu
Candidatus Levybacteria bacterium RIFCSPHIGHO2_12_FULL_37_9	Levybacteria,Microgenomates,CPR,Bacteria,Prokaryote	0.953488	0.0232558	Yes	https://ggkbase.berkeley.edu
Candidatus Gottesmanbacteria bacterium RIFCSPHIGHO2_12_FULL_40_13	Gottesmanbacteria,Microgenomates,CPR,Bacteria,Prokaryote	1	0	Yes	https://ggkbase.berkeley.edu
GWE2_OD1_43_12	Unknown,Parcubacteria,CPR,Bacteria,Prokaryote	0.906977	0.0697674	Yes	https://ggkbase.berkeley.edu
GWE1_Berkelbacteria_39_12	Berkelbacteria,CPR,Bacteria,Prokaryote	1	0	Yes	https://ggkbase.berkeley.edu
Spirochaetes bacterium GWF2_52_7	Spirochaetes,non-CPR-Bacteria,Bacteria,Prokaryote	0.745098	0.117647	No	https://ggkbase.berkeley.edu
GWA1_OP11_38_7	Daviesbacteria,Microgenomates,CPR,Bacteria,Prokaryote	0.790698	0.0465116	Yes	https://ggkbase.berkeley.edu
GWB1_OD1_55_9	Unknown,Parcubacteria,CPR,Bacteria,Prokaryote	0.976744	0.0232558	Yes	https://ggkbase.berkeley.edu
GWF2_OP11_42_51	Collierbacteria,Microgenomates,CPR,Bacteria,Prokaryote	0.906977	0.0232558	Yes	https://ggkbase.berkeley.edu
Candidatus Taylorbacteria bacterium RIFCSPLOWO2_12_FULL_49_67	Taylorbacteria,Parcubacteria,CPR,Bacteria,Prokaryote	0.813953	0	Yes	https://ggkbase.berkeley.edu
GWC1_OD1_42_21	Unknown,Parcubacteria,CPR,Bacteria,Prokaryote	0.976744	0.0465116	Yes	https://ggkbase.berkeley.edu
Candidatus Lambdaproteobacteria bacterium RIFOXYD12_FULL_49_8	Lambdaproteobacteria,non-CPR-Bacteria,Bacteria,Prokaryote	0.72549	0.0588235	No	https://ggkbase.berkeley.edu
GWF1_OP11_36_5	Pacebacteria,Microgenomates,CPR,Bacteria,Prokaryote	0.930233	0.0465116	Yes	https://ggkbase.berkeley.edu
Candidatus Zambryskibacteria bacterium RIFCSPHIGHO2_12_FULL_38_37	Zambryskibacteria,Parcubacteria,CPR,Bacteria,Prokaryote	0.953488	0.0697674	Yes	https://ggkbase.berkeley.edu
Candidatus Staskawiczbacteria bacterium RIFCSPHIGHO2_02_FULL_34_9	Staskawiczbacteria,Parcubacteria,CPR,Bacteria,Prokaryote	0.883721	0.0232558	Yes	https://ggkbase.berkeley.edu
Thermodesulfovibrio sp. RBG_19FT_COMBO_41_18	Nitrospirae,non-CPR-Bacteria,Bacteria,Prokaryote	0.764706	0	Yes	https://ggkbase.berkeley.edu
Pseudomonadales bacterium GWC2_63_15	Gammaproteobacteria,non-CPR-Bacteria,Bacteria,Prokaryote	0.764706	0.0784314	Yes	https://ggkbase.berkeley.edu
Candidatus Campbellbacteria bacterium RIFCSPLOWO2_01_FULL_34_15	Campbellbacteria,Parcubacteria,CPR,Bacteria,Prokaryote	1	0	Yes	https://ggkbase.berkeley.edu
Bacteroidetes bacterium GWF2_29_10	Bacteroidetes,non-CPR-Bacteria,Bacteria,Prokaryote	1	0.0392157	Yes	https://ggkbase.berkeley.edu
Parcubacteria group bacterium RIFCSPLOWO2_02_FULL_40_12	Unknown,Parcubacteria,CPR,Bacteria,Prokaryote	1	0.0232558	Yes	https://ggkbase.berkeley.edu
Bdellovibrionales bacterium RIFOXYD1_FULL_53_11	Deltaproteobacteria,non-CPR-Bacteria,Bacteria,Prokaryote	0.960784	0.0392157	Yes	https://ggkbase.berkeley.edu
Candidatus Campbellbacteria bacterium RIFCSPLOWO2_02_35_12	Campbellbacteria,Parcubacteria,CPR,Bacteria,Prokaryote	0.813953	0	Yes	https://ggkbase.berkeley.edu
Candidatus Staskawiczbacteria bacterium RIFCSPLOWO2_01_FULL_40_39	Staskawiczbacteria,Parcubacteria,CPR,Bacteria,Prokaryote	1	0.0697674	Yes	https://ggkbase.berkeley.edu
GWC1_OP11_40_9	Daviesbacteria,Microgenomates,CPR,Bacteria,Prokaryote	0.953488	0.0232558	Yes	https://ggkbase.berkeley.edu
GWC1_OP11_48_10	Amesbacteria,Microgenomates,CPR,Bacteria,Prokaryote	0.883721	0.0465116	Yes	https://ggkbase.berkeley.edu
Candidatus Curtissbacteria bacterium RIFCSPHIGHO2_01_FULL_41_44	Curtissbacteria,Microgenomates,CPR,Bacteria,Prokaryote	1	0	Yes	https://ggkbase.berkeley.edu
Alphaproteobacteria bacterium RIFCSPHIGHO2_01_FULL_41_14	Alphaproteobacteria,non-CPR-Bacteria,Bacteria,Prokaryote	1	0	No	https://ggkbase.berkeley.edu
GWC1_OD1_48_8_partial	Jorgensenbacteria,Parcubacteria,CPR,Bacteria,Prokaryote	0.976744	0.0232558	Yes	https://ggkbase.berkeley.edu
CG1_02_SUB10_Thiomicrospira_44_157_curated	Gammaproteobacteria,non-CPR-Bacteria,Bacteria,Prokaryote	0.901961	0	No	https://ggkbase.berkeley.edu
Betaproteobacteria bacterium RIFCSPLOWO2_02_FULL_62_17	Betaproteobacteria,non-CPR-Bacteria,Bacteria,Prokaryote	0.921569	0	Yes	https://ggkbase.berkeley.edu
Candidatus Woykebacteria bacterium RBG_16_39_9b	Woykebacteria,Microgenomates,CPR,Bacteria,Prokaryote	0.976744	0	Yes	https://ggkbase.berkeley.edu
Hydrogenophilales bacterium RIFOXYA1_FULL_63_33	Betaproteobacteria,non-CPR-Bacteria,Bacteria,Prokaryote	0.823529	0.0392157	Yes	https://ggkbase.berkeley.edu
Candidatus Levybacteria bacterium RIFCSPHIGHO2_02_FULL_37_10	Levybacteria,Microgenomates,CPR,Bacteria,Prokaryote	0.860465	0.0232558	Yes	https://ggkbase.berkeley.edu
Chloroflexi bacterium GWC2_70_10	Chloroflexi,non-CPR-Bacteria,Bacteria,Prokaryote	0.803922	0.0196078	No	https://ggkbase.berkeley.edu
Candidatus Levybacteria bacterium RIFOXYD1_FULL_40_21	Levybacteria,Microgenomates,CPR,Bacteria,Prokaryote	0.976744	0	Yes	https://ggkbase.berkeley.edu
Bacteroidetes bacterium GWB2_32_14	Bacteroidetes,non-CPR-Bacteria,Bacteria,Prokaryote	1	0	No	https://ggkbase.berkeley.edu
CG1_02_FULL_Omnitrophica_49_10_curated	Omnitrophica,non-CPR-Bacteria,Bacteria,Prokaryote	0.72549	0	Yes	https://ggkbase.berkeley.edu
Candidatus Kaiserbacteria bacterium GWA2_50_9	Kaiserbacteria,Parcubacteria,CPR,Bacteria,Prokaryote	0.883721	0.0232558	Yes	https://ggkbase.berkeley.edu
GWC1_OP11_49_7_partial	Unknown,Microgenomates,CPR,Bacteria,Prokaryote	0.72093	0.0232558	Yes	https://ggkbase.berkeley.edu
Candidatus Taylorbacteria bacterium RIFCSPLOWO2_02_FULL_43_22b	Taylorbacteria,Parcubacteria,CPR,Bacteria,Prokaryote	1	0	Yes	https://ggkbase.berkeley.edu
Candidatus Kaiserbacteria bacterium RIFCSPLOWO2_01_FULL_51_21	Kaiserbacteria,Parcubacteria,CPR,Bacteria,Prokaryote	0.976744	0	Yes	https://ggkbase.berkeley.edu
GWE1_OP11_ACD61_46_18	Collierbacteria,Microgenomates,CPR,Bacteria,Prokaryote	0.953488	0	Yes	https://ggkbase.berkeley.edu
GWD1_WWE3_42_14	WWE3,CPR,Bacteria,Prokaryote	0.697674	0.0232558	No	https://ggkbase.berkeley.edu
GWC2_OD1_42_11	Unknown,Parcubacteria,CPR,Bacteria,Prokaryote	0.72093	0.0232558	Yes	https://ggkbase.berkeley.edu
GWA2_OD1_46_10	Unknown,Parcubacteria,CPR,Bacteria,Prokaryote	1	0	Yes	https://ggkbase.berkeley.edu
Gemmatimonadetes bacterium GWC2_71_9	Gemmatimonadetes,non-CPR-Bacteria,Bacteria,Prokaryote	0.784314	0.0588235	No	https://ggkbase.berkeley.edu
Candidatus Zambryskibacteria bacterium RIFCSPLOWO2_01_FULL_45_43	Zambryskibacteria,Parcubacteria,CPR,Bacteria,Prokaryote	0.883721	0.0697674	Yes	https://ggkbase.berkeley.edu
GWA2_OD1-rel_39_18	Unknown,Parcubacteria,CPR,Bacteria,Prokaryote	0.674419	0.0232558	No	https://ggkbase.berkeley.edu
GWB1_OP11_38_5	Woesebacteria,Microgenomates,CPR,Bacteria,Prokaryote	0.837209	0	Yes	https://ggkbase.berkeley.edu
Candidatus Curtissbacteria bacterium RIFCSPLOWO2_02_FULL_40_11	Curtissbacteria,Microgenomates,CPR,Bacteria,Prokaryote	1	0	Yes	https://ggkbase.berkeley.edu
Candidatus Levybacteria bacterium RIFOXYC1_FULL_40_10	Levybacteria,Microgenomates,CPR,Bacteria,Prokaryote	0.976744	0.0232558	Yes	https://ggkbase.berkeley.edu
Bacteroidetes bacterium GWF2_41_9	Bacteroidetes,non-CPR-Bacteria,Bacteria,Prokaryote	1	0.0588235	No	https://ggkbase.berkeley.edu
Candidatus Roizmanbacteria bacterium RIFCSPLOWO2_01_FULL_37_57	Roizmanbacteria,Microgenomates,CPR,Bacteria,Prokaryote	0.883721	0.0232558	Yes	https://ggkbase.berkeley.edu
Bacteroidetes bacterium RIFCSPLOWO2_12_FULL_31_6	Bacteroidetes,non-CPR-Bacteria,Bacteria,Prokaryote	0.843137	0.0980392	Yes	https://ggkbase.berkeley.edu
GWF2_OD1_35_39	Moranbacteria,Parcubacteria,CPR,Bacteria,Prokaryote	0.976744	0.0232558	Yes	https://ggkbase.berkeley.edu
Candidatus Uhrbacteria bacterium RIFOXYA2_FULL_41_8	Uhrbacteria,Parcubacteria,CPR,Bacteria,Prokaryote	0.860465	0.0232558	Yes	https://ggkbase.berkeley.edu
Candidatus Kaiserbacteria bacterium RIFCSPLOWO2_01_FULL_54_22	Kaiserbacteria,Parcubacteria,CPR,Bacteria,Prokaryote	0.930233	0.0232558	Yes	https://ggkbase.berkeley.edu
Candidatus Doudnabacteria bacterium RIFCSPHIGHO2_01_FULL_49_9	Doudnabacteria,CPR,Bacteria,Prokaryote	0.860465	0.162791	No	https://ggkbase.berkeley.edu
Actinobacteria bacterium RBG_13_63_9	Actinobacteria,non-CPR-Bacteria,Bacteria,Prokaryote	0.705882	0.0392157	Yes	https://ggkbase.berkeley.edu
GWD1_OP11_ACD61_44_27	Collierbacteria,Microgenomates,CPR,Bacteria,Prokaryote	0.976744	0	Yes	https://ggkbase.berkeley.edu
Candidatus Doudnabacteria bacterium RIFCSPHIGHO2_01_FULL_45_18	Doudnabacteria,CPR,Bacteria,Prokaryote	0.860465	0.0465116	Yes	https://ggkbase.berkeley.edu
Candidatus Peribacteria bacterium RIFCSPHIGHO2_01_FULL_54_22	Peregrinibacteria,CPR,Bacteria,Prokaryote	0.930233	0	Yes	https://ggkbase.berkeley.edu
GWC1_OD1-i_45_18	Moranbacteria,Parcubacteria,CPR,Bacteria,Prokaryote	1	0	Yes	https://ggkbase.berkeley.edu
Candidatus Tagabacteria bacterium RIFCSPLOWO2_01_FULL_39_11	Tagabacteria,Parcubacteria,CPR,Bacteria,Prokaryote	0.813953	0.0465116	Yes	https://ggkbase.berkeley.edu
Gammaproteobacteria bacterium RIFCSPLOWO2_12_FULL_42_18	Gammaproteobacteria,non-CPR-Bacteria,Bacteria,Prokaryote	0.960784	0	No	https://ggkbase.berkeley.edu
Candidatus Melainabacteria bacterium RIFOXYA2_FULL_32_9	Melainabacteria,non-CPR-Bacteria,Bacteria,Prokaryote	0.941176	0.0196078	Yes	https://ggkbase.berkeley.edu
Candidatus Yanofskybacteria bacterium RIFCSPHIGHO2_01_FULL_43_42	Yanofskybacteria,Parcubacteria,CPR,Bacteria,Prokaryote	1	0	Yes	https://ggkbase.berkeley.edu
Gallionellales bacterium RIFCSPLOWO2_02_60_31	Betaproteobacteria,non-CPR-Bacteria,Bacteria,Prokaryote	0.72549	0.0784314	No	https://ggkbase.berkeley.edu
CG2_30_FULL_Syntrophaceae_49_12_curated	Deltaproteobacteria,non-CPR-Bacteria,Bacteria,Prokaryote	0.901961	0	Yes	https://ggkbase.berkeley.edu
Acidobacteria bacterium RIFCSPLOWO2_12_FULL_66_21	Acidobacteria,non-CPR-Bacteria,Bacteria,Prokaryote	1	0.0392157	Yes	https://ggkbase.berkeley.edu
GWE2_OD1_35_164	Moranbacteria,Parcubacteria,CPR,Bacteria,Prokaryote	0.72093	0.0232558	Yes	https://ggkbase.berkeley.edu
Candidatus Yanofskybacteria bacterium RIFOXYB1_FULL_44_29	Yanofskybacteria,Parcubacteria,CPR,Bacteria,Prokaryote	1	0	Yes	https://ggkbase.berkeley.edu
Candidatus Taylorbacteria bacterium RIFCSPHIGHO2_02_49_25	Taylorbacteria,Parcubacteria,CPR,Bacteria,Prokaryote	0.860465	0	Yes	https://ggkbase.berkeley.edu
Candidatus Staskawiczbacteria bacterium RIFOXYD12_FULL_37_10	Staskawiczbacteria,Parcubacteria,CPR,Bacteria,Prokaryote	0.953488	0.0232558	Yes	https://ggkbase.berkeley.edu
Candidatus Levybacteria bacterium RIFCSPLOWO2_02_FULL_41_11	Levybacteria,Microgenomates,CPR,Bacteria,Prokaryote	0.976744	0	Yes	https://ggkbase.berkeley.edu
Xanthomonadales bacterium RIFOXYA1_FULL_69_10	Gammaproteobacteria,non-CPR-Bacteria,Bacteria,Prokaryote	1	0	Yes	https://ggkbase.berkeley.edu
Spirochaetes bacterium RBG_16_49_21	Spirochaetes,non-CPR-Bacteria,Bacteria,Prokaryote	1	0	Yes	https://ggkbase.berkeley.edu
CG2_30_SUB10_Oscillatoriales_40_11_curated	Cyanobacteria,non-CPR-Bacteria,Bacteria,Prokaryote	0.764706	0.0392157	No	https://ggkbase.berkeley.edu
CG1_02_FULL_CPR_41_52_curated	Moranbacteria,Parcubacteria,CPR,Bacteria,Prokaryote	0.837209	0	Yes	https://ggkbase.berkeley.edu
Candidatus Veblenbacteria bacterium RIFOXYD1_FULL_43_11	Veblenbacteria,Parcubacteria,CPR,Bacteria,Prokaryote	0.930233	0.0465116	Yes	https://ggkbase.berkeley.edu
Candidatus Curtissbacteria bacterium RIFOXYB2_FULL_41_10	Curtissbacteria,Microgenomates,CPR,Bacteria,Prokaryote	1	0	Yes	https://ggkbase.berkeley.edu
CG1_02_FULL_Micrarchaeota_55_22_curated	Micrarchaeota,DPANN,Archaea,Prokaryote	0.842105	0.0526316	Yes	https://ggkbase.berkeley.edu
GWC2_WWE3_41_23	WWE3,CPR,Bacteria,Prokaryote	0.976744	0	Yes	https://ggkbase.berkeley.edu
Candidatus Portnoybacteria bacterium RIFCSPLOWO2_02_FULL_40_15	Portnoybacteria,Parcubacteria,CPR,Bacteria,Prokaryote	0.953488	0	Yes	https://ggkbase.berkeley.edu
Candidatus Melainabacteria bacterium RIFCSPHIGHO2_02_FULL_34_12	Melainabacteria,non-CPR-Bacteria,Bacteria,Prokaryote	0.980392	0	Yes	https://ggkbase.berkeley.edu
Betaproteobacteria bacterium RBG_16_64_18	Betaproteobacteria,non-CPR-Bacteria,Bacteria,Prokaryote	0.862745	0	No	https://ggkbase.berkeley.edu
GWB1_OD1_43_19	Unknown,Parcubacteria,CPR,Bacteria,Prokaryote	0.976744	0	Yes	https://ggkbase.berkeley.edu
CG1_02_FULL_Thiomicrospira_44_1556_curated	Gammaproteobacteria,non-CPR-Bacteria,Bacteria,Prokaryote	1	0	No	https://ggkbase.berkeley.edu
Candidatus Wildermuthbacteria bacterium RIFCSPHIGHO2_12_FULL_45_9	Wildermuthbacteria,Parcubacteria,CPR,Bacteria,Prokaryote	0.860465	0.0232558	Yes	https://ggkbase.berkeley.edu
GWB1_OD1_49_9	Jorgensenbacteria,Parcubacteria,CPR,Bacteria,Prokaryote	1	0.0232558	Yes	https://ggkbase.berkeley.edu
Sulfurimonas sp. RIFCSPLOWO2_12_FULL_34_6	Epsilonproteobacteria,non-CPR-Bacteria,Bacteria,Prokaryote	0.803922	0.0392157	No	https://ggkbase.berkeley.edu
candidate division WOR-1 bacterium RIFCSPLOWO2_02_FULL_46_20	WOR-1,non-CPR-Bacteria,Bacteria,Prokaryote	0.941176	0	Yes	https://ggkbase.berkeley.edu
Candidatus Azambacteria bacterium RIFOXYD1_FULL_42_11	Azambacteria,Parcubacteria,CPR,Bacteria,Prokaryote	0.930233	0.0465116	Yes	https://ggkbase.berkeley.edu
Candidatus Kaiserbacteria bacterium RIFCSPHIGHO2_02_FULL_50_50	Kaiserbacteria,Parcubacteria,CPR,Bacteria,Prokaryote	0.906977	0.0232558	Yes	https://ggkbase.berkeley.edu
Candidatus Falkowbacteria bacterium RIFOXYC2_FULL_47_12	Falkowbacteria,Parcubacteria,CPR,Bacteria,Prokaryote	0.860465	0	Yes	https://ggkbase.berkeley.edu
GWC1_OP11_47_20	Amesbacteria,Microgenomates,CPR,Bacteria,Prokaryote	0.953488	0.0465116	Yes	https://ggkbase.berkeley.edu
Planctomycetes bacterium RIFCSPLOWO2_12_FULL_50_35	Planctomycetes,non-CPR-Bacteria,Bacteria,Prokaryote	0.882353	0	No	https://ggkbase.berkeley.edu
Elusimicrobia bacterium GWB2_63_22	Elusimicrobia,non-CPR-Bacteria,Bacteria,Prokaryote	0.921569	0	Yes	https://ggkbase.berkeley.edu
GWC2_OD1_39_41	Nomurabacteria,Parcubacteria,CPR,Bacteria,Prokaryote	0.976744	0	Yes	https://ggkbase.berkeley.edu
GWB1_OP11_40_7	Roizmanbacteria,Microgenomates,CPR,Bacteria,Prokaryote	0.976744	0.0465116	Yes	https://ggkbase.berkeley.edu
Deltaproteobacteria bacterium GWA2_50_8	Deltaproteobacteria,non-CPR-Bacteria,Bacteria,Prokaryote	0.784314	0.0196078	No	https://ggkbase.berkeley.edu
CG2_30_FULL_Nitrospirae_41_42_curated	Nitrospirae,non-CPR-Bacteria,Bacteria,Prokaryote	0.882353	0	Yes	https://ggkbase.berkeley.edu
Candidatus Colwellbacteria bacterium RIFCSPLOWO2_01_FULL_48_10	Colwellbacteria,Parcubacteria,CPR,Bacteria,Prokaryote	0.976744	0.0232558	Yes	https://ggkbase.berkeley.edu
GWB1_OP11_44_11b	Gottesmanbacteria,Microgenomates,CPR,Bacteria,Prokaryote	0.860465	0.0232558	Yes	https://ggkbase.berkeley.edu
Candidatus Falkowbacteria bacterium RIFOXYB2_FULL_34_18	Falkowbacteria,Parcubacteria,CPR,Bacteria,Prokaryote	1	0	Yes	https://ggkbase.berkeley.edu
Candidatus Kaiserbacteria bacterium RIFCSPHIGHO2_02_FULL_55_25	Kaiserbacteria,Parcubacteria,CPR,Bacteria,Prokaryote	0.953488	0.0465116	Yes	https://ggkbase.berkeley.edu
Candidatus Giovannonibacteria bacterium RIFCSPLOWO2_02_FULL_43_11b	Giovannonibacteria,Parcubacteria,CPR,Bacteria,Prokaryote	0.976744	0.0232558	Yes	https://ggkbase.berkeley.edu
Candidatus Roizmanbacteria bacterium RIFCSPHIGHO2_12_FULL_36_11	Roizmanbacteria,Microgenomates,CPR,Bacteria,Prokaryote	0.930233	0.0232558	Yes	https://ggkbase.berkeley.edu
Candidatus Azambacteria bacterium RIFCSPLOWO2_02_FULL_46_11	Azambacteria,Parcubacteria,CPR,Bacteria,Prokaryote	0.930233	0	Yes	https://ggkbase.berkeley.edu
Alphaproteobacteria bacterium RIFCSPHIGHO2_02_FULL_40_34	Alphaproteobacteria,non-CPR-Bacteria,Bacteria,Prokaryote	0.941176	0.0196078	Yes	https://ggkbase.berkeley.edu
GWA1_OD1_36_12	Unknown,Parcubacteria,CPR,Bacteria,Prokaryote	0.883721	0.0465116	Yes	https://ggkbase.berkeley.edu
Candidatus Wolfebacteria bacterium RIFOXYD12_FULL_48_21	Wolfebacteria,Parcubacteria,CPR,Bacteria,Prokaryote	1	0.0232558	Yes	https://ggkbase.berkeley.edu
GWA1_OP11_46_30	Beckwithbacteria,Microgenomates,CPR,Bacteria,Prokaryote	1	0	Yes	https://ggkbase.berkeley.edu
Candidatus Berkelbacteria bacterium RIFCSPHIGHO2_12_FULL_36_9	Berkelbacteria,CPR,Bacteria,Prokaryote	0.930233	0.0232558	Yes	https://ggkbase.berkeley.edu
GWA2_OD1_39_24	Falkowbacteria,Parcubacteria,CPR,Bacteria,Prokaryote	0.55814	0.0697674	No	https://ggkbase.berkeley.edu
Candidatus Giovannonibacteria bacterium RIFCSPLOWO2_01_FULL_43_160	Giovannonibacteria,Parcubacteria,CPR,Bacteria,Prokaryote	0.953488	0	Yes	https://ggkbase.berkeley.edu
Candidatus Wolfebacteria bacterium RIFCSPLOWO2_01_FULL_45_19	Wolfebacteria,Parcubacteria,CPR,Bacteria,Prokaryote	1	0	Yes	https://ggkbase.berkeley.edu
Candidatus Levybacteria bacterium RIFCSPLOWO2_01_FULL_37_20	Levybacteria,Microgenomates,CPR,Bacteria,Prokaryote	0.976744	0	Yes	https://ggkbase.berkeley.edu
Candidatus Daviesbacteria bacterium RIFCSPLOWO2_01_FULL_39_12	Gottesmanbacteria,Microgenomates,CPR,Bacteria,Prokaryote	0.976744	0	Yes	https://ggkbase.berkeley.edu
GWB1_OD1_37_5	Nomurabacteria,Parcubacteria,CPR,Bacteria,Prokaryote	0.767442	0.0232558	Yes	https://ggkbase.berkeley.edu
CG2_30_FULL_Wirthbacteria_54_11_curated	Wirthbacteria,non-CPR-Bacteria,Bacteria,Prokaryote	0.901961	0	Yes	https://ggkbase.berkeley.edu
Candidatus Nealsonbacteria bacterium RIFOXYD1_FULL_39_11	Nealsonbacteria,Parcubacteria,CPR,Bacteria,Prokaryote	1	0.0465116	Yes	https://ggkbase.berkeley.edu
Candidatus Spechtbacteria bacterium RIFCSPHIGHO2_12_FULL_38_30	Spechtbacteria,Parcubacteria,CPR,Bacteria,Prokaryote	0.930233	0	Yes	https://ggkbase.berkeley.edu
Candidatus Liptonbacteria bacterium RIFCSPHIGHO2_01_FULL_56_18b	Liptonbacteria,Parcubacteria,CPR,Bacteria,Prokaryote	0.906977	0	Yes	https://ggkbase.berkeley.edu
Candidatus Beckwithbacteria bacterium RIFOXYD1_FULL_50_11	Beckwithbacteria,Microgenomates,CPR,Bacteria,Prokaryote	0.953488	0.0232558	Yes	https://ggkbase.berkeley.edu
Candidatus Azambacteria bacterium RIFCSPLOWO2_01_FULL_37_9	Azambacteria,Parcubacteria,CPR,Bacteria,Prokaryote	0.906977	0.0232558	Yes	https://ggkbase.berkeley.edu
Candidatus Ryanbacteria bacterium RIFCSPLOWO2_02_FULL_45_11c	Ryanbacteria,Parcubacteria,CPR,Bacteria,Prokaryote	0.837209	0	Yes	https://ggkbase.berkeley.edu
Candidatus Staskawiczbacteria bacterium RIFCSPLOWO2_01_FULL_38_12b	Staskawiczbacteria,Parcubacteria,CPR,Bacteria,Prokaryote	0.953488	0	Yes	https://ggkbase.berkeley.edu
GWC1_OD1_38_6	Unknown,Parcubacteria,CPR,Bacteria,Prokaryote	0.837209	0.0465116	Yes	https://ggkbase.berkeley.edu
Candidatus Peribacteria bacterium RIFOXYD1_FULL_54_13	Peregrinibacteria,CPR,Bacteria,Prokaryote	0.953488	0	Yes	https://ggkbase.berkeley.edu
Ignavibacteria bacterium GWA2_55_25	Ignavibacteria,non-CPR-Bacteria,Bacteria,Prokaryote	0.745098	0	Yes	https://ggkbase.berkeley.edu
GWC2_OD1_40_10	Unknown,Parcubacteria,CPR,Bacteria,Prokaryote	1	0	Yes	https://ggkbase.berkeley.edu
Candidatus Nomurabacteria bacterium RIFCSPLOWO2_02_FULL_42_24	Nomurabacteria,Parcubacteria,CPR,Bacteria,Prokaryote	0.976744	0.0232558	Yes	https://ggkbase.berkeley.edu
Candidatus Doudnabacteria bacterium RIFCSPHIGHO2_01_FULL_43_23	Doudnabacteria,CPR,Bacteria,Prokaryote	0.813953	0.0232558	Yes	https://ggkbase.berkeley.edu
GWB1_OD1_52_7	Unknown,Parcubacteria,CPR,Bacteria,Prokaryote	0.72093	0.0697674	Yes	https://ggkbase.berkeley.edu
Alphaproteobacteria bacterium RIFCSPHIGHO2_01_FULL_40_8	Alphaproteobacteria,non-CPR-Bacteria,Bacteria,Prokaryote	0.784314	0.0392157	No	https://ggkbase.berkeley.edu
GWC2_WWE3_44_85	WWE3,CPR,Bacteria,Prokaryote	1	0	Yes	https://ggkbase.berkeley.edu
GWA2_OD1_42_35_partial	Unknown,Parcubacteria,CPR,Bacteria,Prokaryote	0.744186	0	Yes	https://ggkbase.berkeley.edu
Candidatus Yanofskybacteria bacterium RIFOXYD1_FULL_42_10	Yanofskybacteria,Parcubacteria,CPR,Bacteria,Prokaryote	0.930233	0.0232558	Yes	https://ggkbase.berkeley.edu
Candidatus Spechtbacteria bacterium RIFCSPHIGHO2_02_FULL_43_15b	Spechtbacteria,Parcubacteria,CPR,Bacteria,Prokaryote	1	0	Yes	https://ggkbase.berkeley.edu
Candidatus Kaiserbacteria bacterium RIFCSPLOWO2_01_FULL_54_24	Kaiserbacteria,Parcubacteria,CPR,Bacteria,Prokaryote	0.906977	0.0697674	Yes	https://ggkbase.berkeley.edu
Candidatus Ryanbacteria bacterium RIFCSPHIGHO2_02_FULL_45_43	Ryanbacteria,Parcubacteria,CPR,Bacteria,Prokaryote	1	0	Yes	https://ggkbase.berkeley.edu
Candidatus Collierbacteria bacterium RIFOXYB2_FULL_46_14	Collierbacteria,Microgenomates,CPR,Bacteria,Prokaryote	1	0	Yes	https://ggkbase.berkeley.edu
CG2_30_SUB100_Rhodobacteraceae_10_405_curated	Alphaproteobacteria,non-CPR-Bacteria,Bacteria,Prokaryote	0.941176	0.0392157	Yes	https://ggkbase.berkeley.edu
Candidatus Veblenbacteria bacterium RIFOXYC1_FULL_42_9	Veblenbacteria,Parcubacteria,CPR,Bacteria,Prokaryote	0.860465	0.0232558	Yes	https://ggkbase.berkeley.edu
CG1_02_FULL_Zetaproteobacteria_55_237_curated	Zetaproteobacteria,non-CPR-Bacteria,Bacteria,Prokaryote	0.941176	0	Yes	https://ggkbase.berkeley.edu
Lentisphaerae bacterium RIFOXYA12_FULL_48_11	Lentisphaerae,non-CPR-Bacteria,Bacteria,Prokaryote	0.960784	0.0196078	Yes	https://ggkbase.berkeley.edu
Fluviicola sp. RIFCSPHIGHO2_01_FULL_43_53	Bacteroidetes,non-CPR-Bacteria,Bacteria,Prokaryote	1	0	Yes	https://ggkbase.berkeley.edu
Chloroflexi bacterium RIFOXYC12_FULL_59_14	Chloroflexi,non-CPR-Bacteria,Bacteria,Prokaryote	0.568627	0.0196078	No	https://ggkbase.berkeley.edu
Candidatus Buchananbacteria bacterium RIFCSPLOWO2_01_FULL_40_23b	Falkowbacteria,Parcubacteria,CPR,Bacteria,Prokaryote	0.976744	0.0465116	Yes	https://ggkbase.berkeley.edu
Candidatus Nealsonbacteria bacterium RIFCSPLOWO2_01_FULL_38_120	Nealsonbacteria,Parcubacteria,CPR,Bacteria,Prokaryote	0.906977	0	Yes	https://ggkbase.berkeley.edu
GWF1_WS6_35_23_partial	WS6,CPR,Bacteria,Prokaryote	0.534884	0.0465116	No	https://ggkbase.berkeley.edu
Ignavibacteria bacterium GWA2_55_11	Ignavibacteria,non-CPR-Bacteria,Bacteria,Prokaryote	0.921569	0	No	https://ggkbase.berkeley.edu
Candidatus Blackburnbacteria bacterium RIFCSPLOWO2_01_FULL_40_20	Blackburnbacteria,Microgenomates,CPR,Bacteria,Prokaryote	1	0	Yes	https://ggkbase.berkeley.edu
Candidatus Komeilibacteria bacterium RIFOXYC2_FULL_45_12	Komeilibacteria,Parcubacteria,CPR,Bacteria,Prokaryote	0.976744	0.0232558	Yes	https://ggkbase.berkeley.edu
Tenericutes bacterium GWA2_35_7	Tenericutes,non-CPR-Bacteria,Bacteria,Prokaryote	0.843137	0.0196078	No	https://ggkbase.berkeley.edu
Deltaproteobacteria bacterium RBG_16_64_85	Deltaproteobacteria,non-CPR-Bacteria,Bacteria,Prokaryote	1	0	Yes	https://ggkbase.berkeley.edu
Candidatus Woesebacteria bacterium RIFCSPLOWO2_01_FULL_42_67	Woesebacteria,Microgenomates,CPR,Bacteria,Prokaryote	0.953488	0	Yes	https://ggkbase.berkeley.edu
GWE2_WWE3_43_18	WWE3,CPR,Bacteria,Prokaryote	0.976744	0.0232558	Yes	https://ggkbase.berkeley.edu
Chloroflexi bacterium RBG_13_54_8	Chloroflexi,non-CPR-Bacteria,Bacteria,Prokaryote	0.882353	0	Yes	https://ggkbase.berkeley.edu
Candidatus Gottesmanbacteria bacterium RIFOXYB1_FULL_47_11	Gottesmanbacteria,Microgenomates,CPR,Bacteria,Prokaryote	1	0.0232558	Yes	https://ggkbase.berkeley.edu
Bacteroidetes bacterium GWF2_33_38	Bacteroidetes,non-CPR-Bacteria,Bacteria,Prokaryote	1	0	Yes	https://ggkbase.berkeley.edu
Omnitrophica WOR_2 bacterium RIFOXYC2_FULL_43_9	Omnitrophica,non-CPR-Bacteria,Bacteria,Prokaryote	0.823529	0.0196078	No	https://ggkbase.berkeley.edu
Candidatus Magasanikbacteria bacterium RIFCSPHIGHO2_02_FULL_51_14	Magasanikbacteria,Parcubacteria,CPR,Bacteria,Prokaryote	0.883721	0.0232558	Yes	https://ggkbase.berkeley.edu
Deltaproteobacteria bacterium RIFCSPLOWO2_02_FULL_57_26	Deltaproteobacteria,non-CPR-Bacteria,Bacteria,Prokaryote	0.882353	0	No	https://ggkbase.berkeley.edu
Caldithrix sp. RBG_13_44_9	Caldithrix,non-CPR-Bacteria,Bacteria,Prokaryote	0.921569	0.0196078	Yes	https://ggkbase.berkeley.edu
Euryarchaeota archaeon RBG_19FT_COMBO_56_21	Euryarchaeota,non-DPANN-Archaea,Archaea,Prokaryote	0.947368	0.0526316	Yes	https://ggkbase.berkeley.edu
Candidatus Kaiserbacteria bacterium RIFCSPHIGHO2_01_FULL_55_37	Kaiserbacteria,Parcubacteria,CPR,Bacteria,Prokaryote	0.906977	0.0232558	Yes	https://ggkbase.berkeley.edu
Thermodesulfovibrio sp. RBG_19FT_COMBO_42_12	Nitrospirae,non-CPR-Bacteria,Bacteria,Prokaryote	0.980392	0.0392157	Yes	https://ggkbase.berkeley.edu
Candidatus Sungbacteria bacterium RIFCSPHIGHO2_02_FULL_49_12	Sungbacteria,Parcubacteria,CPR,Bacteria,Prokaryote	0.860465	0	Yes	https://ggkbase.berkeley.edu
Bacteroidetes bacterium RIFOXYA2_FULL_33_7	Bacteroidetes,non-CPR-Bacteria,Bacteria,Prokaryote	0.843137	0.0196078	No	https://ggkbase.berkeley.edu
Deltaproteobacteria bacterium RBG_13_43_22	Deltaproteobacteria,non-CPR-Bacteria,Bacteria,Prokaryote	0.862745	0.0196078	Yes	https://ggkbase.berkeley.edu
Candidatus Giovannonibacteria bacterium RIFOXYD1_FULL_48_21	Giovannonibacteria,Parcubacteria,CPR,Bacteria,Prokaryote	1	0	Yes	https://ggkbase.berkeley.edu
Desulfuromonadales bacterium GWD2_61_12	Deltaproteobacteria,non-CPR-Bacteria,Bacteria,Prokaryote	0.921569	0	Yes	https://ggkbase.berkeley.edu
Candidatus Buchananbacteria bacterium RIFCSPHIGHO2_01_FULL_40_35	Falkowbacteria,Parcubacteria,CPR,Bacteria,Prokaryote	0.860465	0	Yes	https://ggkbase.berkeley.edu
Geobacteraceae bacterium GWB2_52_12	Deltaproteobacteria,non-CPR-Bacteria,Bacteria,Prokaryote	0.803922	0	Yes	https://ggkbase.berkeley.edu
Candidatus Collierbacteria bacterium RIFOXYD1_FULL_40_9	Collierbacteria,Microgenomates,CPR,Bacteria,Prokaryote	0.860465	0.0465116	Yes	https://ggkbase.berkeley.edu
Planctomycetes bacterium GWC2_49_10	Planctomycetes,non-CPR-Bacteria,Bacteria,Prokaryote	0.607843	0.0196078	No	https://ggkbase.berkeley.edu
Candidatus Bathyarchaeota archaeon RBG_13_46_16b	Bathyarchaeota,non-DPANN-Archaea,Archaea,Prokaryote	0.842105	0	Yes	https://ggkbase.berkeley.edu
Deltaproteobacteria bacterium RBG_19FT_COMBO_46_12	Deltaproteobacteria,non-CPR-Bacteria,Bacteria,Prokaryote	0.764706	0.0196078	Yes	https://ggkbase.berkeley.edu
Sphingopyxis sp. RIFCSPHIGHO2_12_FULL_65_19	Alphaproteobacteria,non-CPR-Bacteria,Bacteria,Prokaryote	0.980392	0.0196078	Yes	https://ggkbase.berkeley.edu
CG2_30_FULL_Comamonadaceae_59_20_curated	Betaproteobacteria,non-CPR-Bacteria,Bacteria,Prokaryote	0.921569	0	Yes	https://ggkbase.berkeley.edu
Candidatus Ryanbacteria bacterium RIFCSPLOWO2_01_FULL_48_26	Ryanbacteria,Parcubacteria,CPR,Bacteria,Prokaryote	0.837209	0.0232558	Yes	https://ggkbase.berkeley.edu
Sulfuricurvum sp. RIFOXYD12_FULL_44_77	Epsilonproteobacteria,non-CPR-Bacteria,Bacteria,Prokaryote	0.901961	0.0196078	No	https://ggkbase.berkeley.edu
GWF2_TM6_33_332	TM6,non-CPR-Bacteria,Bacteria,Prokaryote	0.980392	0	Yes	https://ggkbase.berkeley.edu
Deltaproteobacteria bacterium RIFOXYB2_FULL_66_7	Deltaproteobacteria,non-CPR-Bacteria,Bacteria,Prokaryote	0.705882	0.0392157	No	https://ggkbase.berkeley.edu
Planctomycetes bacterium GWF2_42_9	Planctomycetes,non-CPR-Bacteria,Bacteria,Prokaryote	0.921569	0	Yes	https://ggkbase.berkeley.edu
Betaproteobacteria bacterium RBG_16_58_11	Betaproteobacteria,non-CPR-Bacteria,Bacteria,Prokaryote	0.803922	0	No	https://ggkbase.berkeley.edu
Candidatus Daviesbacteria bacterium RIFCSPHIGHO2_02_FULL_39_8	Gottesmanbacteria,Microgenomates,CPR,Bacteria,Prokaryote	0.813953	0	Yes	https://ggkbase.berkeley.edu
candidate division WWE3 bacterium RIFOXYD2_FULL_43_10	WWE3,CPR,Bacteria,Prokaryote	0.953488	0	Yes	https://ggkbase.berkeley.edu
Deltaproteobacteria bacterium GWB2_55_19	Deltaproteobacteria,non-CPR-Bacteria,Bacteria,Prokaryote	1	0	Yes	https://ggkbase.berkeley.edu
Candidatus Wildermuthbacteria bacterium RIFCSPHIGHO2_01_FULL_48_27b	Wildermuthbacteria,Parcubacteria,CPR,Bacteria,Prokaryote	0.930233	0	Yes	https://ggkbase.berkeley.edu
Deltaproteobacteria bacterium GWC2_42_51	Deltaproteobacteria,non-CPR-Bacteria,Bacteria,Prokaryote	0.843137	0	No	https://ggkbase.berkeley.edu
Candidatus Staskawiczbacteria bacterium RIFOXYD1_FULL_39_28	Staskawiczbacteria,Parcubacteria,CPR,Bacteria,Prokaryote	0.860465	0	Yes	https://ggkbase.berkeley.edu
Candidatus Uhrbacteria bacterium RIFCSPHIGHO2_12_FULL_47_11	Uhrbacteria,Parcubacteria,CPR,Bacteria,Prokaryote	0.813953	0	Yes	https://ggkbase.berkeley.edu
Candidatus Peregrinibacteria bacterium RIFOXYB2_FULL_32_7	Peregrinibacteria,CPR,Bacteria,Prokaryote	0.930233	0.0232558	Yes	https://ggkbase.berkeley.edu
Burkholderiales bacterium RIFCSPHIGHO2_01_FULL_64_960	Betaproteobacteria,non-CPR-Bacteria,Bacteria,Prokaryote	1	0	No	https://ggkbase.berkeley.edu
Candidatus Wildermuthbacteria bacterium RIFCSPLOWO2_01_FULL_48_35	Wildermuthbacteria,Parcubacteria,CPR,Bacteria,Prokaryote	0.930233	0.0232558	Yes	https://ggkbase.berkeley.edu
CG1_02_FULL_Comamonadaceae_60_18_curated	Betaproteobacteria,non-CPR-Bacteria,Bacteria,Prokaryote	0.921569	0	Yes	https://ggkbase.berkeley.edu
Candidatus Falkowbacteria bacterium RIFOXYC2_FULL_48_21	Falkowbacteria,Parcubacteria,CPR,Bacteria,Prokaryote	0.813953	0	Yes	https://ggkbase.berkeley.edu
Candidatus Nealsonbacteria bacterium RBG_13_37_56	Nealsonbacteria,Parcubacteria,CPR,Bacteria,Prokaryote	0.860465	0.0465116	Yes	https://ggkbase.berkeley.edu
Betaproteobacteria bacterium RIFCSPLOWO2_02_64_14	Betaproteobacteria,non-CPR-Bacteria,Bacteria,Prokaryote	0.921569	0.0196078	Yes	https://ggkbase.berkeley.edu
Candidatus Wildermuthbacteria bacterium RIFCSPHIGHO2_01_FULL_45_20	Wildermuthbacteria,Parcubacteria,CPR,Bacteria,Prokaryote	0.906977	0	Yes	https://ggkbase.berkeley.edu
Candidatus Nomurabacteria bacterium RBG_16_40_11	Nomurabacteria,Parcubacteria,CPR,Bacteria,Prokaryote	0.953488	0	Yes	https://ggkbase.berkeley.edu
GWC1_OP11_37_12b	Unknown,Microgenomates,CPR,Bacteria,Prokaryote	1	0	Yes	https://ggkbase.berkeley.edu
Candidatus Giovannonibacteria bacterium RIFCSPHIGHO2_12_FULL_43_15	Giovannonibacteria,Parcubacteria,CPR,Bacteria,Prokaryote	0.953488	0.0232558	Yes	https://ggkbase.berkeley.edu
Candidatus Adlerbacteria bacterium RIFCSPLOWO2_01_FULL_51_16	Adlerbacteria,Parcubacteria,CPR,Bacteria,Prokaryote	0.953488	0.0232558	Yes	https://ggkbase.berkeley.edu
Gammaproteobacteria bacterium RIFCSPHIGHO2_12_FULL_43_28	Gammaproteobacteria,non-CPR-Bacteria,Bacteria,Prokaryote	0.921569	0	Yes	https://ggkbase.berkeley.edu
Candidatus Roizmanbacteria bacterium RIFCSPHIGHO2_12_FULL_37_23	Roizmanbacteria,Microgenomates,CPR,Bacteria,Prokaryote	0.976744	0	Yes	https://ggkbase.berkeley.edu
Candidatus Nomurabacteria bacterium RIFCSPLOWO2_02_FULL_40_67	Nomurabacteria,Parcubacteria,CPR,Bacteria,Prokaryote	0.976744	0	Yes	https://ggkbase.berkeley.edu
Candidatus Woesebacteria bacterium RIFCSPHIGHO2_02_FULL_38_9	Woesebacteria,Microgenomates,CPR,Bacteria,Prokaryote	0.953488	0.0232558	Yes	https://ggkbase.berkeley.edu
Gammaproteobacteria bacterium RIFCSPHIGHO2_12_FULL_41_25	Gammaproteobacteria,non-CPR-Bacteria,Bacteria,Prokaryote	0.882353	0	No	https://ggkbase.berkeley.edu
Sulfurimonas sp. RIFCSPLOWO2_12_FULL_36_74	Epsilonproteobacteria,non-CPR-Bacteria,Bacteria,Prokaryote	0.941176	0.0392157	No	https://ggkbase.berkeley.edu
GWF2_OD1-rel_39_13_partial	Unknown,Parcubacteria,CPR,Bacteria,Prokaryote	0.55814	0	No	https://ggkbase.berkeley.edu
CG2_30_FULL_CPR_42_34_curated	Berkelbacteria,CPR,Bacteria,Prokaryote	0.790698	0.0232558	Yes	https://ggkbase.berkeley.edu
Betaproteobacteria bacterium RIFCSPLOWO2_12_FULL_68_20	Betaproteobacteria,non-CPR-Bacteria,Bacteria,Prokaryote	0.980392	0	Yes	https://ggkbase.berkeley.edu
CG1_02_SUB10_Archaeon_33_64_curated	Euryarchaeota,non-DPANN-Archaea,Archaea,Prokaryote	0.921053	0.0526316	No	https://ggkbase.berkeley.edu
CG1_02_FULL_Zetaproteobacteria_53_45_curated	Zetaproteobacteria,non-CPR-Bacteria,Bacteria,Prokaryote	0.941176	0	Yes	https://ggkbase.berkeley.edu
Candidatus Moranbacteria bacterium RIFCSPLOWO2_02_FULL_48_19	Moranbacteria,Parcubacteria,CPR,Bacteria,Prokaryote	0.906977	0	Yes	https://ggkbase.berkeley.edu
Candidatus Pacebacteria bacterium RIFOXYB1_FULL_44_10	Pacebacteria,Microgenomates,CPR,Bacteria,Prokaryote	0.953488	0	Yes	https://ggkbase.berkeley.edu
Candidatus Schekmanbacteria bacterium GWA2_38_11	Schekmanbacteria,non-CPR-Bacteria,Bacteria,Prokaryote	0.764706	0.0196078	No	https://ggkbase.berkeley.edu
Candidatus Nealsonbacteria bacterium RBG_13_42_11	Nealsonbacteria,Parcubacteria,CPR,Bacteria,Prokaryote	0.930233	0	Yes	https://ggkbase.berkeley.edu
Actinobacteria bacterium RBG_16_70_17	Actinobacteria,non-CPR-Bacteria,Bacteria,Prokaryote	0.901961	0.0196078	Yes	https://ggkbase.berkeley.edu
Candidatus Uhrbacteria bacterium RIFCSPHIGHO2_01_FULL_46_23	Uhrbacteria,Parcubacteria,CPR,Bacteria,Prokaryote	0.930233	0	Yes	https://ggkbase.berkeley.edu
CG1_02_FULL_Bacteroidetes_33_90_curated	Bacteroidetes,non-CPR-Bacteria,Bacteria,Prokaryote	0.980392	0	Yes	https://ggkbase.berkeley.edu
Tenericutes bacterium GWF2_38_8	Tenericutes,non-CPR-Bacteria,Bacteria,Prokaryote	0.784314	0.0196078	No	https://ggkbase.berkeley.edu
Candidatus Curtissbacteria bacterium RIFCSPLOWO2_02_FULL_42_37	Curtissbacteria,Microgenomates,CPR,Bacteria,Prokaryote	1	0	Yes	https://ggkbase.berkeley.edu
Candidatus Saccharibacteria bacterium RIFCSPHIGHO2_12_FULL_42_8	Candidatus Saccharibacteria,CPR,Bacteria,Prokaryote	0.860465	0.0697674	Yes	https://ggkbase.berkeley.edu
GWA2_OD1_ACD66_42_220	Uhrbacteria,Parcubacteria,CPR,Bacteria,Prokaryote	0.953488	0	Yes	https://ggkbase.berkeley.edu
Candidatus Uhrbacteria bacterium RIFCSPHIGHO2_12_FULL_57_11	Uhrbacteria,Parcubacteria,CPR,Bacteria,Prokaryote	0.860465	0	Yes	https://ggkbase.berkeley.edu
WS6_GWF1_33_233	WS6,CPR,Bacteria,Prokaryote	0.953488	0	Yes	https://ggkbase.berkeley.edu
Candidatus Kaiserbacteria bacterium RIFCSPHIGHO2_01_FULL_56_24	Kaiserbacteria,Parcubacteria,CPR,Bacteria,Prokaryote	1	0.0465116	Yes	https://ggkbase.berkeley.edu
CG2_30_FULL_Betaproteobacteria_62_5257_curated	Betaproteobacteria,non-CPR-Bacteria,Bacteria,Prokaryote	0.980392	0	No	https://ggkbase.berkeley.edu
Treponema sp. GWA1_62_8	Spirochaetes,non-CPR-Bacteria,Bacteria,Prokaryote	0.980392	0.0392157	Yes	https://ggkbase.berkeley.edu
GWE2_OP11_42_48	Collierbacteria,Microgenomates,CPR,Bacteria,Prokaryote	0.906977	0.0465116	Yes	https://ggkbase.berkeley.edu
Deltaproteobacteria bacterium RIFCSPHIGHO2_02_FULL_42_44	Deltaproteobacteria,non-CPR-Bacteria,Bacteria,Prokaryote	0.843137	0.0196078	No	https://ggkbase.berkeley.edu
Candidatus Kaiserbacteria bacterium RIFCSPHIGHO2_12_45_16	Kaiserbacteria,Parcubacteria,CPR,Bacteria,Prokaryote	0.883721	0.0697674	Yes	https://ggkbase.berkeley.edu
Candidatus Komeilibacteria bacterium RIFCSPHIGHO2_01_FULL_52_14	Komeilibacteria,Parcubacteria,CPR,Bacteria,Prokaryote	0.906977	0	Yes	https://ggkbase.berkeley.edu
Candidatus Daviesbacteria bacterium RIFCSPLOWO2_01_FULL_43_15	Daviesbacteria,Microgenomates,CPR,Bacteria,Prokaryote	0.976744	0	Yes	https://ggkbase.berkeley.edu
Candidatus Uhrbacteria bacterium RIFCSPLOWO2_01_FULL_55_36	Uhrbacteria,Parcubacteria,CPR,Bacteria,Prokaryote	0.813953	0.0232558	Yes	https://ggkbase.berkeley.edu
Candidatus Gottesmanbacteria bacterium RIFCSPHIGHO2_12_FULL_43_26	Gottesmanbacteria,Microgenomates,CPR,Bacteria,Prokaryote	0.976744	0	Yes	https://ggkbase.berkeley.edu
Ignavibacteria bacterium RIFCSPLOWO2_02_FULL_55_14	Ignavibacteria,non-CPR-Bacteria,Bacteria,Prokaryote	0.941176	0	Yes	https://ggkbase.berkeley.edu
Omnitrophica WOR_2 bacterium RIFCSPLOWO2_12_FULL_50_9	Omnitrophica,non-CPR-Bacteria,Bacteria,Prokaryote	0.784314	0.0196078	No	https://ggkbase.berkeley.edu
Candidatus Amesbacteria bacterium RIFCSPHIGHO2_01_FULL_48_32b	Amesbacteria,Microgenomates,CPR,Bacteria,Prokaryote	0.976744	0	Yes	https://ggkbase.berkeley.edu
Candidatus Levybacteria bacterium RIFCSPLOWO2_02_FULL_39_26	Levybacteria,Microgenomates,CPR,Bacteria,Prokaryote	0.953488	0	Yes	https://ggkbase.berkeley.edu
Bacteroidetes bacterium GWE2_32_14	Bacteroidetes,non-CPR-Bacteria,Bacteria,Prokaryote	1	0	Yes	https://ggkbase.berkeley.edu
Candidatus Taylorbacteria bacterium RIFCSPHIGHO2_02_FULL_47_18	Taylorbacteria,Parcubacteria,CPR,Bacteria,Prokaryote	0.976744	0.0232558	Yes	https://ggkbase.berkeley.edu
Deltaproteobacteria bacterium RIFCSPHIGHO2_02_FULL_50_15	Deltaproteobacteria,non-CPR-Bacteria,Bacteria,Prokaryote	0.980392	0	No	https://ggkbase.berkeley.edu
Candidatus Nomurabacteria bacterium RIFCSPLOWO2_01_FULL_36_10b	Nomurabacteria,Parcubacteria,CPR,Bacteria,Prokaryote	0.930233	0	Yes	https://ggkbase.berkeley.edu
Acidobacteria bacterium RBG_16_68_9	Acidobacteria,non-CPR-Bacteria,Bacteria,Prokaryote	0.705882	0.0196078	Yes	https://ggkbase.berkeley.edu
Candidatus Kerfeldbacteria bacterium RIFOXYC2_FULL_38_9	Kerfeldbacteria,Parcubacteria,CPR,Bacteria,Prokaryote	0.976744	0	Yes	https://ggkbase.berkeley.edu
Candidatus Staskawiczbacteria bacterium RIFOXYB1_FULL_32_11	Staskawiczbacteria,Parcubacteria,CPR,Bacteria,Prokaryote	0.976744	0	Yes	https://ggkbase.berkeley.edu
Candidatus Woesebacteria bacterium RIFOXYC1_FULL_43_18	Woesebacteria,Microgenomates,CPR,Bacteria,Prokaryote	0.883721	0	Yes	https://ggkbase.berkeley.edu
Rhodobacterales bacterium RIFCSPHIGHO2_12_FULL_62_75	Alphaproteobacteria,non-CPR-Bacteria,Bacteria,Prokaryote	1	0	Yes	https://ggkbase.berkeley.edu
Omnitrophica bacterium GWA2_41_15	Omnitrophica,non-CPR-Bacteria,Bacteria,Prokaryote	0.882353	0.0196078	Yes	https://ggkbase.berkeley.edu
Planctomycetes bacterium RIFCSPHIGHO2_12_FULL_52_36	Planctomycetes,non-CPR-Bacteria,Bacteria,Prokaryote	0.843137	0	Yes	https://ggkbase.berkeley.edu
GWF1_OD1-like_45_5	Unknown,Parcubacteria,CPR,Bacteria,Prokaryote	0.953488	0.0232558	Yes	https://ggkbase.berkeley.edu
Candidatus Curtissbacteria bacterium RIFCSPHIGHO2_02_39_8	Curtissbacteria,Microgenomates,CPR,Bacteria,Prokaryote	0.813953	0.0465116	Yes	https://ggkbase.berkeley.edu
Parcubacteria group bacterium RIFCSPHIGHO2_02_FULL_40_12	Unknown,Parcubacteria,CPR,Bacteria,Prokaryote	1	0.0232558	Yes	https://ggkbase.berkeley.edu
Chloroflexi bacterium RBG_16_64_43	Chloroflexi,non-CPR-Bacteria,Bacteria,Prokaryote	0.745098	0.0196078	Yes	https://ggkbase.berkeley.edu
Candidatus Moranbacteria bacterium RIFOXYB1_FULL_44_23	Moranbacteria,Parcubacteria,CPR,Bacteria,Prokaryote	1	0	Yes	https://ggkbase.berkeley.edu
Spirochaetes bacterium GWF1_31_7	Spirochaetes,non-CPR-Bacteria,Bacteria,Prokaryote	1	0	No	https://ggkbase.berkeley.edu
GWC1_CPR2_39_9	CPR2,CPR,Bacteria,Prokaryote	1	0	Yes	https://ggkbase.berkeley.edu
GWD2_OP11_42_50	Collierbacteria,Microgenomates,CPR,Bacteria,Prokaryote	0.883721	0.0465116	Yes	https://ggkbase.berkeley.edu
Gammaproteobacteria bacterium RIFCSPLOWO2_12_FULL_38_14	Gammaproteobacteria,non-CPR-Bacteria,Bacteria,Prokaryote	0.921569	0	No	https://ggkbase.berkeley.edu
Candidatus Staskawiczbacteria bacterium RIFCSPHIGHO2_02_FULL_34_10	Staskawiczbacteria,Parcubacteria,CPR,Bacteria,Prokaryote	0.976744	0	Yes	https://ggkbase.berkeley.edu
Omnitrophica bacterium RIFCSPHIGHO2_02_FULL_63_14	Omnitrophica,non-CPR-Bacteria,Bacteria,Prokaryote	0.823529	0.0196078	Yes	https://ggkbase.berkeley.edu
Candidatus Nealsonbacteria bacterium RIFCSPLOWO2_01_FULL_43_32	Nealsonbacteria,Parcubacteria,CPR,Bacteria,Prokaryote	0.906977	0	Yes	https://ggkbase.berkeley.edu
GWA2_OD1_56_11	Magasanikbacteria,Parcubacteria,CPR,Bacteria,Prokaryote	0.976744	0.0232558	Yes	https://ggkbase.berkeley.edu
GWA2_PER_54_9	Peregrinibacteria,CPR,Bacteria,Prokaryote	0.55814	0	No	https://ggkbase.berkeley.edu
Candidatus Azambacteria bacterium RIFCSPHIGHO2_01_FULL_40_24	Azambacteria,Parcubacteria,CPR,Bacteria,Prokaryote	0.953488	0.0465116	Yes	https://ggkbase.berkeley.edu
Omnitrophica WOR_2 bacterium RIFCSPHIGHO2_02_FULL_68_15	Omnitrophica,non-CPR-Bacteria,Bacteria,Prokaryote	0.921569	0.0196078	Yes	https://ggkbase.berkeley.edu
CG1_02_FULL_Falkowbacteria_OD1_37_44_curated	Falkowbacteria,Parcubacteria,CPR,Bacteria,Prokaryote	0.744186	0	Yes	https://ggkbase.berkeley.edu
Euryarchaeota archaeon RBG_13_61_15	Euryarchaeota,non-DPANN-Archaea,Archaea,Prokaryote	0.684211	0.0263158	No	https://ggkbase.berkeley.edu
Alphaproteobacteria bacterium RIFCSPLOWO2_02_FULL_43_54	Alphaproteobacteria,non-CPR-Bacteria,Bacteria,Prokaryote	0.941176	0	No	https://ggkbase.berkeley.edu
GWA1_OP11_37_7	Woesebacteria,Microgenomates,CPR,Bacteria,Prokaryote	0.930233	0	Yes	https://ggkbase.berkeley.edu
candidate division WOR-1 bacterium RIFOXYC12_FULL_54_18	WOR-1,non-CPR-Bacteria,Bacteria,Prokaryote	0.960784	0	No	https://ggkbase.berkeley.edu
Candidatus Daviesbacteria bacterium RIFOXYD1_FULL_41_10	Daviesbacteria,Microgenomates,CPR,Bacteria,Prokaryote	0.860465	0.0697674	Yes	https://ggkbase.berkeley.edu
GWA1_OD1_48_11	Jorgensenbacteria,Parcubacteria,CPR,Bacteria,Prokaryote	1	0	Yes	https://ggkbase.berkeley.edu
Candidatus Ryanbacteria bacterium RIFCSPHIGHO2_01_45_13	Ryanbacteria,Parcubacteria,CPR,Bacteria,Prokaryote	1	0.0232558	Yes	https://ggkbase.berkeley.edu
Candidatus Buchananbacteria bacterium RIFCSPHIGHO2_02_FULL_38_8	Falkowbacteria,Parcubacteria,CPR,Bacteria,Prokaryote	0.883721	0.0465116	Yes	https://ggkbase.berkeley.edu
Spirochaetes bacterium GWF1_51_8	Spirochaetes,non-CPR-Bacteria,Bacteria,Prokaryote	0.941176	0	Yes	https://ggkbase.berkeley.edu
Xanthomonadales bacterium RIFOXYA1_FULL_68_6	Gammaproteobacteria,non-CPR-Bacteria,Bacteria,Prokaryote	0.686275	0.0588235	No	https://ggkbase.berkeley.edu
GW2011_AR17	Woesearchaeota,DPANN,Archaea,Prokaryote	0.710526	0.0263158	Yes	https://ggkbase.berkeley.edu
Candidatus Veblenbacteria bacterium RIFOXYA2_FULL_43_9	Veblenbacteria,Parcubacteria,CPR,Bacteria,Prokaryote	0.953488	0.0697674	Yes	https://ggkbase.berkeley.edu
GWD2_OP11_40_19	Woesebacteria,Microgenomates,CPR,Bacteria,Prokaryote	1	0.0930233	Yes	https://ggkbase.berkeley.edu
Candidatus Taylorbacteria bacterium RIFCSPHIGHO2_01_FULL_46_22b	Taylorbacteria,Parcubacteria,CPR,Bacteria,Prokaryote	1	0	Yes	https://ggkbase.berkeley.edu
Betaproteobacteria bacterium RIFCSPLOWO2_12_FULL_65_110	Betaproteobacteria,non-CPR-Bacteria,Bacteria,Prokaryote	0.803922	0.0196078	No	https://ggkbase.berkeley.edu
Bacteroidetes bacterium GWE2_42_39	Bacteroidetes,non-CPR-Bacteria,Bacteria,Prokaryote	1	0.0196078	No	https://ggkbase.berkeley.edu
CG1_02_SUB10_Gracilibacteria_GN02_38_174_curated	Gracilibacteria,CPR,Bacteria,Prokaryote	0.906977	0	Yes	https://ggkbase.berkeley.edu
Elusimicrobia bacterium RIFOXYB2_FULL_48_7	Elusimicrobia,non-CPR-Bacteria,Bacteria,Prokaryote	0.882353	0	Yes	https://ggkbase.berkeley.edu
Rhodospirillales bacterium RIFCSPLOWO2_12_FULL_67_15	Alphaproteobacteria,non-CPR-Bacteria,Bacteria,Prokaryote	0.843137	0.0196078	Yes	https://ggkbase.berkeley.edu
GWA2_OD1-rel_38_13	Unknown,Parcubacteria,CPR,Bacteria,Prokaryote	0.953488	0	Yes	https://ggkbase.berkeley.edu
GWB1_OP11_35_5_partial	Levybacteria,Microgenomates,CPR,Bacteria,Prokaryote	0.604651	0.0465116	No	https://ggkbase.berkeley.edu
Candidatus Amesbacteria bacterium RIFOXYD1_FULL_47_9	Amesbacteria,Microgenomates,CPR,Bacteria,Prokaryote	0.860465	0.0465116	Yes	https://ggkbase.berkeley.edu
Candidatus Magasanikbacteria bacterium RIFCSPHIGHO2_02_FULL_50_9b	Magasanikbacteria,Parcubacteria,CPR,Bacteria,Prokaryote	0.906977	0.0232558	Yes	https://ggkbase.berkeley.edu
Candidatus Zambryskibacteria bacterium RIFCSPLOWO2_12_FULL_39_45	Zambryskibacteria,Parcubacteria,CPR,Bacteria,Prokaryote	0.976744	0.0465116	Yes	https://ggkbase.berkeley.edu
Deltaproteobacteria bacterium GWC2_55_46	Deltaproteobacteria,non-CPR-Bacteria,Bacteria,Prokaryote	1	0	Yes	https://ggkbase.berkeley.edu
GWA1_OP11_40_24_partial	Curtissbacteria,Microgenomates,CPR,Bacteria,Prokaryote	0.674419	0.0232558	No	https://ggkbase.berkeley.edu
GWA1_OP11_37_16	Levybacteria,Microgenomates,CPR,Bacteria,Prokaryote	0.930233	0.0697674	Yes	https://ggkbase.berkeley.edu
Candidatus Yanofskybacteria bacterium RIFCSPHIGHO2_01_FULL_41_27	Yanofskybacteria,Parcubacteria,CPR,Bacteria,Prokaryote	0.883721	0.0232558	Yes	https://ggkbase.berkeley.edu
Chlamydiae bacterium RIFCSPLOWO2_12_FULL_49_12	Chlamydiae,non-CPR-Bacteria,Bacteria,Prokaryote	0.843137	0.0196078	No	https://ggkbase.berkeley.edu
Candidatus Doudnabacteria bacterium RIFCSPHIGHO2_02_FULL_49_24	Doudnabacteria,CPR,Bacteria,Prokaryote	0.976744	0.0697674	Yes	https://ggkbase.berkeley.edu
Desulfobacula sp. RIFOXYB2_FULL_45_6	Deltaproteobacteria,non-CPR-Bacteria,Bacteria,Prokaryote	0.921569	0.117647	No	https://ggkbase.berkeley.edu
GWE1_OD1_38_31	Falkowbacteria,Parcubacteria,CPR,Bacteria,Prokaryote	1	0.0232558	Yes	https://ggkbase.berkeley.edu
Candidatus Abawacabacteria bacterium RBG_16_42_10	Abawacabacteria,CPR,Bacteria,Prokaryote	1	0.0697674	Yes	https://ggkbase.berkeley.edu
GWA2_PER_43_8	Peregrinibacteria,CPR,Bacteria,Prokaryote	0.976744	0.0697674	Yes	https://ggkbase.berkeley.edu
Candidatus Giovannonibacteria bacterium RIFCSPLOWO2_01_FULL_45_140	Giovannonibacteria,Parcubacteria,CPR,Bacteria,Prokaryote	1	0	Yes	https://ggkbase.berkeley.edu
Alphaproteobacteria bacterium RIFCSPLOWO2_02_FULL_40_19	Alphaproteobacteria,non-CPR-Bacteria,Bacteria,Prokaryote	0.941176	0.0196078	No	https://ggkbase.berkeley.edu
GWA2_OP11_47_8	Unknown,Microgenomates,CPR,Bacteria,Prokaryote	0.883721	0.0930233	Yes	https://ggkbase.berkeley.edu
GWD2_OD1_37_9	Moranbacteria,Parcubacteria,CPR,Bacteria,Prokaryote	0.976744	0.0697674	Yes	https://ggkbase.berkeley.edu
CG1_02_FULL_Pacearchaeota_32_21_curated	Pacearchaeota,DPANN,Archaea,Prokaryote	0.763158	0.105263	No	https://ggkbase.berkeley.edu
Candidatus Nomurabacteria bacterium RIFCSPHIGHO2_02_40_30	Nomurabacteria,Parcubacteria,CPR,Bacteria,Prokaryote	0.976744	0	Yes	https://ggkbase.berkeley.edu
GWA1_OP11_46_7	Unknown,Microgenomates,CPR,Bacteria,Prokaryote	0.930233	0.0232558	Yes	https://ggkbase.berkeley.edu
Acidobacteria bacterium RIFCSPLOWO2_12_FULL_68_19	Acidobacteria,non-CPR-Bacteria,Bacteria,Prokaryote	1	0.0784314	Yes	https://ggkbase.berkeley.edu
GWC1_WWE3_44_308	WWE3,CPR,Bacteria,Prokaryote	1	0	Yes	https://ggkbase.berkeley.edu
Deltaproteobacteria bacterium RIFCSPHIGHO2_02_FULL_40_11	Deltaproteobacteria,non-CPR-Bacteria,Bacteria,Prokaryote	1	0	Yes	https://ggkbase.berkeley.edu
GWB1_OP11_41_10	Woesebacteria,Microgenomates,CPR,Bacteria,Prokaryote	0.790698	0.0232558	Yes	https://ggkbase.berkeley.edu
GWC1_OD1_43_30	Unknown,Parcubacteria,CPR,Bacteria,Prokaryote	0.930233	0.0930233	Yes	https://ggkbase.berkeley.edu
GWA2_OP11_46_16_partial	Unknown,Microgenomates,CPR,Bacteria,Prokaryote	0.790698	0.0465116	Yes	https://ggkbase.berkeley.edu
Elusimicrobia bacterium RIFOXYA2_FULL_69_6	Elusimicrobia,non-CPR-Bacteria,Bacteria,Prokaryote	0.764706	0.0784314	Yes	https://ggkbase.berkeley.edu
Candidatus Terrybacteria bacterium RIFCSPHIGHO2_01_FULL_48_17	Terrybacteria,Parcubacteria,CPR,Bacteria,Prokaryote	0.976744	0	Yes	https://ggkbase.berkeley.edu
Candidatus Roizmanbacteria bacterium RIFCSPHIGHO2_12_FULL_41_11	Roizmanbacteria,Microgenomates,CPR,Bacteria,Prokaryote	0.930233	0	Yes	https://ggkbase.berkeley.edu
GWA2_OD1_43_9b	Unknown,Parcubacteria,CPR,Bacteria,Prokaryote	0.906977	0.0465116	Yes	https://ggkbase.berkeley.edu
GWC1_OD1_51_35	Unknown,Parcubacteria,CPR,Bacteria,Prokaryote	0.930233	0.0465116	Yes	https://ggkbase.berkeley.edu
candidate division WWE3 bacterium RIFOXYC1_FULL_39_7	WWE3,CPR,Bacteria,Prokaryote	0.906977	0	Yes	https://ggkbase.berkeley.edu
CG1_02_FULL_Zetaproteobacteria_49_23_curated	Zetaproteobacteria,non-CPR-Bacteria,Bacteria,Prokaryote	1	0	Yes	https://ggkbase.berkeley.edu
CG1_02_SUB100_novel_Mariprofundus_47_19_curated	Zetaproteobacteria,non-CPR-Bacteria,Bacteria,Prokaryote	0.921569	0	No	https://ggkbase.berkeley.edu
Candidatus Falkowbacteria bacterium RIFOXYD2_FULL_34_120	Falkowbacteria,Parcubacteria,CPR,Bacteria,Prokaryote	1	0	Yes	https://ggkbase.berkeley.edu
GWA2_OD1_33_14	Unknown,Parcubacteria,CPR,Bacteria,Prokaryote	0.930233	0.0232558	Yes	https://ggkbase.berkeley.edu
Candidatus Pacebacteria bacterium RIFOXYA1_FULL_38_18	Pacebacteria,Microgenomates,CPR,Bacteria,Prokaryote	0.953488	0	Yes	https://ggkbase.berkeley.edu
Burkholderiales bacterium RIFCSPLOWO2_12_FULL_67_210	Betaproteobacteria,non-CPR-Bacteria,Bacteria,Prokaryote	0.921569	0.117647	No	https://ggkbase.berkeley.edu
Candidatus Rokubacteria bacterium RIFCSPLOWO2_12_FULL_69_21	Rokubacteria,non-CPR-Bacteria,Bacteria,Prokaryote	0.941176	0.0588235	No	https://ggkbase.berkeley.edu
Candidatus Kaiserbacteria bacterium RIFCSPLOWO2_02_FULL_51_13	Kaiserbacteria,Parcubacteria,CPR,Bacteria,Prokaryote	1	0.0232558	Yes	https://ggkbase.berkeley.edu
Nitrospinae bacterium RIFCSPLOWO2_01_FULL_39_10	Nitrospinae,non-CPR-Bacteria,Bacteria,Prokaryote	0.647059	0	No	https://ggkbase.berkeley.edu
GWA2_WWE3_46_9	WWE3,CPR,Bacteria,Prokaryote	0.860465	0.0232558	Yes	https://ggkbase.berkeley.edu
Candidatus Kaiserbacteria bacterium RIFCSPLOWO2_01_FULL_52_36	Kaiserbacteria,Parcubacteria,CPR,Bacteria,Prokaryote	0.906977	0.0232558	Yes	https://ggkbase.berkeley.edu
Candidatus Daviesbacteria bacterium RIFCSPHIGHO2_02_FULL_41_14	Daviesbacteria,Microgenomates,CPR,Bacteria,Prokaryote	0.930233	0.0232558	Yes	https://ggkbase.berkeley.edu
Candidatus Beckwithbacteria bacterium RIFCSPLOWO2_02_FULL_47_23	Beckwithbacteria,Microgenomates,CPR,Bacteria,Prokaryote	0.953488	0.0232558	Yes	https://ggkbase.berkeley.edu
GWF2_OD1_36_19	Nomurabacteria,Parcubacteria,CPR,Bacteria,Prokaryote	0.953488	0.0232558	Yes	https://ggkbase.berkeley.edu
Alphaproteobacteria bacterium RIFCSPHIGHO2_12_FULL_63_12	Alphaproteobacteria,non-CPR-Bacteria,Bacteria,Prokaryote	0.882353	0.0588235	Yes	https://ggkbase.berkeley.edu
Candidatus Andersenbacteria bacterium RIFCSPLOWO2_02_FULL_46_11	Andersenbacteria,Parcubacteria,CPR,Bacteria,Prokaryote	0.953488	0.0232558	Yes	https://ggkbase.berkeley.edu
Sulfurimonas sp. RIFCSPLOWO2_02_FULL_36_28	Epsilonproteobacteria,non-CPR-Bacteria,Bacteria,Prokaryote	0.823529	0.0196078	No	https://ggkbase.berkeley.edu
Anaerolinea sp. RIFOXYB12_FULL_60_12	Chloroflexi,non-CPR-Bacteria,Bacteria,Prokaryote	0.686275	0	No	https://ggkbase.berkeley.edu
GWF1_OP11_44_12	Collierbacteria,Microgenomates,CPR,Bacteria,Prokaryote	0.906977	0	Yes	https://ggkbase.berkeley.edu
GWC2_OD1_45_8	Magasanikbacteria,Parcubacteria,CPR,Bacteria,Prokaryote	0.930233	0.0232558	Yes	https://ggkbase.berkeley.edu
Candidatus Nomurabacteria bacterium RIFOXYD2_FULL_35_12	Nomurabacteria,Parcubacteria,CPR,Bacteria,Prokaryote	0.930233	0	Yes	https://ggkbase.berkeley.edu
GWC2_OD1_41_17	Magasanikbacteria,Parcubacteria,CPR,Bacteria,Prokaryote	0.930233	0.0697674	Yes	https://ggkbase.berkeley.edu
Candidatus Curtissbacteria bacterium RIFCSPHIGHO2_12_FULL_38_9b	Curtissbacteria,Microgenomates,CPR,Bacteria,Prokaryote	0.883721	0	Yes	https://ggkbase.berkeley.edu
Candidatus Tagabacteria bacterium RIFCSPLOWO2_01_FULL_42_9	Tagabacteria,Parcubacteria,CPR,Bacteria,Prokaryote	0.837209	0.0465116	Yes	https://ggkbase.berkeley.edu
Ignavibacteria bacterium RBG_13_36_8	Ignavibacteria,non-CPR-Bacteria,Bacteria,Prokaryote	0.980392	0.0196078	Yes	https://ggkbase.berkeley.edu
Candidatus Falkowbacteria bacterium RIFOXYC12_FULL_34_55	Falkowbacteria,Parcubacteria,CPR,Bacteria,Prokaryote	1	0	Yes	https://ggkbase.berkeley.edu
Flavobacteria bacterium GWA2_35_26	Bacteroidetes,non-CPR-Bacteria,Bacteria,Prokaryote	1	0	Yes	https://ggkbase.berkeley.edu
GWE2_OD1_36_115	Unknown,Parcubacteria,CPR,Bacteria,Prokaryote	0.906977	0.0465116	Yes	https://ggkbase.berkeley.edu
Candidatus Zambryskibacteria bacterium RIFCSPHIGHO2_01_FULL_39_63	Zambryskibacteria,Parcubacteria,CPR,Bacteria,Prokaryote	1	0.0232558	Yes	https://ggkbase.berkeley.edu
Candidatus Woesebacteria bacterium RBG_16_36_11	Woesebacteria,Microgenomates,CPR,Bacteria,Prokaryote	0.953488	0.0232558	Yes	https://ggkbase.berkeley.edu
Candidatus Levybacteria bacterium RIFCSPLOWO2_01_FULL_39_24	Levybacteria,Microgenomates,CPR,Bacteria,Prokaryote	1	0.0465116	Yes	https://ggkbase.berkeley.edu
Deltaproteobacteria bacterium RIFCSPHIGHO2_01_FULL_43_49	Deltaproteobacteria,non-CPR-Bacteria,Bacteria,Prokaryote	1	0.0196078	No	https://ggkbase.berkeley.edu
Candidatus Taylorbacteria bacterium RIFCSPHIGHO2_02_FULL_45_35	Taylorbacteria,Parcubacteria,CPR,Bacteria,Prokaryote	0.906977	0	Yes	https://ggkbase.berkeley.edu
Sulfurimonas sp. RIFOXYD2_FULL_34_21	Epsilonproteobacteria,non-CPR-Bacteria,Bacteria,Prokaryote	0.960784	0	Yes	https://ggkbase.berkeley.edu
Chloroflexi bacterium RBG_16_48_8	Chloroflexi,non-CPR-Bacteria,Bacteria,Prokaryote	0.862745	0.0588235	Yes	https://ggkbase.berkeley.edu
GWA2_OP11_43_10	Beckwithbacteria,Microgenomates,CPR,Bacteria,Prokaryote	0.883721	0.0465116	Yes	https://ggkbase.berkeley.edu
GWE1_OP11_ACD40_27_47_12	Unknown,Microgenomates,CPR,Bacteria,Prokaryote	1	0.0232558	Yes	https://ggkbase.berkeley.edu
Candidatus Roizmanbacteria bacterium RIFCSPLOWO2_01_FULL_38_12	Roizmanbacteria,Microgenomates,CPR,Bacteria,Prokaryote	0.953488	0	Yes	https://ggkbase.berkeley.edu
CG1_02_FULL_Omnitrophica_41_171_curated	Omnitrophica,non-CPR-Bacteria,Bacteria,Prokaryote	0.784314	0	Yes	https://ggkbase.berkeley.edu
GWC1_OD1_43_12	Unknown,Parcubacteria,CPR,Bacteria,Prokaryote	0.953488	0.0232558	Yes	https://ggkbase.berkeley.edu
x-GWC2_PER_33_13	Peregrinibacteria,CPR,Bacteria,Prokaryote	1	0.0232558	Yes	https://ggkbase.berkeley.edu
Candidatus Amesbacteria bacterium RIFOXYB1_FULL_47_12	Amesbacteria,Microgenomates,CPR,Bacteria,Prokaryote	0.906977	0.0232558	Yes	https://ggkbase.berkeley.edu
GWB1_OD1_42_72_partial	Azambacteria,Parcubacteria,CPR,Bacteria,Prokaryote	0.697674	0.0465116	No	https://ggkbase.berkeley.edu
GWB1_OP11_40_28	Curtissbacteria,Microgenomates,CPR,Bacteria,Prokaryote	0.976744	0.0232558	Yes	https://ggkbase.berkeley.edu
Omnitrophica WOR_2 bacterium RIFCSPHIGHO2_02_FULL_63_39	Omnitrophica,non-CPR-Bacteria,Bacteria,Prokaryote	0.901961	0	No	https://ggkbase.berkeley.edu
Candidatus Levybacteria bacterium RIFCSPHIGHO2_12_FULL_38_12	Levybacteria,Microgenomates,CPR,Bacteria,Prokaryote	1	0	Yes	https://ggkbase.berkeley.edu
GWE2_OD1_ACD81_44_13	Wolfebacteria,Parcubacteria,CPR,Bacteria,Prokaryote	1	0.0232558	Yes	https://ggkbase.berkeley.edu
GWC1_OP11_45_47_partial	Collierbacteria,Microgenomates,CPR,Bacteria,Prokaryote	0.697674	0	No	https://ggkbase.berkeley.edu
Candidatus Woesebacteria bacterium GWC2_33_12	Woesebacteria,Microgenomates,CPR,Bacteria,Prokaryote	1	0	Yes	https://ggkbase.berkeley.edu
Candidatus Curtissbacteria bacterium RIFCSPHIGHO2_01_FULL_34_40	Curtissbacteria,Microgenomates,CPR,Bacteria,Prokaryote	0.976744	0	Yes	https://ggkbase.berkeley.edu
Candidatus Sungbacteria bacterium RIFCSPLOWO2_02_FULL_48_13b	Sungbacteria,Parcubacteria,CPR,Bacteria,Prokaryote	0.930233	0.0232558	Yes	https://ggkbase.berkeley.edu
Desulfuromonadales bacterium GWC2_61_20	Deltaproteobacteria,non-CPR-Bacteria,Bacteria,Prokaryote	0.882353	0	No	https://ggkbase.berkeley.edu
Candidatus Kaiserbacteria bacterium RIFCSPLOWO2_12_FULL_50_10	Kaiserbacteria,Parcubacteria,CPR,Bacteria,Prokaryote	0.976744	0.0465116	Yes	https://ggkbase.berkeley.edu
GWC2_OD1_35_8	Nomurabacteria,Parcubacteria,CPR,Bacteria,Prokaryote	0.744186	0.0465116	Yes	https://ggkbase.berkeley.edu
Chlamydiae bacterium RIFCSPLOWO2_01_FULL_28_7	Chlamydiae,non-CPR-Bacteria,Bacteria,Prokaryote	0.764706	0.0196078	No	https://ggkbase.berkeley.edu
GWA2_OD1_47_8	Unknown,Parcubacteria,CPR,Bacteria,Prokaryote	0.767442	0.0465116	Yes	https://ggkbase.berkeley.edu
Acidobacteria bacterium RIFCSPHIGHO2_01_FULL_67_28	Acidobacteria,non-CPR-Bacteria,Bacteria,Prokaryote	0.843137	0.0196078	Yes	https://ggkbase.berkeley.edu
GWD1_OD1_44_10_partial	Unknown,Parcubacteria,CPR,Bacteria,Prokaryote	0.604651	0	No	https://ggkbase.berkeley.edu
Candidatus Bathyarchaeota archaeon RBG_13_38_9	Bathyarchaeota,non-DPANN-Archaea,Archaea,Prokaryote	0.789474	0	Yes	https://ggkbase.berkeley.edu
Candidatus Nomurabacteria bacterium RIFCSPHIGHO2_01_FULL_36_23	Nomurabacteria,Parcubacteria,CPR,Bacteria,Prokaryote	0.930233	0	Yes	https://ggkbase.berkeley.edu
Gammaproteobacteria bacterium RIFCSPHIGHO2_12_FULL_45_9	Gammaproteobacteria,non-CPR-Bacteria,Bacteria,Prokaryote	0.921569	0.0784314	Yes	https://ggkbase.berkeley.edu
Candidatus Vogelbacteria bacterium RIFOXYD1_FULL_51_18	Vogelbacteria,Parcubacteria,CPR,Bacteria,Prokaryote	0.953488	0	Yes	https://ggkbase.berkeley.edu
Candidatus Beckwithbacteria bacterium RIFCSPHIGHO2_12_FULL_47_17	Beckwithbacteria,Microgenomates,CPR,Bacteria,Prokaryote	0.813953	0	Yes	https://ggkbase.berkeley.edu
Candidatus Yanofskybacteria bacterium RIFCSPLOWO2_02_FULL_45_10	Yanofskybacteria,Parcubacteria,CPR,Bacteria,Prokaryote	0.976744	0.0465116	Yes	https://ggkbase.berkeley.edu
Elusimicrobia bacterium RIFCSPLOWO2_12_FULL_59_9	Elusimicrobia,non-CPR-Bacteria,Bacteria,Prokaryote	0.784314	0	Yes	https://ggkbase.berkeley.edu
Candidatus Terrybacteria bacterium RIFCSPLOWO2_01_FULL_58_14	Terrybacteria,Parcubacteria,CPR,Bacteria,Prokaryote	0.930233	0	Yes	https://ggkbase.berkeley.edu
Bacteroidetes bacterium GWF2_40_14	Bacteroidetes,non-CPR-Bacteria,Bacteria,Prokaryote	1	0	Yes	https://ggkbase.berkeley.edu
Bdellovibrionales bacterium RIFOXYC1_FULL_54_43	Deltaproteobacteria,non-CPR-Bacteria,Bacteria,Prokaryote	0.980392	0.0588235	Yes	https://ggkbase.berkeley.edu
Candidatus Margulisbacteria bacterium GWF2_35_9	Margulisbacteria,non-CPR-Bacteria,Bacteria,Prokaryote	0.921569	0.0392157	Yes	https://ggkbase.berkeley.edu
GWA2_PER_44_7	Peregrinibacteria,CPR,Bacteria,Prokaryote	0.883721	0.0930233	Yes	https://ggkbase.berkeley.edu
Candidatus Levybacteria bacterium RIFCSPHIGHO2_02_FULL_39_36	Levybacteria,Microgenomates,CPR,Bacteria,Prokaryote	1	0.0465116	Yes	https://ggkbase.berkeley.edu
Betaproteobacteria bacterium RIFCSPLOWO2_02_FULL_65_24	Betaproteobacteria,non-CPR-Bacteria,Bacteria,Prokaryote	0.862745	0.0196078	Yes	https://ggkbase.berkeley.edu
GWC2_OP11_40_30	Woesebacteria,Microgenomates,CPR,Bacteria,Prokaryote	0.744186	0.0930233	Yes	https://ggkbase.berkeley.edu
Nitrospinae bacterium RIFCSPHIGHO2_02_39_11	Nitrospinae,non-CPR-Bacteria,Bacteria,Prokaryote	0.980392	0	Yes	https://ggkbase.berkeley.edu
Candidatus Lloydbacteria bacterium RIFCSPLOWO2_12_FULL_51_9	Lloydbacteria,Parcubacteria,CPR,Bacteria,Prokaryote	0.837209	0	Yes	https://ggkbase.berkeley.edu
Candidatus Wildermuthbacteria bacterium RIFCSPLOWO2_02_FULL_47_10	Wildermuthbacteria,Parcubacteria,CPR,Bacteria,Prokaryote	0.930233	0.0697674	Yes	https://ggkbase.berkeley.edu
Candidatus Zambryskibacteria bacterium RIFCSPHIGHO2_02_FULL_43_37	Zambryskibacteria,Parcubacteria,CPR,Bacteria,Prokaryote	1	0.0232558	Yes	https://ggkbase.berkeley.edu
GWC2_OP11_44_30	Collierbacteria,Microgenomates,CPR,Bacteria,Prokaryote	1	0.0232558	Yes	https://ggkbase.berkeley.edu
GWA1_OD1_43_17	Unknown,Parcubacteria,CPR,Bacteria,Prokaryote	0.976744	0.0232558	Yes	https://ggkbase.berkeley.edu
Hydrogenophilales bacterium RIFOXYD1_FULL_62_11	Betaproteobacteria,non-CPR-Bacteria,Bacteria,Prokaryote	1	0.0588235	Yes	https://ggkbase.berkeley.edu
CG2_30_FULL_Kuenenbacteria_OD1_39_24_curated	Kuenenbacteria,Parcubacteria,CPR,Bacteria,Prokaryote	0.883721	0	Yes	https://ggkbase.berkeley.edu
CG2_30_FULL_Flavobacteriaceae_31_66_curated	Bacteroidetes,non-CPR-Bacteria,Bacteria,Prokaryote	1	0	Yes	https://ggkbase.berkeley.edu
Candidatus Micrarchaeota archaeon RBG_16_49_10	Micrarchaeota,DPANN,Archaea,Prokaryote	0.815789	0	Yes	https://ggkbase.berkeley.edu
GWA2_OD1_42_80	Unknown,Parcubacteria,CPR,Bacteria,Prokaryote	0.790698	0.0232558	Yes	https://ggkbase.berkeley.edu
Candidatus Zambryskibacteria bacterium RIFCSPLOWO2_01_FULL_35_19	Zambryskibacteria,Parcubacteria,CPR,Bacteria,Prokaryote	0.976744	0.0232558	Yes	https://ggkbase.berkeley.edu
Deltaproteobacteria bacterium RBG_19FT_COMBO_60_16	Deltaproteobacteria,non-CPR-Bacteria,Bacteria,Prokaryote	0.686275	0.0196078	No	https://ggkbase.berkeley.edu
Candidatus Zambryskibacteria bacterium RIFCSPHIGHO2_02_FULL_38_22	Zambryskibacteria,Parcubacteria,CPR,Bacteria,Prokaryote	0.930233	0.0232558	Yes	https://ggkbase.berkeley.edu
GWA1_OD1_38_7	Unknown,Parcubacteria,CPR,Bacteria,Prokaryote	0.883721	0.0232558	Yes	https://ggkbase.berkeley.edu
GWB1_OD1_38_8_partial	Unknown,Parcubacteria,CPR,Bacteria,Prokaryote	0.953488	0	Yes	https://ggkbase.berkeley.edu
Candidatus Magasanikbacteria bacterium RIFCSPLOWO2_01_FULL_43_20b	Magasanikbacteria,Parcubacteria,CPR,Bacteria,Prokaryote	0.953488	0	Yes	https://ggkbase.berkeley.edu
Nitrospirae bacterium GWA2_46_11	Nitrospirae,non-CPR-Bacteria,Bacteria,Prokaryote	0.960784	0	No	https://ggkbase.berkeley.edu
CG1_02_FULL_Micrarchaeota_49_24_curated	Micrarchaeota,DPANN,Archaea,Prokaryote	0.921053	0.0263158	Yes	https://ggkbase.berkeley.edu
Gammaproteobacteria bacterium RIFCSPLOWO2_02_FULL_52_10	Gammaproteobacteria,non-CPR-Bacteria,Bacteria,Prokaryote	0.72549	0.0196078	No	https://ggkbase.berkeley.edu
candidate division WWE3 bacterium RIFOXYB1_FULL_43_12	WWE3,CPR,Bacteria,Prokaryote	0.906977	0.0232558	Yes	https://ggkbase.berkeley.edu
Candidatus Collierbacteria bacterium RIFOXYD1_FULL_46_26	Collierbacteria,Microgenomates,CPR,Bacteria,Prokaryote	0.953488	0.0232558	Yes	https://ggkbase.berkeley.edu
Ignavibacteria bacterium RIFCSPHIGHO2_02_FULL_56_12	Ignavibacteria,non-CPR-Bacteria,Bacteria,Prokaryote	0.843137	0.0392157	No	https://ggkbase.berkeley.edu
Candidatus Ryanbacteria bacterium RIFCSPHIGHO2_01_FULL_45_22	Ryanbacteria,Parcubacteria,CPR,Bacteria,Prokaryote	0.976744	0.0232558	Yes	https://ggkbase.berkeley.edu
Candidatus Staskawiczbacteria bacterium RIFCSPHIGHO2_02_FULL_43_16	Staskawiczbacteria,Parcubacteria,CPR,Bacteria,Prokaryote	0.930233	0	Yes	https://ggkbase.berkeley.edu
Euryarchaeota archaeon RBG_13_57_23	Euryarchaeota,non-DPANN-Archaea,Archaea,Prokaryote	0.894737	0.0263158	Yes	https://ggkbase.berkeley.edu
GWF1_OD1_42_40	Unknown,Parcubacteria,CPR,Bacteria,Prokaryote	0.953488	0.0697674	Yes	https://ggkbase.berkeley.edu
GWA1_OP11_39_21	Woesebacteria,Microgenomates,CPR,Bacteria,Prokaryote	0.976744	0	Yes	https://ggkbase.berkeley.edu
Candidatus Nomurabacteria bacterium RIFCSPLOWO2_01_FULL_41_52b	Nomurabacteria,Parcubacteria,CPR,Bacteria,Prokaryote	1	0	Yes	https://ggkbase.berkeley.edu
Omnitrophica WOR_2 bacterium RIFCSPHIGHO2_01_FULL_48_9	Omnitrophica,non-CPR-Bacteria,Bacteria,Prokaryote	0.882353	0	No	https://ggkbase.berkeley.edu
Elusimicrobia bacterium RIFOXYA12_FULL_57_11	Elusimicrobia,non-CPR-Bacteria,Bacteria,Prokaryote	0.901961	0	Yes	https://ggkbase.berkeley.edu
Candidatus Nomurabacteria bacterium RIFCSPLOWO2_12_FULL_37_8	Nomurabacteria,Parcubacteria,CPR,Bacteria,Prokaryote	0.906977	0	Yes	https://ggkbase.berkeley.edu
GWB2_OD1_ACD81_rel_46_69	Wolfebacteria,Parcubacteria,CPR,Bacteria,Prokaryote	0.976744	0.0465116	Yes	https://ggkbase.berkeley.edu
Candidatus Woesebacteria bacterium RIFCSPHIGHO2_01_FULL_37_10	Woesebacteria,Microgenomates,CPR,Bacteria,Prokaryote	0.813953	0	Yes	https://ggkbase.berkeley.edu
GWA1_OD1_50_14_partial	Unknown,Parcubacteria,CPR,Bacteria,Prokaryote	0.651163	0	No	https://ggkbase.berkeley.edu
Candidatus Pacebacteria bacterium RIFCSPHIGHO2_02_FULL_46_9	Pacebacteria,Microgenomates,CPR,Bacteria,Prokaryote	0.953488	0.0232558	Yes	https://ggkbase.berkeley.edu
CG2_30_FULL_Berkelbacteria_39_44_curated	Berkelbacteria,CPR,Bacteria,Prokaryote	0.860465	0	Yes	https://ggkbase.berkeley.edu
Actinobacteria bacterium RBG_16_68_21	Actinobacteria,non-CPR-Bacteria,Bacteria,Prokaryote	0.960784	0.0392157	Yes	https://ggkbase.berkeley.edu
Candidatus Uhrbacteria bacterium RIFCSPLOWO2_02_FULL_48_18	Uhrbacteria,Parcubacteria,CPR,Bacteria,Prokaryote	1	0.0232558	Yes	https://ggkbase.berkeley.edu
Candidatus Roizmanbacteria bacterium RIFCSPHIGHO2_01_FULL_37_16	Roizmanbacteria,Microgenomates,CPR,Bacteria,Prokaryote	0.697674	0	No	https://ggkbase.berkeley.edu
Acinetobacter sp. GWC1_38_13	Gammaproteobacteria,non-CPR-Bacteria,Bacteria,Prokaryote	0.941176	0	Yes	https://ggkbase.berkeley.edu
Candidatus Nomurabacteria bacterium RIFCSPLOWO2_12_FULL_40_42	Nomurabacteria,Parcubacteria,CPR,Bacteria,Prokaryote	0.976744	0	Yes	https://ggkbase.berkeley.edu
CG1_02_FULL_CPR_38_292_curated	Gracilibacteria,CPR,Bacteria,Prokaryote	0.906977	0	Yes	https://ggkbase.berkeley.edu
Candidatus Woykebacteria bacterium RBG_19FT_COMBO_43_10	Woykebacteria,Microgenomates,CPR,Bacteria,Prokaryote	0.813953	0.0232558	Yes	https://ggkbase.berkeley.edu
Candidatus Firestonebacteria bacterium RifOxyC12_full_39_7	Firestonebacteria,non-CPR-Bacteria,Bacteria,Prokaryote	0.862745	0	No	https://ggkbase.berkeley.edu
Betaproteobacteria bacterium RIFCSPLOWO2_12_FULL_64_23	Betaproteobacteria,non-CPR-Bacteria,Bacteria,Prokaryote	0.823529	0.0196078	Yes	https://ggkbase.berkeley.edu
GWF2_OD1_52_12	Unknown,Parcubacteria,CPR,Bacteria,Prokaryote	0.976744	0	Yes	https://ggkbase.berkeley.edu
Nitrospirae bacterium RIFOXYA2_FULL_44_9	Nitrospirae,non-CPR-Bacteria,Bacteria,Prokaryote	0.941176	0	No	https://ggkbase.berkeley.edu
Curvibacter sp. GWA2_64_110	Betaproteobacteria,non-CPR-Bacteria,Bacteria,Prokaryote	0.901961	0	Yes	https://ggkbase.berkeley.edu
GWA2_OD1_53_10	Uhrbacteria,Parcubacteria,CPR,Bacteria,Prokaryote	0.651163	0	No	https://ggkbase.berkeley.edu
Flavobacteria bacterium GWF1_32_7	Bacteroidetes,non-CPR-Bacteria,Bacteria,Prokaryote	1	0	Yes	https://ggkbase.berkeley.edu
Microgenomates group bacterium RIFCSPLOWO2_01_FULL_46_13	Unknown,Microgenomates,CPR,Bacteria,Prokaryote	0.883721	0	Yes	https://ggkbase.berkeley.edu
GWE2_OD1_ACD1_35_20	Moranbacteria,Parcubacteria,CPR,Bacteria,Prokaryote	1	0	Yes	https://ggkbase.berkeley.edu
Caulobacterales bacterium RIFCSPHIGHO2_01_FULL_70_19	Alphaproteobacteria,non-CPR-Bacteria,Bacteria,Prokaryote	1	0	Yes	https://ggkbase.berkeley.edu
Bacteroidetes bacterium RIFOXYB12_FULL_41_6	Bacteroidetes,non-CPR-Bacteria,Bacteria,Prokaryote	0.705882	0	No	https://ggkbase.berkeley.edu
GWF1_OD1_36_78	Moranbacteria,Parcubacteria,CPR,Bacteria,Prokaryote	0.976744	0	Yes	https://ggkbase.berkeley.edu
Tenericutes bacterium RIFOXYD12_FULL_36_9	Tenericutes,non-CPR-Bacteria,Bacteria,Prokaryote	1	0.0196078	No	https://ggkbase.berkeley.edu
Candidatus Moranbacteria bacterium RIFCSPHIGHO2_02_FULL_40_12b	Moranbacteria,Parcubacteria,CPR,Bacteria,Prokaryote	0.976744	0.0232558	Yes	https://ggkbase.berkeley.edu
candidate division WOR-3 bacterium RBG_13_43_14	WOR-3,non-CPR-Bacteria,Bacteria,Prokaryote	0.862745	0	Yes	https://ggkbase.berkeley.edu
Actinobacteria bacterium RBG_16_55_12	Actinobacteria,non-CPR-Bacteria,Bacteria,Prokaryote	0.980392	0	No	https://ggkbase.berkeley.edu
GWB1_OD1_50_9_partial	Unknown,Parcubacteria,CPR,Bacteria,Prokaryote	0.651163	0.0232558	No	https://ggkbase.berkeley.edu
Deltaproteobacteria bacterium GWA2_65_63	Deltaproteobacteria,non-CPR-Bacteria,Bacteria,Prokaryote	1	0	No	https://ggkbase.berkeley.edu
Candidatus Daviesbacteria bacterium RIFCSPLOWO2_01_FULL_37_10	Daviesbacteria,Microgenomates,CPR,Bacteria,Prokaryote	0.976744	0	Yes	https://ggkbase.berkeley.edu
GWF2_TM6_28_16	TM6,non-CPR-Bacteria,Bacteria,Prokaryote	0.980392	0.0392157	Yes	https://ggkbase.berkeley.edu
Candidatus Eisenbacteria bacterium RBG_19FT_COMBO_70_11	Eisenbacteria,non-CPR-Bacteria,Bacteria,Prokaryote	0.941176	0	No	https://ggkbase.berkeley.edu
GWB1_OD1_43_8	Unknown,Parcubacteria,CPR,Bacteria,Prokaryote	0.813953	0.0697674	Yes	https://ggkbase.berkeley.edu
Deltaproteobacteria bacterium RIFCSPLOWO2_02_FULL_44_34	Deltaproteobacteria,non-CPR-Bacteria,Bacteria,Prokaryote	1	0.0196078	No	https://ggkbase.berkeley.edu
Planctomycetes bacterium RIFOXYC2_FULL_41_27	Planctomycetes,non-CPR-Bacteria,Bacteria,Prokaryote	0.803922	0.0196078	Yes	https://ggkbase.berkeley.edu
Candidatus Lloydbacteria bacterium RIFCSPLOWO2_02_FULL_54_12	Lloydbacteria,Parcubacteria,CPR,Bacteria,Prokaryote	0.976744	0	Yes	https://ggkbase.berkeley.edu
Omnitrophica bacterium RIFCSPLOWO2_01_FULL_45_10	Omnitrophica,non-CPR-Bacteria,Bacteria,Prokaryote	0.980392	0.0196078	Yes	https://ggkbase.berkeley.edu
Candidatus Woesebacteria bacterium RIFCSPHIGHO2_02_FULL_39_13	Woesebacteria,Microgenomates,CPR,Bacteria,Prokaryote	0.953488	0	Yes	https://ggkbase.berkeley.edu
Gammaproteobacteria bacterium RIFCSPHIGHO2_12_FULL_37_34	Gammaproteobacteria,non-CPR-Bacteria,Bacteria,Prokaryote	0.980392	0.0196078	Yes	https://ggkbase.berkeley.edu
Candidatus Uhrbacteria bacterium RIFOXYC12_FULL_57_11	Uhrbacteria,Parcubacteria,CPR,Bacteria,Prokaryote	1	0.0232558	Yes	https://ggkbase.berkeley.edu
Candidatus Nomurabacteria bacterium RIFCSPHIGHO2_01_FULL_40_20	Nomurabacteria,Parcubacteria,CPR,Bacteria,Prokaryote	0.930233	0	Yes	https://ggkbase.berkeley.edu
GWF2_WS6_complete_39_15	WS6,CPR,Bacteria,Prokaryote	1	0	Yes	https://ggkbase.berkeley.edu
Lentisphaerae bacterium RIFOXYA12_FULL_60_10	Lentisphaerae,non-CPR-Bacteria,Bacteria,Prokaryote	0.784314	0	No	https://ggkbase.berkeley.edu
Ignavibacteria bacterium GWF2_33_9	Ignavibacteria,non-CPR-Bacteria,Bacteria,Prokaryote	1	0	Yes	https://ggkbase.berkeley.edu
CG1_02_FULL_Gottesmanbakteria_OP11_37_22_curated	Gottesmanbacteria,Microgenomates,CPR,Bacteria,Prokaryote	0.883721	0	Yes	https://ggkbase.berkeley.edu
GWC1_CPR1_49_13	WWE3,CPR,Bacteria,Prokaryote	0.930233	0.0465116	Yes	https://ggkbase.berkeley.edu
Candidatus Colwellbacteria bacterium RIFCSPHIGHO2_12_FULL_43_12	Colwellbacteria,Parcubacteria,CPR,Bacteria,Prokaryote	0.976744	0.0232558	Yes	https://ggkbase.berkeley.edu
Candidatus Levybacteria bacterium RIFCSPHIGHO2_01_FULL_38_12	Levybacteria,Microgenomates,CPR,Bacteria,Prokaryote	0.953488	0	Yes	https://ggkbase.berkeley.edu
Candidatus Azambacteria bacterium RIFCSPLOWO2_02_FULL_42_10	Azambacteria,Parcubacteria,CPR,Bacteria,Prokaryote	0.953488	0	Yes	https://ggkbase.berkeley.edu
Candidatus Roizmanbacteria bacterium RIFOXYC1_FULL_38_14	Roizmanbacteria,Microgenomates,CPR,Bacteria,Prokaryote	0.976744	0	Yes	https://ggkbase.berkeley.edu
Candidatus Woesebacteria bacterium RIFCSPHIGHO2_02_FULL_42_20	Woesebacteria,Microgenomates,CPR,Bacteria,Prokaryote	0.976744	0	Yes	https://ggkbase.berkeley.edu
GWE2_OD1_38_254	Falkowbacteria,Parcubacteria,CPR,Bacteria,Prokaryote	1	0.0232558	Yes	https://ggkbase.berkeley.edu
Candidatus Giovannonibacteria bacterium RIFCSPHIGHO2_01_45_12	Giovannonibacteria,Parcubacteria,CPR,Bacteria,Prokaryote	1	0	Yes	https://ggkbase.berkeley.edu
CG2_30_FULL_Parcubacteria_OD1_48_51_curated	Unknown,Parcubacteria,CPR,Bacteria,Prokaryote	0.953488	0	Yes	https://ggkbase.berkeley.edu
Candidatus Woykebacteria bacterium RIFCSPHIGHO2_12_FULL_45_10	Woykebacteria,Microgenomates,CPR,Bacteria,Prokaryote	0.930233	0.0697674	Yes	https://ggkbase.berkeley.edu
Candidatus Curtissbacteria bacterium RIFCSPHIGHO2_02_FULL_42_58	Curtissbacteria,Microgenomates,CPR,Bacteria,Prokaryote	1	0	Yes	https://ggkbase.berkeley.edu
Omnitrophica bacterium RIFCSPHIGHO2_12_FULL_44_12	Omnitrophica,non-CPR-Bacteria,Bacteria,Prokaryote	0.901961	0.0196078	No	https://ggkbase.berkeley.edu
Deltaproteobacteria bacterium GWC2_56_8	Deltaproteobacteria,non-CPR-Bacteria,Bacteria,Prokaryote	0.862745	0	No	https://ggkbase.berkeley.edu
Acidobacteria bacterium RIFCSPLOWO2_12_FULL_59_11	Acidobacteria,non-CPR-Bacteria,Bacteria,Prokaryote	0.823529	0	Yes	https://ggkbase.berkeley.edu
Candidatus Roizmanbacteria bacterium RIFCSPLOWO2_01_FULL_40_42	Roizmanbacteria,Microgenomates,CPR,Bacteria,Prokaryote	0.930233	0	Yes	https://ggkbase.berkeley.edu
GWC2_OP11_47_8	Amesbacteria,Microgenomates,CPR,Bacteria,Prokaryote	0.813953	0.0465116	Yes	https://ggkbase.berkeley.edu
Candidatus Sungbacteria bacterium RIFCSPLOWO2_02_FULL_47_9	Sungbacteria,Parcubacteria,CPR,Bacteria,Prokaryote	0.883721	0	Yes	https://ggkbase.berkeley.edu
Chloroflexi bacterium RBG_13_48_17	Chloroflexi,non-CPR-Bacteria,Bacteria,Prokaryote	0.705882	0.0196078	Yes	https://ggkbase.berkeley.edu
Candidatus Nomurabacteria bacterium RIFCSPLOWO2_02_FULL_36_8	Nomurabacteria,Parcubacteria,CPR,Bacteria,Prokaryote	0.813953	0.0232558	Yes	https://ggkbase.berkeley.edu
GWA1_OD1_40_8	Nomurabacteria,Parcubacteria,CPR,Bacteria,Prokaryote	0.930233	0.0232558	Yes	https://ggkbase.berkeley.edu
Syntrophobacterales bacterium GWF2_56_9	Deltaproteobacteria,non-CPR-Bacteria,Bacteria,Prokaryote	0.882353	0.0196078	No	https://ggkbase.berkeley.edu
Gallionellales bacterium RIFCSPLOWO2_02_FULL_59_110	Betaproteobacteria,non-CPR-Bacteria,Bacteria,Prokaryote	1	0	Yes	https://ggkbase.berkeley.edu
Candidatus Roizmanbacteria bacterium RIFCSPLOWO2_12_FULL_37_7b	Roizmanbacteria,Microgenomates,CPR,Bacteria,Prokaryote	0.837209	0.0232558	Yes	https://ggkbase.berkeley.edu
Candidatus Blackburnbacteria bacterium RIFCSPHIGHO2_12_FULL_44_25	Blackburnbacteria,Microgenomates,CPR,Bacteria,Prokaryote	0.976744	0	Yes	https://ggkbase.berkeley.edu
GWB1_OP11_43_14	Woesebacteria,Microgenomates,CPR,Bacteria,Prokaryote	0.976744	0.0697674	Yes	https://ggkbase.berkeley.edu
Tenericutes bacterium GWA2_38_26	Tenericutes,non-CPR-Bacteria,Bacteria,Prokaryote	0.882353	0.0196078	No	https://ggkbase.berkeley.edu
Caulobacterales bacterium RIFOXYA1_FULL_67_7	Alphaproteobacteria,non-CPR-Bacteria,Bacteria,Prokaryote	0.901961	0.0588235	No	https://ggkbase.berkeley.edu
GWA2_OD1_42_62_partial	Azambacteria,Parcubacteria,CPR,Bacteria,Prokaryote	0.813953	0.0232558	Yes	https://ggkbase.berkeley.edu
GWA1_OD1_44_13	Unknown,Parcubacteria,CPR,Bacteria,Prokaryote	0.976744	0	Yes	https://ggkbase.berkeley.edu
CG1_02_SUB10_Pacearchaeota_32_132_curated	Pacearchaeota,DPANN,Archaea,Prokaryote	0.736842	0.0263158	Yes	https://ggkbase.berkeley.edu
Candidatus Woesebacteria bacterium RIFCSPHIGHO2_12_FULL_42_9	Woesebacteria,Microgenomates,CPR,Bacteria,Prokaryote	0.906977	0	Yes	https://ggkbase.berkeley.edu
GWA1_OD1_46_11_plus_minus	Nomurabacteria,Parcubacteria,CPR,Bacteria,Prokaryote	0.837209	0.162791	No	https://ggkbase.berkeley.edu
GW2011_AR4	Unknown,DPANN,Archaea,Prokaryote	0.526316	0	No	https://ggkbase.berkeley.edu
Acidobacteria bacterium RIFCSPLOWO2_02_FULL_65_29	Acidobacteria,non-CPR-Bacteria,Bacteria,Prokaryote	1	0.0392157	Yes	https://ggkbase.berkeley.edu
Caulobacterales bacterium RIFCSPHIGHO2_12_FULL_68_13	Alphaproteobacteria,non-CPR-Bacteria,Bacteria,Prokaryote	0.862745	0.0392157	No	https://ggkbase.berkeley.edu
Elusimicrobia bacterium GWC2_56_31	Elusimicrobia,non-CPR-Bacteria,Bacteria,Prokaryote	0.921569	0	No	https://ggkbase.berkeley.edu
GWE2_TM6_41_16	TM6,non-CPR-Bacteria,Bacteria,Prokaryote	0.921569	0	Yes	https://ggkbase.berkeley.edu
GWC2_OP11_31_9	Woesebacteria,Microgenomates,CPR,Bacteria,Prokaryote	1	0	Yes	https://ggkbase.berkeley.edu
CG2_30_FULL_Armatimonadetes_66_41_curated	Armatimonadetes,non-CPR-Bacteria,Bacteria,Prokaryote	0.980392	0	Yes	https://ggkbase.berkeley.edu
Candidatus Magasanikbacteria bacterium RIFCSPHIGHO2_02_FULL_44_13	Magasanikbacteria,Parcubacteria,CPR,Bacteria,Prokaryote	0.976744	0.0697674	Yes	https://ggkbase.berkeley.edu
candidate division WWE3 bacterium RIFCSPHIGHO2_01_FULL_48_15	WWE3,CPR,Bacteria,Prokaryote	0.883721	0	Yes	https://ggkbase.berkeley.edu
Candidatus Vogelbacteria bacterium RIFOXYD1_FULL_44_32	Vogelbacteria,Parcubacteria,CPR,Bacteria,Prokaryote	1	0	Yes	https://ggkbase.berkeley.edu
Candidatus Giovannonibacteria bacterium RIFCSPLOWO2_12_43_8	Giovannonibacteria,Parcubacteria,CPR,Bacteria,Prokaryote	0.883721	0	Yes	https://ggkbase.berkeley.edu
CG1_02_SUB10_Parcubacteria_44_16_curated	Nomurabacteria,Parcubacteria,CPR,Bacteria,Prokaryote	0.744186	0	Yes	https://ggkbase.berkeley.edu
GWB1_OD1_45_9	Unknown,Parcubacteria,CPR,Bacteria,Prokaryote	1	0	Yes	https://ggkbase.berkeley.edu
OP11_GWA2_43_14	Unknown,Microgenomates,CPR,Bacteria,Prokaryote	1	0	Yes	https://ggkbase.berkeley.edu
Alphaproteobacteria bacterium RIFCSPLOWO2_01_FULL_40_26	Alphaproteobacteria,non-CPR-Bacteria,Bacteria,Prokaryote	0.941176	0.0196078	No	https://ggkbase.berkeley.edu
CG2_30_FULL_CPR_37_22_curated	Falkowbacteria,Parcubacteria,CPR,Bacteria,Prokaryote	0.930233	0	Yes	https://ggkbase.berkeley.edu
Candidatus Portnoybacteria bacterium RIFCSPLOWO2_02_FULL_39_11	Portnoybacteria,Parcubacteria,CPR,Bacteria,Prokaryote	0.906977	0	Yes	https://ggkbase.berkeley.edu
ARMAN1	Unknown,DPANN,Archaea,Prokaryote	0	0	No	https://ggkbase.berkeley.edu
Burkholderiales bacterium GWE1_65_30	Betaproteobacteria,non-CPR-Bacteria,Bacteria,Prokaryote	1	0	No	https://ggkbase.berkeley.edu
Ignavibacteria bacterium GWB2_35_12	Ignavibacteria,non-CPR-Bacteria,Bacteria,Prokaryote	1	0	No	https://ggkbase.berkeley.edu
GWF2_TM6_38_10	TM6,non-CPR-Bacteria,Bacteria,Prokaryote	0.921569	0.0196078	Yes	https://ggkbase.berkeley.edu
Rhodobacteraceae bacterium GWE1_64_9	Alphaproteobacteria,non-CPR-Bacteria,Bacteria,Prokaryote	0.607843	0	No	https://ggkbase.berkeley.edu
Candidatus Uhrbacteria bacterium RIFCSPHIGHO2_12_FULL_54_23	Uhrbacteria,Parcubacteria,CPR,Bacteria,Prokaryote	0.813953	0.0697674	Yes	https://ggkbase.berkeley.edu
GWA2_OD1_45_21	Giovannonibacteria,Parcubacteria,CPR,Bacteria,Prokaryote	0.744186	0.0465116	Yes	https://ggkbase.berkeley.edu
Candidatus Yanofskybacteria bacterium RIFCSPHIGHO2_12_FULL_44_29b	Yanofskybacteria,Parcubacteria,CPR,Bacteria,Prokaryote	1	0.0232558	Yes	https://ggkbase.berkeley.edu
GWB1_OD1_56_8	Unknown,Parcubacteria,CPR,Bacteria,Prokaryote	0.813953	0.0465116	Yes	https://ggkbase.berkeley.edu
Candidatus Harrisonbacteria bacterium RIFCSPLOWO2_01_FULL_40_28	Harrisonbacteria,Parcubacteria,CPR,Bacteria,Prokaryote	1	0	Yes	https://ggkbase.berkeley.edu
GWC1_KAZAN_52_13	Kazan,CPR,Bacteria,Prokaryote	0.953488	0.0465116	Yes	https://ggkbase.berkeley.edu
Candidatus Levybacteria bacterium RIFCSPHIGHO2_01_FULL_36_15b	Levybacteria,Microgenomates,CPR,Bacteria,Prokaryote	0.976744	0	Yes	https://ggkbase.berkeley.edu
Candidatus Staskawiczbacteria bacterium RIFOXYB1_FULL_37_44	Staskawiczbacteria,Parcubacteria,CPR,Bacteria,Prokaryote	1	0.0232558	Yes	https://ggkbase.berkeley.edu
Candidatus Kaiserbacteria bacterium RIFCSPLOWO2_01_FULL_45_25	Kaiserbacteria,Parcubacteria,CPR,Bacteria,Prokaryote	1	0.0465116	Yes	https://ggkbase.berkeley.edu
Bacteroidetes bacterium GWA2_40_14	Bacteroidetes,non-CPR-Bacteria,Bacteria,Prokaryote	1	0.0196078	No	https://ggkbase.berkeley.edu
Rhodocyclales bacterium RIFCSPLOWO2_02_FULL_63_24	Betaproteobacteria,non-CPR-Bacteria,Bacteria,Prokaryote	0.901961	0	Yes	https://ggkbase.berkeley.edu
candidate division WWE3 bacterium RIFOXYD1_FULL_40_11	WWE3,CPR,Bacteria,Prokaryote	1	0	Yes	https://ggkbase.berkeley.edu
Candidatus Kaiserbacteria bacterium RIFCSPLOWO2_01_FULL_54_20	Kaiserbacteria,Parcubacteria,CPR,Bacteria,Prokaryote	0.837209	0	Yes	https://ggkbase.berkeley.edu
CG1_02_FULL_Propionibacterium_60_36_curated	Actinobacteria,non-CPR-Bacteria,Bacteria,Prokaryote	0.980392	0	Yes	https://ggkbase.berkeley.edu
Nitrospirae bacterium GWA2_42_11	Nitrospirae,non-CPR-Bacteria,Bacteria,Prokaryote	0.843137	0	No	https://ggkbase.berkeley.edu
CG2_30_FULL_Actinobacteria_50_142_curated	Actinobacteria,non-CPR-Bacteria,Bacteria,Prokaryote	0.960784	0	No	https://ggkbase.berkeley.edu
Pseudomonadales bacterium GWC1_66_9	Gammaproteobacteria,non-CPR-Bacteria,Bacteria,Prokaryote	0.843137	0.0784314	Yes	https://ggkbase.berkeley.edu
Candidatus Nomurabacteria bacterium RIFCSPLOWO2_02_FULL_41_9	Nomurabacteria,Parcubacteria,CPR,Bacteria,Prokaryote	0.813953	0.0465116	Yes	https://ggkbase.berkeley.edu
Microgenomates group bacterium RIFCSPHIGHO2_01_FULL_45_11	Unknown,Microgenomates,CPR,Bacteria,Prokaryote	0.930233	0.0232558	Yes	https://ggkbase.berkeley.edu
Burkholderiales bacterium RIFCSPHIGHO2_02_FULL_66_10	Betaproteobacteria,non-CPR-Bacteria,Bacteria,Prokaryote	0.882353	0.0980392	No	https://ggkbase.berkeley.edu
Candidatus Buchananbacteria bacterium RIFCSPHIGHO2_01_FULL_47_11b	Falkowbacteria,Parcubacteria,CPR,Bacteria,Prokaryote	0.813953	0	Yes	https://ggkbase.berkeley.edu
Ignavibacteria bacterium RIFOXYC2_FULL_35_16	Ignavibacteria,non-CPR-Bacteria,Bacteria,Prokaryote	1	0	No	https://ggkbase.berkeley.edu
Candidatus Roizmanbacteria bacterium RIFCSPHIGHO2_12_FULL_37_9b	Roizmanbacteria,Microgenomates,CPR,Bacteria,Prokaryote	0.906977	0	Yes	https://ggkbase.berkeley.edu
Candidatus Margulisbacteria bacterium GWF2_38_17	Margulisbacteria,non-CPR-Bacteria,Bacteria,Prokaryote	0.960784	0	No	https://ggkbase.berkeley.edu
Candidatus Yanofskybacteria bacterium RIFCSPHIGHO2_02_FULL_38_22b	Yanofskybacteria,Parcubacteria,CPR,Bacteria,Prokaryote	0.953488	0	Yes	https://ggkbase.berkeley.edu
GWA2_OD1_45_39_plus	Magasanikbacteria,Parcubacteria,CPR,Bacteria,Prokaryote	0.883721	0.0232558	Yes	https://ggkbase.berkeley.edu
Candidatus Giovannonibacteria bacterium RIFCSPLOWO2_01_FULL_48_47	Giovannonibacteria,Parcubacteria,CPR,Bacteria,Prokaryote	1	0	Yes	https://ggkbase.berkeley.edu
CG1_02_FULL_OD1_Parcubacteria_48_398_curated	Unknown,Parcubacteria,CPR,Bacteria,Prokaryote	0.953488	0	Yes	https://ggkbase.berkeley.edu
GWC2_OP11_47_9_partial	Beckwithbacteria,Microgenomates,CPR,Bacteria,Prokaryote	0.837209	0.0465116	Yes	https://ggkbase.berkeley.edu
GWA1_OP11_34_13	Gottesmanbacteria,Microgenomates,CPR,Bacteria,Prokaryote	0.674419	0	No	https://ggkbase.berkeley.edu
Candidatus Curtissbacteria bacterium RIFCSPLOWO2_01_FULL_39_62	Curtissbacteria,Microgenomates,CPR,Bacteria,Prokaryote	0.837209	0	Yes	https://ggkbase.berkeley.edu
Alphaproteobacteria bacterium RIFCSPLOWO2_02_42_7	Alphaproteobacteria,non-CPR-Bacteria,Bacteria,Prokaryote	0.941176	0.0392157	No	https://ggkbase.berkeley.edu
GWB1_WWE3_44_4_partial	WWE3,CPR,Bacteria,Prokaryote	0.813953	0.0465116	Yes	https://ggkbase.berkeley.edu
Rhodospirillales bacterium RIFCSPLOWO2_02_FULL_58_16	Alphaproteobacteria,non-CPR-Bacteria,Bacteria,Prokaryote	1	0.0196078	Yes	https://ggkbase.berkeley.edu
Candidatus Woesebacteria bacterium GWB1_37_5	Woesebacteria,Microgenomates,CPR,Bacteria,Prokaryote	0.930233	0	Yes	https://ggkbase.berkeley.edu
DUSEL4_archaeon_sp_SCGC_AAA011_L22	Unknown,DPANN,Archaea,Prokaryote	0	0	No	https://ggkbase.berkeley.edu
Candidatus Giovannonibacteria bacterium RIFCSPLOWO2_02_FULL_43_54	Giovannonibacteria,Parcubacteria,CPR,Bacteria,Prokaryote	0.976744	0.0232558	Yes	https://ggkbase.berkeley.edu
Candidatus Pacearchaeota archaeon RBG_13_33_26	Pacearchaeota,DPANN,Archaea,Prokaryote	0.815789	0.0526316	Yes	https://ggkbase.berkeley.edu
Candidatus Aminicenantes bacterium RBG_13_59_9	Aminicenantes,non-CPR-Bacteria,Bacteria,Prokaryote	0.666667	0.0588235	No	https://ggkbase.berkeley.edu
Candidatus Yonathbacteria bacterium RIFOXYD1_FULL_52_36	Yonathbacteria,Parcubacteria,CPR,Bacteria,Prokaryote	0.906977	0.0232558	Yes	https://ggkbase.berkeley.edu
Candidatus Roizmanbacteria bacterium RIFCSPLOWO2_02_FULL_41_9	Roizmanbacteria,Microgenomates,CPR,Bacteria,Prokaryote	0.883721	0	Yes	https://ggkbase.berkeley.edu
GW2011_AR20_to_be_removed	Unknown,DPANN,Archaea,Prokaryote	0.815789	0.0263158	Yes	https://ggkbase.berkeley.edu
CG2_30_FULL_Thiomicrospira_44_34_curated	Gammaproteobacteria,non-CPR-Bacteria,Bacteria,Prokaryote	1	0	Yes	https://ggkbase.berkeley.edu
Candidatus Amesbacteria bacterium RIFOXYB1_FULL_47_9	Amesbacteria,Microgenomates,CPR,Bacteria,Prokaryote	0.790698	0.0465116	Yes	https://ggkbase.berkeley.edu
Elusimicrobia bacterium RIFOXYA12_FULL_49_49	Elusimicrobia,non-CPR-Bacteria,Bacteria,Prokaryote	0.980392	0	Yes	https://ggkbase.berkeley.edu
Candidatus Schekmanbacteria bacterium RIFCSPLOWO2_02_FULL_38_14	Schekmanbacteria,non-CPR-Bacteria,Bacteria,Prokaryote	1	0	Yes	https://ggkbase.berkeley.edu
Candidatus Nomurabacteria bacterium RIFCSPHIGHO2_01_FULL_37_25	Nomurabacteria,Parcubacteria,CPR,Bacteria,Prokaryote	0.976744	0	Yes	https://ggkbase.berkeley.edu
Burkholderiales bacterium RIFOXYC2_FULL_59_8	Betaproteobacteria,non-CPR-Bacteria,Bacteria,Prokaryote	0.784314	0	No	https://ggkbase.berkeley.edu
Candidatus Woesebacteria bacterium RIFOXYC1_FULL_31_51	Woesebacteria,Microgenomates,CPR,Bacteria,Prokaryote	1	0	Yes	https://ggkbase.berkeley.edu
Tenericutes bacterium GWC2_34_14	Tenericutes,non-CPR-Bacteria,Bacteria,Prokaryote	1	0	No	https://ggkbase.berkeley.edu
CG2_30_FULL_Beckwithbacteria_OP11_44_31_curated	Beckwithbacteria,Microgenomates,CPR,Bacteria,Prokaryote	0.790698	0	Yes	https://ggkbase.berkeley.edu
Candidatus Schekmanbacteria bacterium RIFCSPLOWO2_12_FULL_38_15	Schekmanbacteria,non-CPR-Bacteria,Bacteria,Prokaryote	1	0	No	https://ggkbase.berkeley.edu
CG2_30_FULL_Oscillatoriales_40_61_curated	Cyanobacteria,non-CPR-Bacteria,Bacteria,Prokaryote	0.960784	0.0196078	Yes	https://ggkbase.berkeley.edu
GWA2_OP11_37_6_partial	Unknown,Microgenomates,CPR,Bacteria,Prokaryote	0.627907	0	No	https://ggkbase.berkeley.edu
Candidatus Curtissbacteria bacterium RBG_13_35_7	Curtissbacteria,Microgenomates,CPR,Bacteria,Prokaryote	0.860465	0	Yes	https://ggkbase.berkeley.edu
Candidatus Ryanbacteria bacterium RIFCSPHIGHO2_02_FULL_45_13b	Ryanbacteria,Parcubacteria,CPR,Bacteria,Prokaryote	0.953488	0.0232558	Yes	https://ggkbase.berkeley.edu
Omnitrophica WOR_2 bacterium GWA2_44_7	Omnitrophica,non-CPR-Bacteria,Bacteria,Prokaryote	0.784314	0.0588235	No	https://ggkbase.berkeley.edu
Gallionellales bacterium RIFCSPLOWO2_02_58_13	Betaproteobacteria,non-CPR-Bacteria,Bacteria,Prokaryote	0.921569	0.0196078	No	https://ggkbase.berkeley.edu
Candidatus Azambacteria bacterium RIFOXYD1_FULL_42_38	Azambacteria,Parcubacteria,CPR,Bacteria,Prokaryote	1	0.0232558	Yes	https://ggkbase.berkeley.edu
CG1_02_FULL_CPR_43_390_curated	Omnitrophica,non-CPR-Bacteria,Bacteria,Prokaryote	0.921569	0	Yes	https://ggkbase.berkeley.edu
GW2011_AR3	Unknown,DPANN,Archaea,Prokaryote	0.473684	0.0263158	No	https://ggkbase.berkeley.edu
GW2011_AR13	Pacearchaeota,DPANN,Archaea,Prokaryote	0.684211	0.0263158	No	https://ggkbase.berkeley.edu
Candidatus Roizmanbacteria bacterium RIFCSPLOWO2_01_FULL_42_14	Roizmanbacteria,Microgenomates,CPR,Bacteria,Prokaryote	0.813953	0	Yes	https://ggkbase.berkeley.edu
CG1_02_FULL_Pacearchaeota_35_32_curated	Pacearchaeota,DPANN,Archaea,Prokaryote	0.789474	0.0263158	Yes	https://ggkbase.berkeley.edu
Burkholderiales bacterium RIFCSPHIGHO2_12_63_9	Betaproteobacteria,non-CPR-Bacteria,Bacteria,Prokaryote	0.803922	0.0392157	No	https://ggkbase.berkeley.edu
Candidatus Curtissbacteria bacterium RIFCSPHIGHO2_02_FULL_42_15	Curtissbacteria,Microgenomates,CPR,Bacteria,Prokaryote	0.860465	0	Yes	https://ggkbase.berkeley.edu
Omnitrophica WOR_2 bacterium RBG_13_41_10	Omnitrophica,non-CPR-Bacteria,Bacteria,Prokaryote	0.843137	0.0196078	Yes	https://ggkbase.berkeley.edu
GWE2_OD1-like_47_10	Unknown,Parcubacteria,CPR,Bacteria,Prokaryote	0.930233	0.0232558	Yes	https://ggkbase.berkeley.edu
Candidatus Peribacteria bacterium RIFCSPHIGHO2_02_FULL_52_16	Peregrinibacteria,CPR,Bacteria,Prokaryote	0.860465	0	Yes	https://ggkbase.berkeley.edu
CG1_02_SUB10_Elusimicrobia_37_114_curated	Elusimicrobia,non-CPR-Bacteria,Bacteria,Prokaryote	0.745098	0	Yes	https://ggkbase.berkeley.edu
Candidatus Gottesmanbacteria bacterium RIFCSPHIGHO2_01_FULL_39_10	Gottesmanbacteria,Microgenomates,CPR,Bacteria,Prokaryote	0.953488	0.0232558	Yes	https://ggkbase.berkeley.edu
Candidatus Roizmanbacteria bacterium RIFCSPLOWO2_01_FULL_41_22	Roizmanbacteria,Microgenomates,CPR,Bacteria,Prokaryote	0.906977	0	Yes	https://ggkbase.berkeley.edu
GWB2_WWE3_43_22_part	WWE3,CPR,Bacteria,Prokaryote	0.744186	0.0232558	Yes	https://ggkbase.berkeley.edu
Candidatus Staskawiczbacteria bacterium RIFCSPLOWO2_01_FULL_37_25b	Staskawiczbacteria,Parcubacteria,CPR,Bacteria,Prokaryote	0.767442	0	Yes	https://ggkbase.berkeley.edu
GWD2_OD1_36_198	Moranbacteria,Parcubacteria,CPR,Bacteria,Prokaryote	0.860465	0.0465116	Yes	https://ggkbase.berkeley.edu
Candidatus Woesebacteria bacterium RIFOXYD1_FULL_46_19	Woesebacteria,Microgenomates,CPR,Bacteria,Prokaryote	0.906977	0	Yes	https://ggkbase.berkeley.edu
Candidatus Peribacteria bacterium RIFCSPLOWO2_01_FULL_51_18	Peregrinibacteria,CPR,Bacteria,Prokaryote	0.976744	0.0465116	Yes	https://ggkbase.berkeley.edu
Candidatus Pacearchaeota archaeon RBG_19FT_COMBO_34_9	Pacearchaeota,DPANN,Archaea,Prokaryote	0.763158	0.0526316	Yes	https://ggkbase.berkeley.edu
Candidatus Daviesbacteria bacterium RIFCSPLOWO2_02_FULL_38_15	Daviesbacteria,Microgenomates,CPR,Bacteria,Prokaryote	0.906977	0	Yes	https://ggkbase.berkeley.edu
Deltaproteobacteria bacterium RIFCSPLOWO2_01_FULL_45_74	Deltaproteobacteria,non-CPR-Bacteria,Bacteria,Prokaryote	1	0.0196078	No	https://ggkbase.berkeley.edu
Candidatus Falkowbacteria bacterium RIFOXYC2_FULL_46_15	Falkowbacteria,Parcubacteria,CPR,Bacteria,Prokaryote	1	0	Yes	https://ggkbase.berkeley.edu
candidate division WWE3 bacterium RIFOXYA1_FULL_42_9	WWE3,CPR,Bacteria,Prokaryote	0.837209	0	Yes	https://ggkbase.berkeley.edu
Candidatus Roizmanbacteria bacterium RIFOXYA2_FULL_38_14	Roizmanbacteria,Microgenomates,CPR,Bacteria,Prokaryote	0.976744	0	Yes	https://ggkbase.berkeley.edu
Bacteroidetes bacterium RIFOXYA12_FULL_35_11	Bacteroidetes,non-CPR-Bacteria,Bacteria,Prokaryote	0.980392	0.0196078	No	https://ggkbase.berkeley.edu
Chloroflexi bacterium GWB2_54_36	Chloroflexi,non-CPR-Bacteria,Bacteria,Prokaryote	0.960784	0.0196078	Yes	https://ggkbase.berkeley.edu
Sphingopyxis sp. RIFCSPHIGHO2_01_FULL_65_24	Alphaproteobacteria,non-CPR-Bacteria,Bacteria,Prokaryote	1	0.0196078	Yes	https://ggkbase.berkeley.edu
Chloroflexi bacterium RBG_13_60_9	Chloroflexi,non-CPR-Bacteria,Bacteria,Prokaryote	0.588235	0	No	https://ggkbase.berkeley.edu
Candidatus Zambryskibacteria bacterium RIFCSPLOWO2_01_FULL_48_25	Zambryskibacteria,Parcubacteria,CPR,Bacteria,Prokaryote	1	0.0232558	Yes	https://ggkbase.berkeley.edu
Candidatus Nomurabacteria bacterium RIFCSPLOWO2_01_FULL_41_52	Nomurabacteria,Parcubacteria,CPR,Bacteria,Prokaryote	0.930233	0.0232558	Yes	https://ggkbase.berkeley.edu
GWB1_WWE3_42_6	WWE3,CPR,Bacteria,Prokaryote	0.953488	0.116279	No	https://ggkbase.berkeley.edu
GWD2_WWE3_42_34	WWE3,CPR,Bacteria,Prokaryote	0.976744	0	Yes	https://ggkbase.berkeley.edu
Candidatus Wildermuthbacteria bacterium RIFCSPHIGHO2_02_FULL_48_16	Wildermuthbacteria,Parcubacteria,CPR,Bacteria,Prokaryote	0.883721	0.0232558	Yes	https://ggkbase.berkeley.edu
Candidatus Doudnabacteria bacterium RIFCSPHIGHO2_01_FULL_46_24	Doudnabacteria,CPR,Bacteria,Prokaryote	1	0.0232558	Yes	https://ggkbase.berkeley.edu
Candidatus Staskawiczbacteria bacterium RIFOXYC1_FULL_37_43	Staskawiczbacteria,Parcubacteria,CPR,Bacteria,Prokaryote	1	0	Yes	https://ggkbase.berkeley.edu
CG1_02_FULL_Omnitrophica_44_16_curated	Omnitrophica,non-CPR-Bacteria,Bacteria,Prokaryote	0.901961	0	Yes	https://ggkbase.berkeley.edu
Elusimicrobia bacterium GWF2_52_66	Elusimicrobia,non-CPR-Bacteria,Bacteria,Prokaryote	0.823529	0.0196078	No	https://ggkbase.berkeley.edu
Candidatus Melainabacteria bacterium RIFCSPLOWO2_02_FULL_35_15	Melainabacteria,non-CPR-Bacteria,Bacteria,Prokaryote	0.941176	0.0196078	Yes	https://ggkbase.berkeley.edu
Candidatus Adlerbacteria bacterium RIFOXYC1_FULL_48_26	Adlerbacteria,Parcubacteria,CPR,Bacteria,Prokaryote	0.976744	0	Yes	https://ggkbase.berkeley.edu
GWC1_OP11_rel_38_12	Woesebacteria,Microgenomates,CPR,Bacteria,Prokaryote	0.930233	0.0465116	Yes	https://ggkbase.berkeley.edu
Bacteroidetes bacterium GWA2_32_17	Bacteroidetes,non-CPR-Bacteria,Bacteria,Prokaryote	0.941176	0	Yes	https://ggkbase.berkeley.edu
Planctomycetes bacterium RIFCSPLOWO2_12_FULL_39_13	Planctomycetes,non-CPR-Bacteria,Bacteria,Prokaryote	0.960784	0	Yes	https://ggkbase.berkeley.edu
GWA2_OP11_37_7	Roizmanbacteria,Microgenomates,CPR,Bacteria,Prokaryote	0.953488	0.0232558	Yes	https://ggkbase.berkeley.edu
CG2_30_FULL_Moranbacteria_OD1_45_14_curated	Moranbacteria,Parcubacteria,CPR,Bacteria,Prokaryote	0.930233	0	Yes	https://ggkbase.berkeley.edu
GWA2_OD1_45_15_partial	Unknown,Parcubacteria,CPR,Bacteria,Prokaryote	0.674419	0.0232558	No	https://ggkbase.berkeley.edu
GWA2_OD1_47_7	Unknown,Parcubacteria,CPR,Bacteria,Prokaryote	0.906977	0.0697674	Yes	https://ggkbase.berkeley.edu
Candidatus Zambryskibacteria bacterium RIFCSPHIGHO2_02_38_10.5	Zambryskibacteria,Parcubacteria,CPR,Bacteria,Prokaryote	0.976744	0.0232558	Yes	https://ggkbase.berkeley.edu
Candidatus Andersenbacteria bacterium RIFCSPHIGHO2_01_FULL_46_36	Andersenbacteria,Parcubacteria,CPR,Bacteria,Prokaryote	1	0	Yes	https://ggkbase.berkeley.edu
Candidatus Zambryskibacteria bacterium RIFOXYD1_FULL_40_13	Zambryskibacteria,Parcubacteria,CPR,Bacteria,Prokaryote	0.953488	0	Yes	https://ggkbase.berkeley.edu
Candidatus Buchananbacteria bacterium RIFCSPLOWO2_02_FULL_46_11b	Falkowbacteria,Parcubacteria,CPR,Bacteria,Prokaryote	0.906977	0	Yes	https://ggkbase.berkeley.edu
Candidatus Nomurabacteria bacterium RIFCSPLOWO2_01_FULL_33_24	Nomurabacteria,Parcubacteria,CPR,Bacteria,Prokaryote	0.674419	0	No	https://ggkbase.berkeley.edu
Candidatus Yanofskybacteria bacterium RIFCSPHIGHO2_01_FULL_44_17	Yanofskybacteria,Parcubacteria,CPR,Bacteria,Prokaryote	0.976744	0	Yes	https://ggkbase.berkeley.edu
GWC1_OP11_44_10	Collierbacteria,Microgenomates,CPR,Bacteria,Prokaryote	0.976744	0.0232558	Yes	https://ggkbase.berkeley.edu
GWB1_OD1_52_6	Kaiserbacteria,Parcubacteria,CPR,Bacteria,Prokaryote	0.790698	0.0232558	Yes	https://ggkbase.berkeley.edu
Spirochaetes bacterium GWB1_60_80	Spirochaetes,non-CPR-Bacteria,Bacteria,Prokaryote	0.980392	0	No	https://ggkbase.berkeley.edu
Elusimicrobia bacterium RIFCSPLOWO2_01_FULL_59_12	Elusimicrobia,non-CPR-Bacteria,Bacteria,Prokaryote	0.960784	0.0588235	Yes	https://ggkbase.berkeley.edu
Candidatus Curtissbacteria bacterium RIFCSPHIGHO2_01_FULL_40_12	Curtissbacteria,Microgenomates,CPR,Bacteria,Prokaryote	1	0.0465116	Yes	https://ggkbase.berkeley.edu
Elusimicrobia bacterium RIFCSPLOWO2_02_FULL_61_11	Elusimicrobia,non-CPR-Bacteria,Bacteria,Prokaryote	0.72549	0	No	https://ggkbase.berkeley.edu
Spirochaetes bacterium GWD1_61_31	Spirochaetes,non-CPR-Bacteria,Bacteria,Prokaryote	0.980392	0	Yes	https://ggkbase.berkeley.edu
Chloroflexi bacterium RBG_16_57_11	Chloroflexi,non-CPR-Bacteria,Bacteria,Prokaryote	0.921569	0.0784314	Yes	https://ggkbase.berkeley.edu
Candidatus Adlerbacteria bacterium RIFCSPLOWO2_01_FULL_54_21b	Adlerbacteria,Parcubacteria,CPR,Bacteria,Prokaryote	0.976744	0.0465116	Yes	https://ggkbase.berkeley.edu
CG2_30_FULL_Berkelbacteria_43_20_curated	Berkelbacteria,CPR,Bacteria,Prokaryote	0.930233	0	Yes	https://ggkbase.berkeley.edu
GWD2_OD1_35_24	Campbellbacteria,Parcubacteria,CPR,Bacteria,Prokaryote	1	0	Yes	https://ggkbase.berkeley.edu
Candidatus Curtissbacteria bacterium RIFCSPHIGHO2_12_FULL_38_37	Curtissbacteria,Microgenomates,CPR,Bacteria,Prokaryote	0.883721	0	Yes	https://ggkbase.berkeley.edu
Candidatus Falkowbacteria bacterium RIFOXYC2_FULL_36_12	Falkowbacteria,Parcubacteria,CPR,Bacteria,Prokaryote	1	0.0465116	Yes	https://ggkbase.berkeley.edu
GWD2_OD1_38_11	Unknown,Parcubacteria,CPR,Bacteria,Prokaryote	0.906977	0	Yes	https://ggkbase.berkeley.edu
CG1_02_FULL_Desantisbacteria_38_46_curated	Elusimicrobia,non-CPR-Bacteria,Bacteria,Prokaryote	0.882353	0	Yes	https://ggkbase.berkeley.edu
Acidobacteria bacterium RIFCSPLOWO2_02_FULL_61_28	Acidobacteria,non-CPR-Bacteria,Bacteria,Prokaryote	0.901961	0	Yes	https://ggkbase.berkeley.edu
GWA2_OP11_44_7	Unknown,Microgenomates,CPR,Bacteria,Prokaryote	0.930233	0.0232558	Yes	https://ggkbase.berkeley.edu
Acidobacteria bacterium RIFCSPLOWO2_02_FULL_67_36	Acidobacteria,non-CPR-Bacteria,Bacteria,Prokaryote	1	0.0392157	No	https://ggkbase.berkeley.edu
Ignavibacteria bacterium RIFOXYA2_FULL_35_10	Ignavibacteria,non-CPR-Bacteria,Bacteria,Prokaryote	1	0	No	https://ggkbase.berkeley.edu
Candidatus Levybacteria bacterium RIFCSPHIGHO2_01_FULL_40_15b	Levybacteria,Microgenomates,CPR,Bacteria,Prokaryote	0.767442	0	Yes	https://ggkbase.berkeley.edu
GWB1_OP11_44_6	Collierbacteria,Microgenomates,CPR,Bacteria,Prokaryote	0.837209	0.0232558	Yes	https://ggkbase.berkeley.edu
Nitrospirae bacterium RIFCSPLOWO2_12_FULL_63_8	Nitrospirae,non-CPR-Bacteria,Bacteria,Prokaryote	0.843137	0.0980392	No	https://ggkbase.berkeley.edu
Candidatus Nealsonbacteria bacterium RIFCSPHIGHO2_02_FULL_38_75	Nealsonbacteria,Parcubacteria,CPR,Bacteria,Prokaryote	0.906977	0	Yes	https://ggkbase.berkeley.edu
Omnitrophica WOR_2 bacterium RIFCSPLOWO2_02_FULL_45_28	Omnitrophica,non-CPR-Bacteria,Bacteria,Prokaryote	0.823529	0	No	https://ggkbase.berkeley.edu
Candidatus Raymondbacteria bacterium RIFOXYA2_FULL_49_16	Raymondbacteria,non-CPR-Bacteria,Bacteria,Prokaryote	0.980392	0.0196078	No	https://ggkbase.berkeley.edu
Candidatus Roizmanbacteria bacterium RIFCSPLOWO2_01_FULL_40_32	Roizmanbacteria,Microgenomates,CPR,Bacteria,Prokaryote	0.953488	0	Yes	https://ggkbase.berkeley.edu
GWE2_OD1_46_45_partial	Azambacteria,Parcubacteria,CPR,Bacteria,Prokaryote	0.790698	0.0232558	Yes	https://ggkbase.berkeley.edu
Candidatus Nomurabacteria bacterium RIFCSPHIGHO2_01_FULL_42_15	Nomurabacteria,Parcubacteria,CPR,Bacteria,Prokaryote	0.976744	0	Yes	https://ggkbase.berkeley.edu
Ignavibacteria bacterium RIFOXYC12_FULL_35_11	Ignavibacteria,non-CPR-Bacteria,Bacteria,Prokaryote	0.921569	0	No	https://ggkbase.berkeley.edu
GWA2_TM6_36_9	TM6,non-CPR-Bacteria,Bacteria,Prokaryote	0.901961	0.0196078	Yes	https://ggkbase.berkeley.edu
Thaumarchaeota archaeon RBG_16_49_8	Thaumarchaeota,non-DPANN-Archaea,Archaea,Prokaryote	0.815789	0	Yes	https://ggkbase.berkeley.edu
Actinobacteria bacterium RBG_16_67_10	Actinobacteria,non-CPR-Bacteria,Bacteria,Prokaryote	0.764706	0.0392157	Yes	https://ggkbase.berkeley.edu
Candidatus Roizmanbacteria bacterium RIFCSPLOWO2_01_FULL_38_11	Roizmanbacteria,Microgenomates,CPR,Bacteria,Prokaryote	0.883721	0.0232558	Yes	https://ggkbase.berkeley.edu
GWB1_PER_54_5	Peregrinibacteria,CPR,Bacteria,Prokaryote	0.790698	0.0697674	Yes	https://ggkbase.berkeley.edu
GWA1_OP11_46_35	Amesbacteria,Microgenomates,CPR,Bacteria,Prokaryote	0.930233	0.0697674	Yes	https://ggkbase.berkeley.edu
Ignavibacteria bacterium RIFOXYD12_FULL_36_8	Ignavibacteria,non-CPR-Bacteria,Bacteria,Prokaryote	1	0	No	https://ggkbase.berkeley.edu
CG1_02_FULL_Bacteria_70_150_curated	Deltaproteobacteria,non-CPR-Bacteria,Bacteria,Prokaryote	0.960784	0	No	https://ggkbase.berkeley.edu
Candidatus Uhrbacteria bacterium RIFCSPHIGHO2_02_FULL_46_47	Uhrbacteria,Parcubacteria,CPR,Bacteria,Prokaryote	1	0	Yes	https://ggkbase.berkeley.edu
Candidatus Taylorbacteria bacterium RIFCSPHIGHO2_01_FULL_45_63	Taylorbacteria,Parcubacteria,CPR,Bacteria,Prokaryote	0.883721	0	Yes	https://ggkbase.berkeley.edu
Candidatus Yanofskybacteria bacterium RIFCSPLOWO2_01_FULL_49_17	Yanofskybacteria,Parcubacteria,CPR,Bacteria,Prokaryote	0.976744	0	Yes	https://ggkbase.berkeley.edu
CG1_02_SUB10_Nitrospirae_44_25_curated	Nitrospirae,non-CPR-Bacteria,Bacteria,Prokaryote	0.784314	0	No	https://ggkbase.berkeley.edu
Candidatus Buchananbacteria bacterium RIFCSPLOWO2_01_FULL_56_15	Falkowbacteria,Parcubacteria,CPR,Bacteria,Prokaryote	0.837209	0	Yes	https://ggkbase.berkeley.edu
Candidatus Nomurabacteria bacterium RIFCSPLOWO2_12_FULL_46_14	Nomurabacteria,Parcubacteria,CPR,Bacteria,Prokaryote	0.906977	0	Yes	https://ggkbase.berkeley.edu
GWA1_WWE3_42_12	WWE3,CPR,Bacteria,Prokaryote	0.976744	0.0232558	Yes	https://ggkbase.berkeley.edu
Candidatus Roizmanbacteria bacterium RIFCSPHIGHO2_02_FULL_40_9	Roizmanbacteria,Microgenomates,CPR,Bacteria,Prokaryote	0.767442	0.0232558	Yes	https://ggkbase.berkeley.edu
Candidatus Wildermuthbacteria bacterium RIFCSPHIGHO2_01_FULL_50_47	Wildermuthbacteria,Parcubacteria,CPR,Bacteria,Prokaryote	1	0	Yes	https://ggkbase.berkeley.edu
Candidatus Yonathbacteria bacterium RIFCSPHIGHO2_01_FULL_51_10	Yonathbacteria,Parcubacteria,CPR,Bacteria,Prokaryote	1	0.0232558	Yes	https://ggkbase.berkeley.edu
Gemmatimonadetes bacterium RBG_16_66_8	Gemmatimonadetes,non-CPR-Bacteria,Bacteria,Prokaryote	0.843137	0.0392157	Yes	https://ggkbase.berkeley.edu
Chloroflexi bacterium RBG_16_56_11	Chloroflexi,non-CPR-Bacteria,Bacteria,Prokaryote	0.960784	0.0196078	Yes	https://ggkbase.berkeley.edu
Candidatus Kuenenbacteria bacterium RIFCSPHIGHO2_02_FULL_42_29	Falkowbacteria,Parcubacteria,CPR,Bacteria,Prokaryote	0.837209	0	Yes	https://ggkbase.berkeley.edu
Candidatus Daviesbacteria bacterium RIFCSPLOWO2_12_FULL_38_10	Daviesbacteria,Microgenomates,CPR,Bacteria,Prokaryote	0.953488	0	Yes	https://ggkbase.berkeley.edu
Candidatus Curtissbacteria bacterium RIFCSPLOWO2_01_FULL_41_28	Curtissbacteria,Microgenomates,CPR,Bacteria,Prokaryote	0.976744	0	Yes	https://ggkbase.berkeley.edu
Candidatus Yanofskybacteria bacterium RIFCSPHIGHO2_01_FULL_45_42	Yanofskybacteria,Parcubacteria,CPR,Bacteria,Prokaryote	0.930233	0.0465116	Yes	https://ggkbase.berkeley.edu
Fluviicola sp. RIFCSPHIGHO2_02_FULL_43_260	Unknown,non-CPR-Bacteria,Bacteria,Prokaryote	NaN	NaN	No	https://ggkbase.berkeley.edu
GWD1_OD1_37_17	Moranbacteria,Parcubacteria,CPR,Bacteria,Prokaryote	1	0	Yes	https://ggkbase.berkeley.edu
Candidatus Jorgensenbacteria bacterium RIFCSPLOWO2_01_FULL_45_25b	Jorgensenbacteria,Parcubacteria,CPR,Bacteria,Prokaryote	0.976744	0	Yes	https://ggkbase.berkeley.edu
Candidatus Uhrbacteria bacterium RIFCSPLOWO2_12_FULL_47_10	Uhrbacteria,Parcubacteria,CPR,Bacteria,Prokaryote	1	0	Yes	https://ggkbase.berkeley.edu
Bacteroidetes bacterium GWF2_39_10	Bacteroidetes,non-CPR-Bacteria,Bacteria,Prokaryote	1	0.0196078	No	https://ggkbase.berkeley.edu
GWA2_OD1_43_9	Magasanikbacteria,Parcubacteria,CPR,Bacteria,Prokaryote	0.953488	0	Yes	https://ggkbase.berkeley.edu
Spirochaetes bacterium GWF1_49_6	Spirochaetes,non-CPR-Bacteria,Bacteria,Prokaryote	0.901961	0.0392157	Yes	https://ggkbase.berkeley.edu
Bdellovibrionales bacterium RBG_16_40_8	Deltaproteobacteria,non-CPR-Bacteria,Bacteria,Prokaryote	0.960784	0.0784314	Yes	https://ggkbase.berkeley.edu
Candidatus Uhrbacteria bacterium RIFCSPLOWO2_02_FULL_46_19	Uhrbacteria,Parcubacteria,CPR,Bacteria,Prokaryote	0.953488	0	Yes	https://ggkbase.berkeley.edu
Acidobacteria bacterium RBG_16_64_8	Acidobacteria,non-CPR-Bacteria,Bacteria,Prokaryote	0.72549	0.0784314	Yes	https://ggkbase.berkeley.edu
GWE2_OD1_40_8	Unknown,Parcubacteria,CPR,Bacteria,Prokaryote	0.930233	0.0697674	Yes	https://ggkbase.berkeley.edu
Candidatus Magasanikbacteria bacterium RIFOXYC12_FULL_32_21b	Magasanikbacteria,Parcubacteria,CPR,Bacteria,Prokaryote	0.790698	0.0465116	Yes	https://ggkbase.berkeley.edu
GWC2_OP11_44_18	Collierbacteria,Microgenomates,CPR,Bacteria,Prokaryote	0.953488	0	Yes	https://ggkbase.berkeley.edu
Candidatus Falkowbacteria bacterium RIFOXYC2_FULL_34_220	Falkowbacteria,Parcubacteria,CPR,Bacteria,Prokaryote	1	0	Yes	https://ggkbase.berkeley.edu
GWA1_OD1_56_13	Unknown,Parcubacteria,CPR,Bacteria,Prokaryote	0.953488	0.0232558	Yes	https://ggkbase.berkeley.edu
Deltaproteobacteria bacterium RIFCSPLOWO2_02_FULL_53_8	Deltaproteobacteria,non-CPR-Bacteria,Bacteria,Prokaryote	0.803922	0.0588235	Yes	https://ggkbase.berkeley.edu
Candidatus Brennerbacteria bacterium RIFOXYB1_FULL_41_13	Brennerbacteria,Parcubacteria,CPR,Bacteria,Prokaryote	0.976744	0	Yes	https://ggkbase.berkeley.edu
Candidatus Staskawiczbacteria bacterium RIFCSPHIGHO2_01_FULL_41_41	Staskawiczbacteria,Parcubacteria,CPR,Bacteria,Prokaryote	0.883721	0.0232558	Yes	https://ggkbase.berkeley.edu
GWD1_OP11_38_10	Woesebacteria,Microgenomates,CPR,Bacteria,Prokaryote	0.860465	0.0232558	Yes	https://ggkbase.berkeley.edu
Spirochaetes bacterium RIFOXYC1_FULL_54_7	Spirochaetes,non-CPR-Bacteria,Bacteria,Prokaryote	0.901961	0.0980392	Yes	https://ggkbase.berkeley.edu
GWC1_OP11_44_37	Collierbacteria,Microgenomates,CPR,Bacteria,Prokaryote	1	0.0465116	Yes	https://ggkbase.berkeley.edu
Candidatus Sungbacteria bacterium RIFCSPLOWO2_01_FULL_60_25	Sungbacteria,Parcubacteria,CPR,Bacteria,Prokaryote	0.860465	0.0232558	Yes	https://ggkbase.berkeley.edu
Candidatus Aminicenantes bacterium RBG_16_63_16	Aminicenantes,non-CPR-Bacteria,Bacteria,Prokaryote	0.960784	0.0588235	Yes	https://ggkbase.berkeley.edu
Chloroflexi bacterium RBG_16_56_8	Chloroflexi,non-CPR-Bacteria,Bacteria,Prokaryote	0.705882	0	Yes	https://ggkbase.berkeley.edu
GWA2_OD1_47_10	Unknown,Parcubacteria,CPR,Bacteria,Prokaryote	1	0	Yes	https://ggkbase.berkeley.edu
Candidatus Falkowbacteria bacterium RIFCSPHIGHO2_02_FULL_42_9	Falkowbacteria,Parcubacteria,CPR,Bacteria,Prokaryote	0.883721	0	Yes	https://ggkbase.berkeley.edu
GWA2_OD1_40_23	Unknown,Parcubacteria,CPR,Bacteria,Prokaryote	1	0.0232558	Yes	https://ggkbase.berkeley.edu
GWB1_OD1_37_13_partial	Unknown,Parcubacteria,CPR,Bacteria,Prokaryote	0.744186	0.0465116	Yes	https://ggkbase.berkeley.edu
Candidatus Blackburnbacteria bacterium RIFCSPHIGHO2_01_FULL_43_15b	Blackburnbacteria,Microgenomates,CPR,Bacteria,Prokaryote	0.976744	0.0232558	Yes	https://ggkbase.berkeley.edu
GWB1_OD1-rel_45_10	Unknown,Parcubacteria,CPR,Bacteria,Prokaryote	0.906977	0.0232558	Yes	https://ggkbase.berkeley.edu
Deltaproteobacteria bacterium RIFCSPLOWO2_02_FULL_40_36	Deltaproteobacteria,non-CPR-Bacteria,Bacteria,Prokaryote	0.980392	0	No	https://ggkbase.berkeley.edu
Sulfuricurvum sp. RIFCSPLOWO2_12_43_5	Epsilonproteobacteria,non-CPR-Bacteria,Bacteria,Prokaryote	0.823529	0.0588235	No	https://ggkbase.berkeley.edu
PER_GWF2_38_29	Peregrinibacteria,CPR,Bacteria,Prokaryote	0.930233	0	Yes	https://ggkbase.berkeley.edu
Candidatus Staskawiczbacteria bacterium RIFCSPLOWO2_01_FULL_37_19	Staskawiczbacteria,Parcubacteria,CPR,Bacteria,Prokaryote	1	0	Yes	https://ggkbase.berkeley.edu
Chloroflexi bacterium RBG_13_48_10	Chloroflexi,non-CPR-Bacteria,Bacteria,Prokaryote	0.764706	0.0196078	Yes	https://ggkbase.berkeley.edu
Candidatus Moranbacteria bacterium RIFOXYA1_FULL_44_8	Moranbacteria,Parcubacteria,CPR,Bacteria,Prokaryote	0.860465	0	Yes	https://ggkbase.berkeley.edu
GWC2_CPR2_39_10	CPR2,CPR,Bacteria,Prokaryote	1	0	Yes	https://ggkbase.berkeley.edu
Candidatus Sungbacteria bacterium RIFCSPLOWO2_01_FULL_54_21	Sungbacteria,Parcubacteria,CPR,Bacteria,Prokaryote	1	0.0697674	Yes	https://ggkbase.berkeley.edu
Elusimicrobia bacterium RIFCSPLOWO2_01_FULL_64_13	Elusimicrobia,non-CPR-Bacteria,Bacteria,Prokaryote	0.882353	0.0196078	Yes	https://ggkbase.berkeley.edu
Sideroxydans sp. RIFOXYD2_FULL_59_7	Betaproteobacteria,non-CPR-Bacteria,Bacteria,Prokaryote	0.843137	0.0980392	Yes	https://ggkbase.berkeley.edu
CG1_02_SUB10_Hydrogenophilaceae_62_390_curated	Betaproteobacteria,non-CPR-Bacteria,Bacteria,Prokaryote	1	0	Yes	https://ggkbase.berkeley.edu
Candidatus Nomurabacteria bacterium RIFCSPHIGHO2_02_FULL_37_13	Nomurabacteria,Parcubacteria,CPR,Bacteria,Prokaryote	0.953488	0	Yes	https://ggkbase.berkeley.edu
Candidatus Kuenenbacteria bacterium RBG_16_41_7	Falkowbacteria,Parcubacteria,CPR,Bacteria,Prokaryote	0.860465	0.0697674	Yes	https://ggkbase.berkeley.edu
CG2_30_FULL_CPR_40_16_curated	Unknown,Microgenomates,CPR,Bacteria,Prokaryote	0.674419	0.0232558	No	https://ggkbase.berkeley.edu
Planctomycetes bacterium RBG_13_50_24	Planctomycetes,non-CPR-Bacteria,Bacteria,Prokaryote	0.686275	0	No	https://ggkbase.berkeley.edu
GWF2_OD1_39_13	Uhrbacteria,Parcubacteria,CPR,Bacteria,Prokaryote	0.790698	0	Yes	https://ggkbase.berkeley.edu
Candidatus Falkowbacteria bacterium RIFOXYB2_FULL_47_14	Falkowbacteria,Parcubacteria,CPR,Bacteria,Prokaryote	0.976744	0	Yes	https://ggkbase.berkeley.edu
Planctomycetes bacterium GWA2_39_15	Planctomycetes,non-CPR-Bacteria,Bacteria,Prokaryote	0.941176	0	No	https://ggkbase.berkeley.edu
GWD2_OD1_52_7	Uhrbacteria,Parcubacteria,CPR,Bacteria,Prokaryote	0.697674	0	No	https://ggkbase.berkeley.edu
GWA2_OP11_47_25	Beckwithbacteria,Microgenomates,CPR,Bacteria,Prokaryote	1	0.0232558	Yes	https://ggkbase.berkeley.edu
candidate division WS6 bacterium RIFOXYB1_FULL_33_15	WS6,CPR,Bacteria,Prokaryote	0.976744	0	Yes	https://ggkbase.berkeley.edu
GWE1_OD1_40_20	Unknown,Parcubacteria,CPR,Bacteria,Prokaryote	1	0	Yes	https://ggkbase.berkeley.edu
Candidatus Spechtbacteria bacterium RIFCSPLOWO2_01_FULL_43_12	Spechtbacteria,Parcubacteria,CPR,Bacteria,Prokaryote	0.790698	0	Yes	https://ggkbase.berkeley.edu
Elusimicrobia bacterium RIFCSPLOWO2_01_FULL_60_11	Elusimicrobia,non-CPR-Bacteria,Bacteria,Prokaryote	0.705882	0.0196078	Yes	https://ggkbase.berkeley.edu
Deltaproteobacteria bacterium RBG_16_42_7	Deltaproteobacteria,non-CPR-Bacteria,Bacteria,Prokaryote	0.588235	0.0196078	No	https://ggkbase.berkeley.edu
Elusimicrobia bacterium GWA2_51_34	Elusimicrobia,non-CPR-Bacteria,Bacteria,Prokaryote	0.960784	0	Yes	https://ggkbase.berkeley.edu
Planctomycetes bacterium RIFCSPHIGHO2_12_42_15	Planctomycetes,non-CPR-Bacteria,Bacteria,Prokaryote	0.803922	0	Yes	https://ggkbase.berkeley.edu
Candidatus Nomurabacteria bacterium RIFOXYB1_FULL_36_10	Nomurabacteria,Parcubacteria,CPR,Bacteria,Prokaryote	0.883721	0.0697674	Yes	https://ggkbase.berkeley.edu
Candidatus Peribacteria bacterium RIFCSPHIGHO2_12_FULL_55_11	Peregrinibacteria,CPR,Bacteria,Prokaryote	0.953488	0.0465116	Yes	https://ggkbase.berkeley.edu
Candidatus Azambacteria bacterium RIFCSPHIGHO2_02_46_12	Azambacteria,Parcubacteria,CPR,Bacteria,Prokaryote	0.953488	0.0232558	Yes	https://ggkbase.berkeley.edu
GWF2_OD1_43_32	Falkowbacteria,Parcubacteria,CPR,Bacteria,Prokaryote	1	0.0697674	Yes	https://ggkbase.berkeley.edu
Candidatus Buchananbacteria bacterium RIFCSPHIGHO2_01_FULL_39_8	Falkowbacteria,Parcubacteria,CPR,Bacteria,Prokaryote	0.860465	0.0465116	Yes	https://ggkbase.berkeley.edu
Elusimicrobia bacterium RIFOXYB2_FULL_50_12	Elusimicrobia,non-CPR-Bacteria,Bacteria,Prokaryote	0.901961	0	Yes	https://ggkbase.berkeley.edu
Sulfurimonas sp. RIFOXYC2_FULL_36_7	Epsilonproteobacteria,non-CPR-Bacteria,Bacteria,Prokaryote	0.882353	0	No	https://ggkbase.berkeley.edu
Candidatus Woesebacteria bacterium RIFCSPHIGHO2_01_FULL_38_26b	Woesebacteria,Microgenomates,CPR,Bacteria,Prokaryote	0.953488	0	Yes	https://ggkbase.berkeley.edu
GWA2_OP11_nov_40_8	Levybacteria,Microgenomates,CPR,Bacteria,Prokaryote	0.953488	0.0232558	Yes	https://ggkbase.berkeley.edu
Candidatus Yonathbacteria bacterium RIFCSPHIGHO2_01_FULL_44_41	Yonathbacteria,Parcubacteria,CPR,Bacteria,Prokaryote	0.976744	0	Yes	https://ggkbase.berkeley.edu
Chlamydiae bacterium RIFCSPLOWO2_02_FULL_49_12	Chlamydiae,non-CPR-Bacteria,Bacteria,Prokaryote	0.901961	0	Yes	https://ggkbase.berkeley.edu
candidate division WS6 bacterium RIFOXYC1_FULL_33_9	WS6,CPR,Bacteria,Prokaryote	0.883721	0.0232558	Yes	https://ggkbase.berkeley.edu
Candidatus Taylorbacteria bacterium RIFCSPHIGHO2_01_FULL_43_120	Taylorbacteria,Parcubacteria,CPR,Bacteria,Prokaryote	0.930233	0.0232558	Yes	https://ggkbase.berkeley.edu
Candidatus Peregrinibacteria bacterium RIFCSPLOWO2_01_FULL_48_20	Peregrinibacteria,CPR,Bacteria,Prokaryote	0.767442	0	Yes	https://ggkbase.berkeley.edu
Candidatus Levybacteria bacterium RIFCSPLOWO2_01_FULL_38_21	Levybacteria,Microgenomates,CPR,Bacteria,Prokaryote	1	0	Yes	https://ggkbase.berkeley.edu
Candidatus Moranbacteria bacterium RBG_13_45_13	Moranbacteria,Parcubacteria,CPR,Bacteria,Prokaryote	0.860465	0.0465116	Yes	https://ggkbase.berkeley.edu
Candidatus Wildermuthbacteria bacterium RIFCSPHIGHO2_01_FULL_47_27	Wildermuthbacteria,Parcubacteria,CPR,Bacteria,Prokaryote	0.906977	0	Yes	https://ggkbase.berkeley.edu
Candidatus Kerfeldbacteria bacterium RIFCSPLOWO2_01_FULL_48_11	Kerfeldbacteria,Parcubacteria,CPR,Bacteria,Prokaryote	1	0	Yes	https://ggkbase.berkeley.edu
GWA2_OP11_rel_33_28	Woesebacteria,Microgenomates,CPR,Bacteria,Prokaryote	1	0	Yes	https://ggkbase.berkeley.edu
GWA2_OP11_ACD38-rel_39_33	Daviesbacteria,Microgenomates,CPR,Bacteria,Prokaryote	1	0	Yes	https://ggkbase.berkeley.edu
Elusimicrobia bacterium RIFOXYA2_FULL_40_6	Elusimicrobia,non-CPR-Bacteria,Bacteria,Prokaryote	0.705882	0	Yes	https://ggkbase.berkeley.edu
Candidatus Falkowbacteria bacterium RIFCSPLOWO2_12_FULL_45_10	Falkowbacteria,Parcubacteria,CPR,Bacteria,Prokaryote	0.906977	0.0465116	Yes	https://ggkbase.berkeley.edu
GWD1_OP11_47_13	Unknown,Microgenomates,CPR,Bacteria,Prokaryote	0.953488	0	Yes	https://ggkbase.berkeley.edu
Nitrospinae bacterium RIFCSPLOWO2_12_FULL_45_22	Nitrospinae,non-CPR-Bacteria,Bacteria,Prokaryote	0.921569	0	Yes	https://ggkbase.berkeley.edu
GWB1_OD1_47_6	Unknown,Parcubacteria,CPR,Bacteria,Prokaryote	0.744186	0.0697674	Yes	https://ggkbase.berkeley.edu
Candidatus Taylorbacteria bacterium RIFCSPHIGHO2_01_FULL_43_47	Taylorbacteria,Parcubacteria,CPR,Bacteria,Prokaryote	0.953488	0	Yes	https://ggkbase.berkeley.edu
CG2_30_FULL_CPR2_33_46_curated	CPR2,CPR,Bacteria,Prokaryote	0.953488	0	Yes	https://ggkbase.berkeley.edu
Candidatus Taylorbacteria bacterium RIFCSPHIGHO2_12_FULL_45_16	Taylorbacteria,Parcubacteria,CPR,Bacteria,Prokaryote	1	0	Yes	https://ggkbase.berkeley.edu
Candidatus Amesbacteria bacterium RIFCSPLOWO2_02_FULL_48_11	Amesbacteria,Microgenomates,CPR,Bacteria,Prokaryote	0.953488	0.0232558	Yes	https://ggkbase.berkeley.edu
Candidatus Wolfebacteria bacterium RIFOXYD2_FULL_48_11	Wolfebacteria,Parcubacteria,CPR,Bacteria,Prokaryote	0.976744	0.0465116	Yes	https://ggkbase.berkeley.edu
GWB1_OD1-1_43_66_partial	Unknown,Parcubacteria,CPR,Bacteria,Prokaryote	0.697674	0.0697674	No	https://ggkbase.berkeley.edu
Candidatus Yonathbacteria bacterium RIFCSPHIGHO2_02_FULL_44_14	Yonathbacteria,Parcubacteria,CPR,Bacteria,Prokaryote	0.976744	0	Yes	https://ggkbase.berkeley.edu
Gammaproteobacteria bacterium RIFCSPHIGHO2_12_FULL_39_24	Gammaproteobacteria,non-CPR-Bacteria,Bacteria,Prokaryote	0.980392	0	No	https://ggkbase.berkeley.edu
Candidatus Roizmanbacteria bacterium RIFOXYA1_FULL_41_12	Roizmanbacteria,Microgenomates,CPR,Bacteria,Prokaryote	0.953488	0	Yes	https://ggkbase.berkeley.edu
Phenylobacterium sp. RIFCSPHIGHO2_01_FULL_69_31	Alphaproteobacteria,non-CPR-Bacteria,Bacteria,Prokaryote	1	0	Yes	https://ggkbase.berkeley.edu
Candidatus Peribacteria bacterium RIFCSPLOWO2_02_FULL_55_36	Peregrinibacteria,CPR,Bacteria,Prokaryote	0.906977	0	Yes	https://ggkbase.berkeley.edu
Candidatus Taylorbacteria bacterium RIFCSPLOWO2_01_FULL_45_59	Taylorbacteria,Parcubacteria,CPR,Bacteria,Prokaryote	1	0	Yes	https://ggkbase.berkeley.edu
Candidatus Lloydbacteria bacterium RIFCSPHIGHO2_01_FULL_49_22	Lloydbacteria,Parcubacteria,CPR,Bacteria,Prokaryote	0.976744	0	Yes	https://ggkbase.berkeley.edu
Candidatus Woesebacteria bacterium RIFCSPHIGHO2_01_FULL_39_17	Woesebacteria,Microgenomates,CPR,Bacteria,Prokaryote	0.953488	0.0232558	Yes	https://ggkbase.berkeley.edu
Candidatus Aminicenantes bacterium RBG_19FT_COMBO_65_30	Aminicenantes,non-CPR-Bacteria,Bacteria,Prokaryote	0.862745	0.0196078	Yes	https://ggkbase.berkeley.edu
Burkholderiales bacterium RIFCSPLOWO2_12_FULL_64_33	Betaproteobacteria,non-CPR-Bacteria,Bacteria,Prokaryote	1	0	No	https://ggkbase.berkeley.edu
Candidatus Yanofskybacteria bacterium RIFCSPHIGHO2_12_FULL_43_11	Yanofskybacteria,Parcubacteria,CPR,Bacteria,Prokaryote	0.976744	0	Yes	https://ggkbase.berkeley.edu
Spirochaetes bacterium RBG_13_51_14	Spirochaetes,non-CPR-Bacteria,Bacteria,Prokaryote	0.941176	0	Yes	https://ggkbase.berkeley.edu
Candidatus Lindowbacteria bacterium RIFCSPLOWO2_02_FULL_62_12	Lindowbacteria,non-CPR-Bacteria,Bacteria,Prokaryote	0.764706	0	No	https://ggkbase.berkeley.edu
GWA2_OD1_35_80	Nomurabacteria,Parcubacteria,CPR,Bacteria,Prokaryote	0.883721	0.0930233	Yes	https://ggkbase.berkeley.edu
Candidatus Vogelbacteria bacterium RIFOXYD1_FULL_42_15	Vogelbacteria,Parcubacteria,CPR,Bacteria,Prokaryote	0.837209	0	Yes	https://ggkbase.berkeley.edu
GWD2_OD1_40_9	Unknown,Parcubacteria,CPR,Bacteria,Prokaryote	1	0.0465116	Yes	https://ggkbase.berkeley.edu
Betaproteobacteria bacterium RIFCSPLOWO2_02_67_12	Betaproteobacteria,non-CPR-Bacteria,Bacteria,Prokaryote	0.901961	0.0196078	No	https://ggkbase.berkeley.edu
Candidatus Daviesbacteria bacterium RIFCSPLOWO2_02_FULL_36_8	Levybacteria,Microgenomates,CPR,Bacteria,Prokaryote	0.767442	0	Yes	https://ggkbase.berkeley.edu
Candidatus Levybacteria bacterium RIFCSPLOWO2_12_FULL_41_12	Levybacteria,Microgenomates,CPR,Bacteria,Prokaryote	1	0.0232558	Yes	https://ggkbase.berkeley.edu
GWA1_OP11_39_34	Levybacteria,Microgenomates,CPR,Bacteria,Prokaryote	0.697674	0.0232558	No	https://ggkbase.berkeley.edu
CG2_30_FULL_Syntrophaceae_58_14_curated	Deltaproteobacteria,non-CPR-Bacteria,Bacteria,Prokaryote	0.941176	0	No	https://ggkbase.berkeley.edu
Candidatus Magasanikbacteria bacterium RIFCSPLOWO2_02_FULL_43_22	Magasanikbacteria,Parcubacteria,CPR,Bacteria,Prokaryote	0.930233	0	Yes	https://ggkbase.berkeley.edu
Candidatus Wolfebacteria bacterium RIFOXYD1_FULL_48_65	Wolfebacteria,Parcubacteria,CPR,Bacteria,Prokaryote	0.953488	0.0232558	Yes	https://ggkbase.berkeley.edu
Gallionellales bacterium RIFCSPHIGHO2_02_FULL_57_16	Betaproteobacteria,non-CPR-Bacteria,Bacteria,Prokaryote	0.921569	0.117647	No	https://ggkbase.berkeley.edu
Candidatus Uhrbacteria bacterium RIFCSPLOWO2_02_FULL_49_11	Uhrbacteria,Parcubacteria,CPR,Bacteria,Prokaryote	0.767442	0	Yes	https://ggkbase.berkeley.edu
Candidatus Saccharibacteria bacterium RIFCSPHIGHO2_12_FULL_47_16b	Candidatus Saccharibacteria,CPR,Bacteria,Prokaryote	1	0	Yes	https://ggkbase.berkeley.edu
GWB1_OD1_40_7	Nomurabacteria,Parcubacteria,CPR,Bacteria,Prokaryote	0.860465	0	Yes	https://ggkbase.berkeley.edu
Candidatus Taylorbacteria bacterium RIFCSPHIGHO2_12_FULL_42_34	Taylorbacteria,Parcubacteria,CPR,Bacteria,Prokaryote	0.976744	0	Yes	https://ggkbase.berkeley.edu
Candidatus Daviesbacteria bacterium RIFCSPHIGHO2_01_FULL_44_29	Daviesbacteria,Microgenomates,CPR,Bacteria,Prokaryote	0.976744	0	Yes	https://ggkbase.berkeley.edu
Candidatus Chisholmbacteria bacterium RIFCSPLOWO2_01_FULL_49_14	Chisholmbacteria,Microgenomates,CPR,Bacteria,Prokaryote	0.953488	0.0232558	Yes	https://ggkbase.berkeley.edu
Ignavibacteria bacterium GWF2_35_20	Ignavibacteria,non-CPR-Bacteria,Bacteria,Prokaryote	1	0	No	https://ggkbase.berkeley.edu
Planctomycetes bacterium RIFCSPHIGHO2_12_FULL_51_37	Planctomycetes,non-CPR-Bacteria,Bacteria,Prokaryote	0.784314	0	No	https://ggkbase.berkeley.edu
Candidatus Saccharibacteria bacterium RIFCSPHIGHO2_02_FULL_46_12	Candidatus Saccharibacteria,CPR,Bacteria,Prokaryote	0.976744	0.0232558	Yes	https://ggkbase.berkeley.edu
Elusimicrobia bacterium RIFCSPLOWO2_12_FULL_39_28	Elusimicrobia,non-CPR-Bacteria,Bacteria,Prokaryote	0.960784	0	No	https://ggkbase.berkeley.edu
CG2_30_FULL_CPR_50_59_curated	Unknown,Parcubacteria,CPR,Bacteria,Prokaryote	0.883721	0	Yes	https://ggkbase.berkeley.edu
Candidatus Levybacteria bacterium RIFCSPHIGHO2_02_FULL_37_11	Levybacteria,Microgenomates,CPR,Bacteria,Prokaryote	0.813953	0	Yes	https://ggkbase.berkeley.edu
Deltaproteobacteria bacterium RIFCSPLOWO2_02_44_9	Deltaproteobacteria,non-CPR-Bacteria,Bacteria,Prokaryote	0.882353	0.0196078	Yes	https://ggkbase.berkeley.edu
GWF2_OD1_35_54	Moranbacteria,Parcubacteria,CPR,Bacteria,Prokaryote	0.930233	0.0697674	Yes	https://ggkbase.berkeley.edu
Candidatus Staskawiczbacteria bacterium RIFCSPHIGHO2_01_FULL_37_17	Staskawiczbacteria,Parcubacteria,CPR,Bacteria,Prokaryote	1	0.0232558	Yes	https://ggkbase.berkeley.edu
Deltaproteobacteria bacterium RIFCSPLOWO2_01_FULL_38_9	Deltaproteobacteria,non-CPR-Bacteria,Bacteria,Prokaryote	0.843137	0.0196078	No	https://ggkbase.berkeley.edu
GWE2_OD1_39_37	Unknown,Parcubacteria,CPR,Bacteria,Prokaryote	0.790698	0.0232558	Yes	https://ggkbase.berkeley.edu
GWA2_OD1_39_41	Moranbacteria,Parcubacteria,CPR,Bacteria,Prokaryote	0.697674	0	No	https://ggkbase.berkeley.edu
Candidatus Jacksonbacteria bacterium RIFCSPHIGHO2_12_FULL_44_12	Jacksonbacteria,Parcubacteria,CPR,Bacteria,Prokaryote	0.953488	0	Yes	https://ggkbase.berkeley.edu
GWC1_OD1_37_10	Wolfebacteria,Parcubacteria,CPR,Bacteria,Prokaryote	0.906977	0	Yes	https://ggkbase.berkeley.edu
Clostridiales bacterium GWE2_32_10	Firmicutes,non-CPR-Bacteria,Bacteria,Prokaryote	1	0	Yes	https://ggkbase.berkeley.edu
Candidatus Woesebacteria bacterium GWC1_42_13	Woesebacteria,Microgenomates,CPR,Bacteria,Prokaryote	0.790698	0	Yes	https://ggkbase.berkeley.edu
Candidatus Curtissbacteria bacterium RIFOXYA1_FULL_41_14	Curtissbacteria,Microgenomates,CPR,Bacteria,Prokaryote	1	0.0232558	Yes	https://ggkbase.berkeley.edu
GWB1_OD1_43_8b	Unknown,Parcubacteria,CPR,Bacteria,Prokaryote	0.976744	0.0465116	Yes	https://ggkbase.berkeley.edu
CG2_30_FULL_Roizmanbacteria_OP11_33_16_curated	Roizmanbacteria,Microgenomates,CPR,Bacteria,Prokaryote	0.953488	0	Yes	https://ggkbase.berkeley.edu
Candidatus Nomurabacteria bacterium RIFCSPLOWO2_12_40_14	Nomurabacteria,Parcubacteria,CPR,Bacteria,Prokaryote	0.976744	0	Yes	https://ggkbase.berkeley.edu
Gammaproteobacteria bacterium RIFCSPLOWO2_12_FULL_52_10	Gammaproteobacteria,non-CPR-Bacteria,Bacteria,Prokaryote	0.843137	0.0392157	Yes	https://ggkbase.berkeley.edu
Candidatus Levybacteria bacterium RIFOXYB1_FULL_40_17	Levybacteria,Microgenomates,CPR,Bacteria,Prokaryote	1	0	Yes	https://ggkbase.berkeley.edu
Candidatus Magasanikbacteria bacterium RIFCSPLOWO2_12_FULL_34_7	Magasanikbacteria,Parcubacteria,CPR,Bacteria,Prokaryote	0.930233	0.0465116	Yes	https://ggkbase.berkeley.edu
Candidatus Giovannonibacteria bacterium RIFCSPLOWO2_12_FULL_44_25	Giovannonibacteria,Parcubacteria,CPR,Bacteria,Prokaryote	1	0	Yes	https://ggkbase.berkeley.edu
Candidatus Woesebacteria bacterium RBG_13_46_13	Woesebacteria,Microgenomates,CPR,Bacteria,Prokaryote	1	0	Yes	https://ggkbase.berkeley.edu
Candidatus Kaiserbacteria bacterium RIFCSPHIGHO2_12_FULL_55_13	Kaiserbacteria,Parcubacteria,CPR,Bacteria,Prokaryote	0.976744	0.0465116	Yes	https://ggkbase.berkeley.edu
CG1_02_FULL_NKB19_42_14_curated	Unknown,non-CPR-Bacteria,Bacteria,Prokaryote	0.980392	0	Yes	https://ggkbase.berkeley.edu
Omnitrophica WOR_2 bacterium RIFCSPLOWO2_12_FULL_51_24	Omnitrophica,non-CPR-Bacteria,Bacteria,Prokaryote	0.862745	0	Yes	https://ggkbase.berkeley.edu
Candidatus Nomurabacteria bacterium RIFOXYC2_FULL_36_8	Nomurabacteria,Parcubacteria,CPR,Bacteria,Prokaryote	0.767442	0.0232558	Yes	https://ggkbase.berkeley.edu
GWE2_OD1_40_11	Yanofskybacteria,Parcubacteria,CPR,Bacteria,Prokaryote	0.953488	0.0232558	Yes	https://ggkbase.berkeley.edu
candidate division WOR-1 bacterium RIFOXYC2_FULL_41_25	WOR-1,non-CPR-Bacteria,Bacteria,Prokaryote	0.960784	0	Yes	https://ggkbase.berkeley.edu
Candidatus Woesebacteria bacterium RIFOXYB1_FULL_42_36	Woesebacteria,Microgenomates,CPR,Bacteria,Prokaryote	0.837209	0	Yes	https://ggkbase.berkeley.edu
Spirochaetes bacterium GWE1_32_154	Spirochaetes,non-CPR-Bacteria,Bacteria,Prokaryote	1	0	Yes	https://ggkbase.berkeley.edu
Candidatus Roizmanbacteria bacterium RIFCSPLOWO2_02_FULL_40_13	Roizmanbacteria,Microgenomates,CPR,Bacteria,Prokaryote	0.953488	0	Yes	https://ggkbase.berkeley.edu
GWA2_OP11_ACD61_44_13	Collierbacteria,Microgenomates,CPR,Bacteria,Prokaryote	1	0	Yes	https://ggkbase.berkeley.edu
Nitrospirae bacterium RBG_16_43_8	Nitrospirae,non-CPR-Bacteria,Bacteria,Prokaryote	0.823529	0.0392157	Yes	https://ggkbase.berkeley.edu
GWF1_OD1_52_5_partial	Unknown,Parcubacteria,CPR,Bacteria,Prokaryote	0.790698	0.0232558	Yes	https://ggkbase.berkeley.edu
Candidatus Woesebacteria bacterium RIFOXYB1_FULL_40_26	Woesebacteria,Microgenomates,CPR,Bacteria,Prokaryote	0.883721	0.0232558	Yes	https://ggkbase.berkeley.edu
Candidatus Firestonebacteria bacterium RIFOXYC2_FULL_39_67	Firestonebacteria,non-CPR-Bacteria,Bacteria,Prokaryote	0.960784	0	No	https://ggkbase.berkeley.edu
CG1_02_FULL_Parcubacteria_OD1_37_51_curated	Unknown,Parcubacteria,CPR,Bacteria,Prokaryote	0.930233	0	Yes	https://ggkbase.berkeley.edu
CG2_30_SUB10_Bacteria_50_27_curated	Actinobacteria,non-CPR-Bacteria,Bacteria,Prokaryote	0.960784	0	Yes	https://ggkbase.berkeley.edu
Candidatus Adlerbacteria bacterium RIFOXYB1_FULL_48_10	Adlerbacteria,Parcubacteria,CPR,Bacteria,Prokaryote	0.976744	0.0232558	Yes	https://ggkbase.berkeley.edu
Candidatus Woesebacteria bacterium RIFCSPLOWO2_01_FULL_44_24b	Woesebacteria,Microgenomates,CPR,Bacteria,Prokaryote	1	0	Yes	https://ggkbase.berkeley.edu
GWE1_WWE3_42_16	WWE3,CPR,Bacteria,Prokaryote	0.976744	0.0930233	Yes	https://ggkbase.berkeley.edu
Planctomycetes bacterium RBG_16_43_13	Planctomycetes,non-CPR-Bacteria,Bacteria,Prokaryote	0.686275	0	No	https://ggkbase.berkeley.edu
GWE1_OD1-i_ACD11_lin_49_15	Unknown,Parcubacteria,CPR,Bacteria,Prokaryote	0.953488	0.0697674	Yes	https://ggkbase.berkeley.edu
GWD2_OD1_36_14	Nomurabacteria,Parcubacteria,CPR,Bacteria,Prokaryote	0.976744	0.0465116	Yes	https://ggkbase.berkeley.edu
CG1_02_FULL_Parcubacteria_OD1_40_25_curated	Unknown,Parcubacteria,CPR,Bacteria,Prokaryote	0.837209	0	Yes	https://ggkbase.berkeley.edu
Candidatus Zambryskibacteria bacterium RIFCSPHIGHO2_12_FULL_44_12b	Zambryskibacteria,Parcubacteria,CPR,Bacteria,Prokaryote	1	0	Yes	https://ggkbase.berkeley.edu
GWA2_OD1_49_19_partial	Kaiserbacteria,Parcubacteria,CPR,Bacteria,Prokaryote	0.581395	0.0465116	No	https://ggkbase.berkeley.edu
GWA2_OD1_44_13	Giovannonibacteria,Parcubacteria,CPR,Bacteria,Prokaryote	0.906977	0.0930233	Yes	https://ggkbase.berkeley.edu
CG1_02_FULL_Magasanikbacteria_OD1_32_51_curated	Magasanikbacteria,Parcubacteria,CPR,Bacteria,Prokaryote	0.906977	0	Yes	https://ggkbase.berkeley.edu
Alphaproteobacteria bacterium RIFCSPLOWO2_12_FULL_40_11	Alphaproteobacteria,non-CPR-Bacteria,Bacteria,Prokaryote	0.921569	0.0196078	No	https://ggkbase.berkeley.edu
Candidatus Doudnabacteria bacterium RIFCSPLOWO2_01_FULL_44_21	Doudnabacteria,CPR,Bacteria,Prokaryote	0.976744	0.186047	No	https://ggkbase.berkeley.edu
Elusimicrobia bacterium RIFOXYA2_FULL_58_8	Elusimicrobia,non-CPR-Bacteria,Bacteria,Prokaryote	0.862745	0.0196078	No	https://ggkbase.berkeley.edu
Candidatus Uhrbacteria bacterium RIFCSPHIGHO2_02_FULL_54_11	Uhrbacteria,Parcubacteria,CPR,Bacteria,Prokaryote	0.860465	0	Yes	https://ggkbase.berkeley.edu
GWA2_OD1-rel_51_12	Unknown,Parcubacteria,CPR,Bacteria,Prokaryote	0.651163	0.0697674	No	https://ggkbase.berkeley.edu
Candidatus Pacebacteria bacterium RIFCSPHIGHO2_01_FULL_46_10	Pacebacteria,Microgenomates,CPR,Bacteria,Prokaryote	0.930233	0.0232558	Yes	https://ggkbase.berkeley.edu
CG1_02_FULL_Beckwithbacteria_OP11_47_37_curated	Beckwithbacteria,Microgenomates,CPR,Bacteria,Prokaryote	0.930233	0	Yes	https://ggkbase.berkeley.edu
Candidatus Vogelbacteria bacterium RIFOXYB1_FULL_42_16	Vogelbacteria,Parcubacteria,CPR,Bacteria,Prokaryote	0.930233	0	Yes	https://ggkbase.berkeley.edu
Pseudomonadales bacterium RIFCSPLOWO2_12_FULL_59_450	Gammaproteobacteria,non-CPR-Bacteria,Bacteria,Prokaryote	0.882353	0.0392157	No	https://ggkbase.berkeley.edu
Candidatus Abawacabacteria bacterium RIFCSPHIGHO2_01_FULL_46_8	Abawacabacteria,CPR,Bacteria,Prokaryote	0.790698	0	Yes	https://ggkbase.berkeley.edu
GWA2_OD1_42_18	Unknown,Parcubacteria,CPR,Bacteria,Prokaryote	0.930233	0	Yes	https://ggkbase.berkeley.edu
Nitrospirae bacterium GWF2_44_13	Nitrospirae,non-CPR-Bacteria,Bacteria,Prokaryote	0.980392	0	Yes	https://ggkbase.berkeley.edu
Candidatus Saccharibacteria bacterium RIFCSPHIGHO2_02_FULL_47_12	Candidatus Saccharibacteria,CPR,Bacteria,Prokaryote	0.953488	0	Yes	https://ggkbase.berkeley.edu
Caulobacterales bacterium GWE1_67_11	Alphaproteobacteria,non-CPR-Bacteria,Bacteria,Prokaryote	0.627451	0	No	https://ggkbase.berkeley.edu
Nitrospirae bacterium GWC2_46_6	Nitrospirae,non-CPR-Bacteria,Bacteria,Prokaryote	0.745098	0.0392157	No	https://ggkbase.berkeley.edu
Candidatus Taylorbacteria bacterium RIFCSPHIGHO2_01_FULL_51_15	Taylorbacteria,Parcubacteria,CPR,Bacteria,Prokaryote	0.906977	0	Yes	https://ggkbase.berkeley.edu
GW2011_AR21	Unknown,DPANN,Archaea,Prokaryote	0.421053	0.0263158	No	https://ggkbase.berkeley.edu
Candidatus Staskawiczbacteria bacterium RIFOXYB2_FULL_32_9	Staskawiczbacteria,Parcubacteria,CPR,Bacteria,Prokaryote	0.953488	0	Yes	https://ggkbase.berkeley.edu
GWA2_OD1_47_12	Unknown,Parcubacteria,CPR,Bacteria,Prokaryote	0.883721	0.0697674	Yes	https://ggkbase.berkeley.edu
Candidatus Moranbacteria bacterium RIFCSPHIGHO2_01_FULL_54_31	Moranbacteria,Parcubacteria,CPR,Bacteria,Prokaryote	0.930233	0	Yes	https://ggkbase.berkeley.edu
CG1_02_FULL_Nitrospirae_44_142_curated	Nitrospirae,non-CPR-Bacteria,Bacteria,Prokaryote	0.901961	0	Yes	https://ggkbase.berkeley.edu
GWA2_OD1_49_16_partial	Unknown,Parcubacteria,CPR,Bacteria,Prokaryote	0.72093	0.116279	No	https://ggkbase.berkeley.edu
GWB1_OD1_43_20	Nomurabacteria,Parcubacteria,CPR,Bacteria,Prokaryote	0.953488	0.0697674	Yes	https://ggkbase.berkeley.edu
GWC1_OD1_43_11	Unknown,Parcubacteria,CPR,Bacteria,Prokaryote	0.976744	0.0697674	Yes	https://ggkbase.berkeley.edu
Candidatus Glassbacteria bacterium GWA2_58_10	Glassbacteria,non-CPR-Bacteria,Bacteria,Prokaryote	0.901961	0.0196078	No	https://ggkbase.berkeley.edu
candidate division Zixibacteria bacterium RBG_16_43_9	Zixibacteria,non-CPR-Bacteria,Bacteria,Prokaryote	0.901961	0	Yes	https://ggkbase.berkeley.edu
Candidatus Levybacteria bacterium RIFCSPHIGHO2_01_FULL_40_10	Levybacteria,Microgenomates,CPR,Bacteria,Prokaryote	0.906977	0	Yes	https://ggkbase.berkeley.edu
GWC1_OD1_40_11	Unknown,Parcubacteria,CPR,Bacteria,Prokaryote	0.976744	0	Yes	https://ggkbase.berkeley.edu
CG1_02_FULL_Peregrinibacteria_PER_41_10_curated	Peregrinibacteria,CPR,Bacteria,Prokaryote	0.813953	0	Yes	https://ggkbase.berkeley.edu
Deltaproteobacteria bacterium RBG_16_55_12	Deltaproteobacteria,non-CPR-Bacteria,Bacteria,Prokaryote	0.784314	0	No	https://ggkbase.berkeley.edu
Elusimicrobia bacterium RIFCSPHIGHO2_02_FULL_61_10	Elusimicrobia,non-CPR-Bacteria,Bacteria,Prokaryote	0.862745	0.0588235	Yes	https://ggkbase.berkeley.edu
Candidatus Gottesmanbacteria bacterium RIFCSPHIGHO2_01_FULL_40_15	Gottesmanbacteria,Microgenomates,CPR,Bacteria,Prokaryote	1	0	Yes	https://ggkbase.berkeley.edu
Elusimicrobia bacterium RIFCSPHIGHO2_02_FULL_57_9	Elusimicrobia,non-CPR-Bacteria,Bacteria,Prokaryote	0.901961	0	Yes	https://ggkbase.berkeley.edu
candidate division WOR-1 bacterium RIFCSPLOWO2_12_FULL_45_9	WOR-1,non-CPR-Bacteria,Bacteria,Prokaryote	0.901961	0.0196078	No	https://ggkbase.berkeley.edu
Candidatus Nomurabacteria bacterium RIFCSPHIGHO2_01_FULL_39_10	Nomurabacteria,Parcubacteria,CPR,Bacteria,Prokaryote	0.976744	0	Yes	https://ggkbase.berkeley.edu
GWA2_OD1-rel_42_14	Unknown,Parcubacteria,CPR,Bacteria,Prokaryote	0.976744	0.0232558	Yes	https://ggkbase.berkeley.edu
Acidobacteria bacterium RBG_16_70_10	Acidobacteria,non-CPR-Bacteria,Bacteria,Prokaryote	0.843137	0.0588235	Yes	https://ggkbase.berkeley.edu
Candidatus Lloydbacteria bacterium RIFCSPHIGHO2_02_FULL_54_17	Lloydbacteria,Parcubacteria,CPR,Bacteria,Prokaryote	0.860465	0	Yes	https://ggkbase.berkeley.edu
Candidatus Gottesmanbacteria bacterium RBG_13_37_7	Gottesmanbacteria,Microgenomates,CPR,Bacteria,Prokaryote	0.790698	0.0232558	Yes	https://ggkbase.berkeley.edu
Candidatus Jacksonbacteria bacterium RIFOXYD2_FULL_43_21	Jacksonbacteria,Parcubacteria,CPR,Bacteria,Prokaryote	1	0	Yes	https://ggkbase.berkeley.edu
Candidatus Roizmanbacteria bacterium RIFCSPHIGHO2_02_FULL_40_53	Roizmanbacteria,Microgenomates,CPR,Bacteria,Prokaryote	0.930233	0	Yes	https://ggkbase.berkeley.edu
GWC2_OP11_45_19	Amesbacteria,Microgenomates,CPR,Bacteria,Prokaryote	0.953488	0	Yes	https://ggkbase.berkeley.edu
Candidatus Zambryskibacteria bacterium RIFCSPLOWO2_02_FULL_39_69	Zambryskibacteria,Parcubacteria,CPR,Bacteria,Prokaryote	0.953488	0.0697674	Yes	https://ggkbase.berkeley.edu
GWC2_OD1_44_17	Unknown,Parcubacteria,CPR,Bacteria,Prokaryote	1	0.0232558	Yes	https://ggkbase.berkeley.edu
CG1_02_FULL_Bacteria_50_21_curated	Actinobacteria,non-CPR-Bacteria,Bacteria,Prokaryote	0.960784	0	No	https://ggkbase.berkeley.edu
Gammaproteobacteria bacterium GWE2_37_16	Gammaproteobacteria,non-CPR-Bacteria,Bacteria,Prokaryote	0.882353	0	Yes	https://ggkbase.berkeley.edu
GWC1_OP11_41_8	Roizmanbacteria,Microgenomates,CPR,Bacteria,Prokaryote	0.930233	0.0930233	Yes	https://ggkbase.berkeley.edu
Candidatus Muproteobacteria bacterium RBG_16_60_9	Gammaproteobacteria,non-CPR-Bacteria,Bacteria,Prokaryote	1	0	Yes	https://ggkbase.berkeley.edu
Chloroflexi bacterium GWC2_73_18	Chloroflexi,non-CPR-Bacteria,Bacteria,Prokaryote	0.921569	0.0196078	Yes	https://ggkbase.berkeley.edu
Candidatus Roizmanbacteria bacterium RIFCSPLOWO2_12_FULL_40_12	Roizmanbacteria,Microgenomates,CPR,Bacteria,Prokaryote	0.930233	0	Yes	https://ggkbase.berkeley.edu
GWB1_OD1_45_9_partial	Giovannonibacteria,Parcubacteria,CPR,Bacteria,Prokaryote	0.813953	0.0232558	Yes	https://ggkbase.berkeley.edu
Candidatus Peribacteria bacterium RIFCSPHIGHO2_01_FULL_51_9	Peregrinibacteria,CPR,Bacteria,Prokaryote	0.837209	0	Yes	https://ggkbase.berkeley.edu
Chloroflexi bacterium RBG_16_58_14	Chloroflexi,non-CPR-Bacteria,Bacteria,Prokaryote	0.686275	0	No	https://ggkbase.berkeley.edu
Chlamydiae bacterium GWF2_49_8	Chlamydiae,non-CPR-Bacteria,Bacteria,Prokaryote	0.72549	0	No	https://ggkbase.berkeley.edu
Planctomycetes bacterium GWA2_40_7	Planctomycetes,non-CPR-Bacteria,Bacteria,Prokaryote	0.764706	0	No	https://ggkbase.berkeley.edu
CG1_02_FULL_Micrarchaeota_55_41_curated	Micrarchaeota,DPANN,Archaea,Prokaryote	0.921053	0.0263158	Yes	https://ggkbase.berkeley.edu
candidate division WOR-1 bacterium RIFOXYB2_FULL_42_35	WOR-1,non-CPR-Bacteria,Bacteria,Prokaryote	0.960784	0	No	https://ggkbase.berkeley.edu
Candidatus Doudnabacteria bacterium RIFCSPLOWO2_02_FULL_48_8	Doudnabacteria,CPR,Bacteria,Prokaryote	0.906977	0	Yes	https://ggkbase.berkeley.edu
GW2011_AR5	Aenigmarchaeota,DPANN,Archaea,Prokaryote	0.815789	0.0263158	No	https://ggkbase.berkeley.edu
Candidatus Colwellbacteria bacterium RIFCSPHIGHO2_02_FULL_43_15	Colwellbacteria,Parcubacteria,CPR,Bacteria,Prokaryote	0.953488	0.0232558	Yes	https://ggkbase.berkeley.edu
Candidatus Doudnabacteria bacterium RIFCSPHIGHO2_12_FULL_42_22	Doudnabacteria,CPR,Bacteria,Prokaryote	1	0.0232558	Yes	https://ggkbase.berkeley.edu
CG2_30_FULL_CPR_42_46_curated	CPR3,CPR,Bacteria,Prokaryote	0.837209	0	Yes	https://ggkbase.berkeley.edu
Candidatus Daviesbacteria bacterium RIFCSPLOWO2_02_FULL_39_13	Daviesbacteria,Microgenomates,CPR,Bacteria,Prokaryote	0.976744	0	Yes	https://ggkbase.berkeley.edu
Candidatus Nomurabacteria bacterium RIFCSPLOWO2_01_FULL_41_21	Nomurabacteria,Parcubacteria,CPR,Bacteria,Prokaryote	0.930233	0.0232558	Yes	https://ggkbase.berkeley.edu
Candidatus Roizmanbacteria bacterium RIFOXYD1_FULL_38_12	Roizmanbacteria,Microgenomates,CPR,Bacteria,Prokaryote	0.976744	0	Yes	https://ggkbase.berkeley.edu
Candidatus Daviesbacteria bacterium RIFCSPLOWO2_01_FULL_36_8	Daviesbacteria,Microgenomates,CPR,Bacteria,Prokaryote	0.837209	0.0232558	Yes	https://ggkbase.berkeley.edu
GWC1_OD1_37_9	Nomurabacteria,Parcubacteria,CPR,Bacteria,Prokaryote	0.976744	0.0697674	Yes	https://ggkbase.berkeley.edu
CG2_30_FULL_Parcubacteria_OD1_44_11_curated	Unknown,Parcubacteria,CPR,Bacteria,Prokaryote	0.767442	0	Yes	https://ggkbase.berkeley.edu
Burkholderiales bacterium RIFCSPLOWO2_12_FULL_64_99	Betaproteobacteria,non-CPR-Bacteria,Bacteria,Prokaryote	1	0.0196078	Yes	https://ggkbase.berkeley.edu
CG1_02_FULL_Magasanikbacteria_OD1_41_34_curated	Magasanikbacteria,Parcubacteria,CPR,Bacteria,Prokaryote	0.953488	0	Yes	https://ggkbase.berkeley.edu
CG1_02_FULL_Peregrinibacteria_44_21_curated	Peregrinibacteria,CPR,Bacteria,Prokaryote	0.860465	0	Yes	https://ggkbase.berkeley.edu
Deltaproteobacteria bacterium RIFCSPLOWO2_01_FULL_42_9	Deltaproteobacteria,non-CPR-Bacteria,Bacteria,Prokaryote	0.862745	0.0588235	No	https://ggkbase.berkeley.edu
PER_GWF2_39_17	Peregrinibacteria,CPR,Bacteria,Prokaryote	1	0.0232558	Yes	https://ggkbase.berkeley.edu
GWA2_OD1_50_10_part	Unknown,Parcubacteria,CPR,Bacteria,Prokaryote	0.790698	0.0697674	Yes	https://ggkbase.berkeley.edu
Gammaproteobacteria bacterium RIFCSPHIGHO2_12_FULL_42_10	Gammaproteobacteria,non-CPR-Bacteria,Bacteria,Prokaryote	0.882353	0	Yes	https://ggkbase.berkeley.edu
Sphingomonadales bacterium GWF1_63_6	Alphaproteobacteria,non-CPR-Bacteria,Bacteria,Prokaryote	0.941176	0.0392157	Yes	https://ggkbase.berkeley.edu
CG1_02_FULL_Alphaproteobacteria_46_17_curated	Alphaproteobacteria,non-CPR-Bacteria,Bacteria,Prokaryote	0.960784	0	Yes	https://ggkbase.berkeley.edu
GWB1_OP11_44_35_v_partial	Collierbacteria,Microgenomates,CPR,Bacteria,Prokaryote	0.55814	0	No	https://ggkbase.berkeley.edu
Candidatus Colwellbacteria bacterium RIFCSPLOWO2_12_FULL_43_11	Colwellbacteria,Parcubacteria,CPR,Bacteria,Prokaryote	0.953488	0.0697674	Yes	https://ggkbase.berkeley.edu
GWB1_SUB10_ACD81	Wolfebacteria,Parcubacteria,CPR,Bacteria,Prokaryote	1	0.0465116	Yes	https://ggkbase.berkeley.edu
CG1_02_FULL_Flavobacteriaceae_35_72_curated	Bacteroidetes,non-CPR-Bacteria,Bacteria,Prokaryote	0.862745	0	Yes	https://ggkbase.berkeley.edu
CG2_30_FULL_Rhodobacterales_65_12_curated	Alphaproteobacteria,non-CPR-Bacteria,Bacteria,Prokaryote	0.72549	0	Yes	https://ggkbase.berkeley.edu
Planctomycetes bacterium RBG_13_62_9	Planctomycetes,non-CPR-Bacteria,Bacteria,Prokaryote	0.72549	0	Yes	https://ggkbase.berkeley.edu
Candidatus Sungbacteria bacterium RIFCSPHIGHO2_01_FULL_50_25	Sungbacteria,Parcubacteria,CPR,Bacteria,Prokaryote	0.906977	0.0232558	Yes	https://ggkbase.berkeley.edu
Candidatus Taylorbacteria bacterium RIFCSPLOWO2_12_FULL_44_15c	Taylorbacteria,Parcubacteria,CPR,Bacteria,Prokaryote	0.837209	0.0232558	Yes	https://ggkbase.berkeley.edu
Candidatus Shapirobacteria bacterium RIFOXYD1_FULL_38_32	Shapirobacteria,Microgenomates,CPR,Bacteria,Prokaryote	0.976744	0.0232558	Yes	https://ggkbase.berkeley.edu
Candidatus Gottesmanbacteria bacterium RIFCSPHIGHO2_01_FULL_42_12	Gottesmanbacteria,Microgenomates,CPR,Bacteria,Prokaryote	0.930233	0.0232558	Yes	https://ggkbase.berkeley.edu
Candidatus Woykebacteria bacterium RBG_13_40_7b	Woykebacteria,Microgenomates,CPR,Bacteria,Prokaryote	0.906977	0.0232558	Yes	https://ggkbase.berkeley.edu
Gammaproteobacteria bacterium RIFCSPLOWO2_02_FULL_42_9	Gammaproteobacteria,non-CPR-Bacteria,Bacteria,Prokaryote	0.823529	0.0196078	No	https://ggkbase.berkeley.edu
GWA2_OD1_47_9	Unknown,Parcubacteria,CPR,Bacteria,Prokaryote	0.976744	0.162791	No	https://ggkbase.berkeley.edu
CG1_02_FULL_novel_Archaea_34_218_curated	Pacearchaeota,DPANN,Archaea,Prokaryote	0.789474	0.0526316	Yes	https://ggkbase.berkeley.edu
candidate division WWE3 bacterium RIFCSPLOWO2_01_FULL_37_24	WWE3,CPR,Bacteria,Prokaryote	0.930233	0	Yes	https://ggkbase.berkeley.edu
Acidobacteria bacterium RIFCSPLOWO2_02_FULL_64_15	Acidobacteria,non-CPR-Bacteria,Bacteria,Prokaryote	0.980392	0.0392157	No	https://ggkbase.berkeley.edu
GWF2_OP11_46_8_partial	Woesebacteria,Microgenomates,CPR,Bacteria,Prokaryote	0.627907	0.0697674	No	https://ggkbase.berkeley.edu
GWD2_OD1_39_12	Nomurabacteria,Parcubacteria,CPR,Bacteria,Prokaryote	0.976744	0.0232558	Yes	https://ggkbase.berkeley.edu
Candidatus Levybacteria bacterium RIFCSPLOWO2_02_FULL_37_10	Levybacteria,Microgenomates,CPR,Bacteria,Prokaryote	0.813953	0	Yes	https://ggkbase.berkeley.edu
Candidatus Moranbacteria bacterium RBG_19FT_COMBO_42_6	Moranbacteria,Parcubacteria,CPR,Bacteria,Prokaryote	0.72093	0	Yes	https://ggkbase.berkeley.edu
GWF2_OD1_42_7_plus	Unknown,Parcubacteria,CPR,Bacteria,Prokaryote	0.860465	0.255814	No	https://ggkbase.berkeley.edu
Candidatus Beckwithbacteria bacterium RIFCSPHIGHO2_02_FULL_49_13	Beckwithbacteria,Microgenomates,CPR,Bacteria,Prokaryote	0.976744	0.0232558	Yes	https://ggkbase.berkeley.edu
Candidatus Woesebacteria bacterium RBG_19FT_COMBO_42_9	Woesebacteria,Microgenomates,CPR,Bacteria,Prokaryote	0.953488	0.0232558	Yes	https://ggkbase.berkeley.edu
Candidatus Woesebacteria bacterium RIFCSPLOWO2_01_FULL_39_23	Woesebacteria,Microgenomates,CPR,Bacteria,Prokaryote	0.976744	0	Yes	https://ggkbase.berkeley.edu
Omnitrophica bacterium RIFOXYB12_FULL_50_7	Omnitrophica,non-CPR-Bacteria,Bacteria,Prokaryote	0.882353	0.0196078	Yes	https://ggkbase.berkeley.edu
Candidatus Giovannonibacteria bacterium RIFCSPLOWO2_12_FULL_44_32	Giovannonibacteria,Parcubacteria,CPR,Bacteria,Prokaryote	0.976744	0.0232558	Yes	https://ggkbase.berkeley.edu
Candidatus Roizmanbacteria bacterium RIFCSPHIGHO2_02_FULL_37_15	Roizmanbacteria,Microgenomates,CPR,Bacteria,Prokaryote	0.976744	0.0465116	Yes	https://ggkbase.berkeley.edu
Candidatus Yanofskybacteria bacterium RIFCSPHIGHO2_01_FULL_41_53	Yanofskybacteria,Parcubacteria,CPR,Bacteria,Prokaryote	1	0	Yes	https://ggkbase.berkeley.edu
Candidatus Collierbacteria bacterium RIFOXYA2_FULL_46_20	Collierbacteria,Microgenomates,CPR,Bacteria,Prokaryote	1	0	Yes	https://ggkbase.berkeley.edu
Candidatus Roizmanbacteria bacterium RIFCSPHIGHO2_02_FULL_40_13b	Roizmanbacteria,Microgenomates,CPR,Bacteria,Prokaryote	0.953488	0	Yes	https://ggkbase.berkeley.edu
Candidatus Doudnabacteria bacterium RIFCSPHIGHO2_12_FULL_48_16	Doudnabacteria,CPR,Bacteria,Prokaryote	0.976744	0.0232558	Yes	https://ggkbase.berkeley.edu
GWC2_OD1_40_450	Uhrbacteria,Parcubacteria,CPR,Bacteria,Prokaryote	0.953488	0	Yes	https://ggkbase.berkeley.edu
Candidatus Lloydbacteria bacterium RIFCSPLOWO2_01_FULL_54_18	Lloydbacteria,Parcubacteria,CPR,Bacteria,Prokaryote	0.860465	0	Yes	https://ggkbase.berkeley.edu
GWF2_OD1_41_8_partial	Unknown,Parcubacteria,CPR,Bacteria,Prokaryote	0.674419	0.0232558	No	https://ggkbase.berkeley.edu
GWA1_OP11_40_9_partial	Curtissbacteria,Microgenomates,CPR,Bacteria,Prokaryote	0.837209	0	Yes	https://ggkbase.berkeley.edu
CG2_30_SUB10_Moranbacteria_OD1_41_165_curated	Moranbacteria,Parcubacteria,CPR,Bacteria,Prokaryote	0.976744	0	Yes	https://ggkbase.berkeley.edu
GWC2_OD1_37_9_partial	Unknown,Parcubacteria,CPR,Bacteria,Prokaryote	0.767442	0.0232558	Yes	https://ggkbase.berkeley.edu
Candidatus Komeilibacteria bacterium RIFOXYD2_FULL_37_8	Komeilibacteria,Parcubacteria,CPR,Bacteria,Prokaryote	0.767442	0	Yes	https://ggkbase.berkeley.edu
CG1_02_SUB10_Mariprofundus_56_42_curated	Zetaproteobacteria,non-CPR-Bacteria,Bacteria,Prokaryote	0.901961	0	No	https://ggkbase.berkeley.edu
Sulfurimonas sp. RIFOXYD12_FULL_36_11	Epsilonproteobacteria,non-CPR-Bacteria,Bacteria,Prokaryote	0.862745	0.0392157	No	https://ggkbase.berkeley.edu
Candidatus Levybacteria bacterium RIFCSPHIGHO2_01_FULL_37_33	Levybacteria,Microgenomates,CPR,Bacteria,Prokaryote	1	0.0232558	Yes	https://ggkbase.berkeley.edu
Candidatus Nomurabacteria bacterium RIFCSPLOWO2_02_FULL_42_17	Nomurabacteria,Parcubacteria,CPR,Bacteria,Prokaryote	0.906977	0	Yes	https://ggkbase.berkeley.edu
Candidatus Wildermuthbacteria bacterium RIFCSPHIGHO2_12_FULL_40_12	Wildermuthbacteria,Parcubacteria,CPR,Bacteria,Prokaryote	0.883721	0.0232558	Yes	https://ggkbase.berkeley.edu
Candidatus Falkowbacteria bacterium RIFOXYA2_FULL_38_12	Falkowbacteria,Parcubacteria,CPR,Bacteria,Prokaryote	1	0	Yes	https://ggkbase.berkeley.edu
Candidatus Colwellbacteria bacterium RIFCSPLOWO2_02_FULL_45_11	Colwellbacteria,Parcubacteria,CPR,Bacteria,Prokaryote	0.953488	0	Yes	https://ggkbase.berkeley.edu
Candidatus Giovannonibacteria bacterium RIFCSPHIGHO2_12_44_12	Giovannonibacteria,Parcubacteria,CPR,Bacteria,Prokaryote	0.883721	0	Yes	https://ggkbase.berkeley.edu
GWD2_OD1_38_42	Falkowbacteria,Parcubacteria,CPR,Bacteria,Prokaryote	1	0.0232558	Yes	https://ggkbase.berkeley.edu
Candidatus Campbellbacteria bacterium RIFCSPHIGHO2_12_FULL_35_10	Campbellbacteria,Parcubacteria,CPR,Bacteria,Prokaryote	0.790698	0.0465116	Yes	https://ggkbase.berkeley.edu
CG1_02_FULL_CPR_43_83_curated	Beckwithbacteria,Microgenomates,CPR,Bacteria,Prokaryote	0.767442	0.0232558	Yes	https://ggkbase.berkeley.edu
GWC1_OD1_34_10_partial	Unknown,Parcubacteria,CPR,Bacteria,Prokaryote	0.906977	0.0232558	Yes	https://ggkbase.berkeley.edu
Deltaproteobacteria bacterium RBG_13_60_28	Deltaproteobacteria,non-CPR-Bacteria,Bacteria,Prokaryote	0.627451	0	No	https://ggkbase.berkeley.edu
Desulfobacula sp. RIFOXYA12_FULL_46_16	Deltaproteobacteria,non-CPR-Bacteria,Bacteria,Prokaryote	0.823529	0.0196078	No	https://ggkbase.berkeley.edu
GWE2_OD1_38_18	Unknown,Parcubacteria,CPR,Bacteria,Prokaryote	0.674419	0	No	https://ggkbase.berkeley.edu
Planctomycetes bacterium GWB2_41_19	Planctomycetes,non-CPR-Bacteria,Bacteria,Prokaryote	0.647059	0.0196078	No	https://ggkbase.berkeley.edu
CG1_02_FULL_Deltaproteobacteria_58_37_curated	Deltaproteobacteria,non-CPR-Bacteria,Bacteria,Prokaryote	0.980392	0.0392157	Yes	https://ggkbase.berkeley.edu
Chloroflexi bacterium RBG_13_68_17	Chloroflexi,non-CPR-Bacteria,Bacteria,Prokaryote	0.960784	0.0588235	Yes	https://ggkbase.berkeley.edu
Candidatus Berkelbacteria bacterium RIFCSPHIGHO2_12_FULL_50_11	Berkelbacteria,CPR,Bacteria,Prokaryote	1	0.0465116	Yes	https://ggkbase.berkeley.edu
CG2_30_FULL_Comamonadaceae_57_122_curated	Betaproteobacteria,non-CPR-Bacteria,Bacteria,Prokaryote	0.901961	0.0392157	Yes	https://ggkbase.berkeley.edu
CG2_30_FULL_Levybacteria_OP11_37_29_curated	Levybacteria,Microgenomates,CPR,Bacteria,Prokaryote	0.976744	0	Yes	https://ggkbase.berkeley.edu
Candidatus Doudnabacteria bacterium RIFCSPHIGHO2_01_52_17	Doudnabacteria,CPR,Bacteria,Prokaryote	0.860465	0.0465116	Yes	https://ggkbase.berkeley.edu
Candidatus Giovannonibacteria bacterium RIFCSPLOWO2_01_FULL_46_32	Giovannonibacteria,Parcubacteria,CPR,Bacteria,Prokaryote	1	0.0465116	Yes	https://ggkbase.berkeley.edu
Deltaproteobacteria bacterium RIFOXYD12_FULL_55_16	Deltaproteobacteria,non-CPR-Bacteria,Bacteria,Prokaryote	0.823529	0	Yes	https://ggkbase.berkeley.edu
GWA2_OP11_nov_42_16	Gottesmanbacteria,Microgenomates,CPR,Bacteria,Prokaryote	0.953488	0.0465116	Yes	https://ggkbase.berkeley.edu
GWE1_OP11_ACD13_41_24	Woesebacteria,Microgenomates,CPR,Bacteria,Prokaryote	0.883721	0	Yes	https://ggkbase.berkeley.edu
Desulfuromonadales bacterium GWD2_54_10	Deltaproteobacteria,non-CPR-Bacteria,Bacteria,Prokaryote	0.882353	0	Yes	https://ggkbase.berkeley.edu
Planctomycetes bacterium RBG_13_44_8b	Planctomycetes,non-CPR-Bacteria,Bacteria,Prokaryote	0.666667	0.0196078	No	https://ggkbase.berkeley.edu
Planctomycetes bacterium RBG_16_64_12	Planctomycetes,non-CPR-Bacteria,Bacteria,Prokaryote	0.862745	0.0196078	Yes	https://ggkbase.berkeley.edu
GWC1_OD1_35_21	Nomurabacteria,Parcubacteria,CPR,Bacteria,Prokaryote	0.930233	0	Yes	https://ggkbase.berkeley.edu
Candidatus Yonathbacteria bacterium RIFCSPLOWO2_01_FULL_43_20	Yonathbacteria,Parcubacteria,CPR,Bacteria,Prokaryote	0.976744	0	Yes	https://ggkbase.berkeley.edu
Omnitrophica WOR_2 bacterium RIFCSPHIGHO2_02_FULL_48_11	Omnitrophica,non-CPR-Bacteria,Bacteria,Prokaryote	0.921569	0	Yes	https://ggkbase.berkeley.edu
CG2_30_FULL_Deltaproteobacteria_43_15_curated	Deltaproteobacteria,non-CPR-Bacteria,Bacteria,Prokaryote	0.980392	0	Yes	https://ggkbase.berkeley.edu
Microgenomates group bacterium RIFCSPLOWO2_01_FULL_47_10	Unknown,Microgenomates,CPR,Bacteria,Prokaryote	0.767442	0.0232558	Yes	https://ggkbase.berkeley.edu
Candidatus Liptonbacteria bacterium RIFCSPLOWO2_01_FULL_53_13	Liptonbacteria,Parcubacteria,CPR,Bacteria,Prokaryote	0.883721	0.0232558	Yes	https://ggkbase.berkeley.edu
Candidatus Muproteobacteria bacterium RBG_16_65_34	Gammaproteobacteria,non-CPR-Bacteria,Bacteria,Prokaryote	0.823529	0.0196078	Yes	https://ggkbase.berkeley.edu
CG1_02_FULL_TM7_41_233_curated	Candidatus Saccharibacteria,CPR,Bacteria,Prokaryote	0.976744	0	Yes	https://ggkbase.berkeley.edu
Deltaproteobacteria bacterium RBG_16_44_11	Deltaproteobacteria,non-CPR-Bacteria,Bacteria,Prokaryote	1	0	Yes	https://ggkbase.berkeley.edu
Candidatus Muproteobacteria bacterium RIFCSPLOWO2_01_FULL_60_18	Gammaproteobacteria,non-CPR-Bacteria,Bacteria,Prokaryote	0.960784	0	No	https://ggkbase.berkeley.edu
Fluviicola sp. RIFCSPHIGHO2_12_FULL_43_24	Bacteroidetes,non-CPR-Bacteria,Bacteria,Prokaryote	1	0	No	https://ggkbase.berkeley.edu
Polynucleobacter sp. GWA2_45_21	Betaproteobacteria,non-CPR-Bacteria,Bacteria,Prokaryote	1	0.0196078	Yes	https://ggkbase.berkeley.edu
Candidatus Andersenbacteria bacterium RIFCSPHIGHO2_02_FULL_45_11	Andersenbacteria,Parcubacteria,CPR,Bacteria,Prokaryote	0.976744	0.0232558	Yes	https://ggkbase.berkeley.edu
Deltaproteobacteria bacterium RIFCSPLOWO2_12_55_13	Deltaproteobacteria,non-CPR-Bacteria,Bacteria,Prokaryote	0.862745	0	No	https://ggkbase.berkeley.edu
GWE1_WWE3_41_27	WWE3,CPR,Bacteria,Prokaryote	0.813953	0.0232558	Yes	https://ggkbase.berkeley.edu
Candidatus Zambryskibacteria bacterium RIFCSPLOWO2_02_FULL_44_12b	Zambryskibacteria,Parcubacteria,CPR,Bacteria,Prokaryote	0.906977	0	Yes	https://ggkbase.berkeley.edu
Candidatus Andersenbacteria bacterium RIFCSPHIGHO2_12_FULL_45_11	Andersenbacteria,Parcubacteria,CPR,Bacteria,Prokaryote	0.953488	0.0232558	Yes	https://ggkbase.berkeley.edu
Flavobacteria bacterium RIFCSPLOWO2_12_FULL_35_11	Bacteroidetes,non-CPR-Bacteria,Bacteria,Prokaryote	0.980392	0	Yes	https://ggkbase.berkeley.edu
Gammaproteobacteria bacterium RIFCSPHIGHO2_02_FULL_38_33	Gammaproteobacteria,non-CPR-Bacteria,Bacteria,Prokaryote	0.784314	0	No	https://ggkbase.berkeley.edu
GWA1_OP11_42_60	Collierbacteria,Microgenomates,CPR,Bacteria,Prokaryote	0.813953	0	Yes	https://ggkbase.berkeley.edu
OP11_3	Pacebacteria,Microgenomates,CPR,Bacteria,Prokaryote	0.976744	0	Yes	https://ggkbase.berkeley.edu
GWE1_OD1_ACD66_39_46	Uhrbacteria,Parcubacteria,CPR,Bacteria,Prokaryote	0.953488	0	Yes	https://ggkbase.berkeley.edu
Candidatus Daviesbacteria bacterium RIFCSPHIGHO2_01_FULL_38_8	Daviesbacteria,Microgenomates,CPR,Bacteria,Prokaryote	0.860465	0.0232558	Yes	https://ggkbase.berkeley.edu
Candidatus Zambryskibacteria bacterium RIFCSPHIGHO2_01_FULL_44_22b	Zambryskibacteria,Parcubacteria,CPR,Bacteria,Prokaryote	0.930233	0.0232558	Yes	https://ggkbase.berkeley.edu
Candidatus Aminicenantes bacterium RBG_13_62_12	Aminicenantes,non-CPR-Bacteria,Bacteria,Prokaryote	0.882353	0	Yes	https://ggkbase.berkeley.edu
GWE2_OD1_40_10	Nomurabacteria,Parcubacteria,CPR,Bacteria,Prokaryote	0.976744	0	Yes	https://ggkbase.berkeley.edu
Candidatus Amesbacteria bacterium RIFCSPHIGHO2_01_FULL_47_34	Amesbacteria,Microgenomates,CPR,Bacteria,Prokaryote	0.837209	0.0232558	Yes	https://ggkbase.berkeley.edu
Candidatus Peregrinibacteria bacterium RIFOXYA2_FULL_33_21	Peregrinibacteria,CPR,Bacteria,Prokaryote	1	0.0232558	Yes	https://ggkbase.berkeley.edu
Lentisphaerae bacterium RIFOXYB12_FULL_65_16	Lentisphaerae,non-CPR-Bacteria,Bacteria,Prokaryote	0.960784	0	Yes	https://ggkbase.berkeley.edu
Candidatus Woesebacteria bacterium RIFCSPHIGHO2_01_FULL_39_32	Woesebacteria,Microgenomates,CPR,Bacteria,Prokaryote	1	0	Yes	https://ggkbase.berkeley.edu
Candidatus Buchananbacteria bacterium RIFCSPHIGHO2_02_FULL_56_16	Falkowbacteria,Parcubacteria,CPR,Bacteria,Prokaryote	0.953488	0	Yes	https://ggkbase.berkeley.edu
Candidatus Portnoybacteria bacterium RIFCSPHIGHO2_01_FULL_39_19	Portnoybacteria,Parcubacteria,CPR,Bacteria,Prokaryote	0.906977	0.0697674	Yes	https://ggkbase.berkeley.edu
Gammaproteobacteria bacterium RIFCSPLOWO2_02_47_7	Gammaproteobacteria,non-CPR-Bacteria,Bacteria,Prokaryote	0.705882	0	No	https://ggkbase.berkeley.edu
CG1_02_FULL_Parcubacteria_OD1_44_31_curated	Giovannonibacteria,Parcubacteria,CPR,Bacteria,Prokaryote	0.953488	0.0232558	Yes	https://ggkbase.berkeley.edu
Candidatus Kaiserbacteria bacterium RIFOXYD1_FULL_47_14	Kaiserbacteria,Parcubacteria,CPR,Bacteria,Prokaryote	0.930233	0	Yes	https://ggkbase.berkeley.edu
Candidatus Komeilibacteria bacterium RIFOXYA2_FULL_45_9	Komeilibacteria,Parcubacteria,CPR,Bacteria,Prokaryote	0.906977	0.0232558	Yes	https://ggkbase.berkeley.edu
Candidatus Giovannonibacteria bacterium RIFCSPHIGHO2_02_FULL_44_11	Giovannonibacteria,Parcubacteria,CPR,Bacteria,Prokaryote	0.976744	0	Yes	https://ggkbase.berkeley.edu
candidate division TM6 bacterium RIFCSPHIGHO2_12_FULL_36_22	TM6,non-CPR-Bacteria,Bacteria,Prokaryote	0.980392	0	Yes	https://ggkbase.berkeley.edu
Candidatus Woykebacteria bacterium RIFCSPLOWO2_01_FULL_43_14	Woykebacteria,Microgenomates,CPR,Bacteria,Prokaryote	1	0	Yes	https://ggkbase.berkeley.edu
Bacteroidetes bacterium GWC2_33_15	Bacteroidetes,non-CPR-Bacteria,Bacteria,Prokaryote	1	0	No	https://ggkbase.berkeley.edu
Nitrospirae bacterium RIFCSPLOWO2_02_42_7	Nitrospirae,non-CPR-Bacteria,Bacteria,Prokaryote	0.784314	0	No	https://ggkbase.berkeley.edu
GWC1_OD1-like_46_13	Azambacteria,Parcubacteria,CPR,Bacteria,Prokaryote	0.790698	0.0232558	Yes	https://ggkbase.berkeley.edu
Elusimicrobia bacterium RIFOXYA1_FULL_47_7	Elusimicrobia,non-CPR-Bacteria,Bacteria,Prokaryote	0.901961	0	No	https://ggkbase.berkeley.edu
Acidobacteria bacterium RIFCSPHIGHO2_02_FULL_67_57	Acidobacteria,non-CPR-Bacteria,Bacteria,Prokaryote	0.823529	0.0784314	No	https://ggkbase.berkeley.edu
GWB1_OP11_33_38	Woesebacteria,Microgenomates,CPR,Bacteria,Prokaryote	1	0	Yes	https://ggkbase.berkeley.edu
Betaproteobacteria bacterium RBG_19FT_COMBO_58_11	Betaproteobacteria,non-CPR-Bacteria,Bacteria,Prokaryote	0.823529	0.0196078	Yes	https://ggkbase.berkeley.edu
Burkholderiales bacterium RIFCSPHIGHO2_12_FULL_61_11	Betaproteobacteria,non-CPR-Bacteria,Bacteria,Prokaryote	1	0.117647	No	https://ggkbase.berkeley.edu
Candidatus Wildermuthbacteria bacterium GWA1_49_26	Wildermuthbacteria,Parcubacteria,CPR,Bacteria,Prokaryote	1	0	Yes	https://ggkbase.berkeley.edu
Bacteroidetes bacterium GWE2_40_15	Bacteroidetes,non-CPR-Bacteria,Bacteria,Prokaryote	1	0	Yes	https://ggkbase.berkeley.edu
GWB1_OD1_35_20	Nomurabacteria,Parcubacteria,CPR,Bacteria,Prokaryote	0.953488	0	Yes	https://ggkbase.berkeley.edu
Spirochaetes bacterium GWE1_60_18	Spirochaetes,non-CPR-Bacteria,Bacteria,Prokaryote	0.941176	0	No	https://ggkbase.berkeley.edu
Deltaproteobacteria bacterium GWA2_55_82	Deltaproteobacteria,non-CPR-Bacteria,Bacteria,Prokaryote	1	0	No	https://ggkbase.berkeley.edu
CG2_30_FULL_Parcubacteria_OD1_45_37_curated	Falkowbacteria,Parcubacteria,CPR,Bacteria,Prokaryote	0.767442	0.0232558	Yes	https://ggkbase.berkeley.edu
Candidatus Nomurabacteria bacterium RIFOXYC2_FULL_43_16	Nomurabacteria,Parcubacteria,CPR,Bacteria,Prokaryote	0.976744	0.0232558	Yes	https://ggkbase.berkeley.edu
Candidatus Zambryskibacteria bacterium RIFCSPHIGHO2_02_FULL_39_82	Zambryskibacteria,Parcubacteria,CPR,Bacteria,Prokaryote	0.906977	0.0232558	Yes	https://ggkbase.berkeley.edu
Candidatus Giovannonibacteria bacterium RIFCSPLOWO2_12_FULL_44_15	Giovannonibacteria,Parcubacteria,CPR,Bacteria,Prokaryote	1	0	Yes	https://ggkbase.berkeley.edu
GWA2_OP11_47_70_partial	Amesbacteria,Microgenomates,CPR,Bacteria,Prokaryote	0.837209	0	Yes	https://ggkbase.berkeley.edu
Candidatus Kaiserbacteria bacterium RIFCSPLOWO2_12_FULL_52_8	Kaiserbacteria,Parcubacteria,CPR,Bacteria,Prokaryote	0.837209	0.0232558	Yes	https://ggkbase.berkeley.edu
Armatimonadetes bacterium RBG_16_58_9	Armatimonadetes,non-CPR-Bacteria,Bacteria,Prokaryote	0.647059	0.0392157	No	https://ggkbase.berkeley.edu
Candidatus Peregrinibacteria bacterium RIFOXYB2_FULL_33_20	Peregrinibacteria,CPR,Bacteria,Prokaryote	1	0.0232558	Yes	https://ggkbase.berkeley.edu
Gammaproteobacteria bacterium GWF2_41_13	Gammaproteobacteria,non-CPR-Bacteria,Bacteria,Prokaryote	0.705882	0	Yes	https://ggkbase.berkeley.edu
Candidatus Roizmanbacteria bacterium RIFCSPLOWO2_02_FULL_38_10	Roizmanbacteria,Microgenomates,CPR,Bacteria,Prokaryote	0.860465	0.0465116	Yes	https://ggkbase.berkeley.edu
CG1_02_FULL_Gallionellaceae_60_325_curated	Betaproteobacteria,non-CPR-Bacteria,Bacteria,Prokaryote	0.843137	0	Yes	https://ggkbase.berkeley.edu
Deltaproteobacteria bacterium RBG_13_52_11b	Deltaproteobacteria,non-CPR-Bacteria,Bacteria,Prokaryote	0.745098	0.0588235	Yes	https://ggkbase.berkeley.edu
Omnitrophica WOR_2 bacterium RIFOXYA2_FULL_45_12	Omnitrophica,non-CPR-Bacteria,Bacteria,Prokaryote	0.627451	0	No	https://ggkbase.berkeley.edu
Candidatus Saccharibacteria bacterium RIFCSPHIGHO2_01_FULL_48_12	Candidatus Saccharibacteria,CPR,Bacteria,Prokaryote	0.790698	0	Yes	https://ggkbase.berkeley.edu
Burkholderiales bacterium RIFOXYD2_FULL_59_8	Betaproteobacteria,non-CPR-Bacteria,Bacteria,Prokaryote	0.941176	0.0588235	No	https://ggkbase.berkeley.edu
CG1_02_FULL_Parcubacteria_OD1_44_65_curated	Unknown,Parcubacteria,CPR,Bacteria,Prokaryote	0.883721	0.0465116	Yes	https://ggkbase.berkeley.edu
Candidatus Pacebacteria bacterium RIFCSPLOWO2_01_FULL_47_12	Pacebacteria,Microgenomates,CPR,Bacteria,Prokaryote	0.906977	0.0232558	Yes	https://ggkbase.berkeley.edu
Euryarchaeota archaeon RBG_16_67_27	Euryarchaeota,non-DPANN-Archaea,Archaea,Prokaryote	0.842105	0.0263158	Yes	https://ggkbase.berkeley.edu
Nitrospirae bacterium RBG_13_39_12	Nitrospirae,non-CPR-Bacteria,Bacteria,Prokaryote	0.941176	0.0196078	Yes	https://ggkbase.berkeley.edu
GWC1_OP11_49_16	Beckwithbacteria,Microgenomates,CPR,Bacteria,Prokaryote	1	0.0232558	Yes	https://ggkbase.berkeley.edu
Candidatus Magasanikbacteria bacterium RIFCSPLOWO2_01_FULL_33_34	Magasanikbacteria,Parcubacteria,CPR,Bacteria,Prokaryote	1	0	Yes	https://ggkbase.berkeley.edu
Spirochaetes bacterium GWB1_59_5	Spirochaetes,non-CPR-Bacteria,Bacteria,Prokaryote	0.921569	0.0588235	Yes	https://ggkbase.berkeley.edu
Candidatus Nomurabacteria bacterium RIFOXYC2_FULL_36_19	Nomurabacteria,Parcubacteria,CPR,Bacteria,Prokaryote	0.976744	0	Yes	https://ggkbase.berkeley.edu
Ignavibacteria bacterium RIFOXYA2_FULL_35_9	Ignavibacteria,non-CPR-Bacteria,Bacteria,Prokaryote	0.980392	0.0196078	No	https://ggkbase.berkeley.edu
Candidatus Magasanikbacteria bacterium RIFCSPHIGHO2_02_FULL_41_13	Magasanikbacteria,Parcubacteria,CPR,Bacteria,Prokaryote	0.930233	0.0232558	Yes	https://ggkbase.berkeley.edu
Bacteroidetes bacterium RIFCSPHIGHO2_02_FULL_44_7	Bacteroidetes,non-CPR-Bacteria,Bacteria,Prokaryote	0.980392	0.0980392	Yes	https://ggkbase.berkeley.edu
GWB2_OP11_42_12	Collierbacteria,Microgenomates,CPR,Bacteria,Prokaryote	0.930233	0.0232558	Yes	https://ggkbase.berkeley.edu
Candidatus Peregrinibacteria bacterium RIFCSPLOWO2_02_FULL_48_14	Peregrinibacteria,CPR,Bacteria,Prokaryote	0.860465	0	Yes	https://ggkbase.berkeley.edu
Candidatus Curtissbacteria bacterium RIFCSPLOWO2_01_FULL_41_18	Curtissbacteria,Microgenomates,CPR,Bacteria,Prokaryote	0.930233	0.0232558	Yes	https://ggkbase.berkeley.edu
Candidatus Azambacteria bacterium RIFOXYB1_FULL_40_33	Azambacteria,Parcubacteria,CPR,Bacteria,Prokaryote	1	0.0232558	Yes	https://ggkbase.berkeley.edu
Candidatus Nomurabacteria bacterium RIFCSPLOWO2_02_FULL_40_10	Nomurabacteria,Parcubacteria,CPR,Bacteria,Prokaryote	0.930233	0.116279	No	https://ggkbase.berkeley.edu
GWA1_OD1_39_13_partial	Yanofskybacteria,Parcubacteria,CPR,Bacteria,Prokaryote	0.651163	0	No	https://ggkbase.berkeley.edu
Candidatus Uhrbacteria bacterium RIFOXYA2_FULL_40_9	Uhrbacteria,Parcubacteria,CPR,Bacteria,Prokaryote	0.930233	0	Yes	https://ggkbase.berkeley.edu
Pseudomonadales bacterium RIFCSPLOWO2_12_60_38	Gammaproteobacteria,non-CPR-Bacteria,Bacteria,Prokaryote	0.960784	0	Yes	https://ggkbase.berkeley.edu
Candidatus Kaiserbacteria bacterium RIFCSPHIGHO2_12_FULL_56_13	Kaiserbacteria,Parcubacteria,CPR,Bacteria,Prokaryote	0.976744	0	Yes	https://ggkbase.berkeley.edu
Elusimicrobia bacterium GWA2_66_18	Elusimicrobia,non-CPR-Bacteria,Bacteria,Prokaryote	0.901961	0.0196078	No	https://ggkbase.berkeley.edu
GWF2_OD1_36_839	Moranbacteria,Parcubacteria,CPR,Bacteria,Prokaryote	0.976744	0	Yes	https://ggkbase.berkeley.edu
CG2_30_FULL_CP_54_10_curated	Unknown,non-CPR-Bacteria,Bacteria,Prokaryote	0.843137	0	Yes	https://ggkbase.berkeley.edu
Candidatus Taylorbacteria bacterium RIFCSPLOWO2_02_FULL_43_11	Taylorbacteria,Parcubacteria,CPR,Bacteria,Prokaryote	0.930233	0.0232558	Yes	https://ggkbase.berkeley.edu
Elusimicrobia bacterium GWA2_38_7	Elusimicrobia,non-CPR-Bacteria,Bacteria,Prokaryote	0.803922	0	No	https://ggkbase.berkeley.edu
Deltaproteobacteria bacterium RBG_16_49_23	Deltaproteobacteria,non-CPR-Bacteria,Bacteria,Prokaryote	0.980392	0.0196078	Yes	https://ggkbase.berkeley.edu
Candidatus Buchananbacteria bacterium RBG_13_39_9	Falkowbacteria,Parcubacteria,CPR,Bacteria,Prokaryote	0.744186	0.0232558	Yes	https://ggkbase.berkeley.edu
Coxiella sp. RIFCSPHIGHO2_12_FULL_42_15	Gammaproteobacteria,non-CPR-Bacteria,Bacteria,Prokaryote	0.941176	0	Yes	https://ggkbase.berkeley.edu
GWA1_OP11_39_11_partial	Woesebacteria,Microgenomates,CPR,Bacteria,Prokaryote	0.813953	0	Yes	https://ggkbase.berkeley.edu
Elusimicrobia bacterium GWC2_51_8	Elusimicrobia,non-CPR-Bacteria,Bacteria,Prokaryote	0.764706	0.0784314	No	https://ggkbase.berkeley.edu
Candidatus Kaiserbacteria bacterium RIFCSPHIGHO2_02_FULL_54_22	Kaiserbacteria,Parcubacteria,CPR,Bacteria,Prokaryote	0.976744	0	Yes	https://ggkbase.berkeley.edu
GWA2_OP11_40_6	Unknown,Microgenomates,CPR,Bacteria,Prokaryote	0.72093	0.0465116	Yes	https://ggkbase.berkeley.edu
GWC2_OD1_45_7_partial	Unknown,Parcubacteria,CPR,Bacteria,Prokaryote	0.674419	0	No	https://ggkbase.berkeley.edu
Candidatus Kaiserbacteria bacterium RIFCSPLOWO2_02_FULL_54_13	Kaiserbacteria,Parcubacteria,CPR,Bacteria,Prokaryote	0.930233	0	Yes	https://ggkbase.berkeley.edu
Candidatus Zambryskibacteria bacterium RIFOXYD2_FULL_43_10	Zambryskibacteria,Parcubacteria,CPR,Bacteria,Prokaryote	0.930233	0	Yes	https://ggkbase.berkeley.edu
Candidatus Kaiserbacteria bacterium RIFCSPHIGHO2_01_FULL_54_36	Kaiserbacteria,Parcubacteria,CPR,Bacteria,Prokaryote	0.976744	0.0465116	Yes	https://ggkbase.berkeley.edu
Candidatus Muproteobacteria bacterium RIFCSPHIGHO2_02_FULL_60_13	Gammaproteobacteria,non-CPR-Bacteria,Bacteria,Prokaryote	0.784314	0	No	https://ggkbase.berkeley.edu
GWB1_OP11_47_15	Beckwithbacteria,Microgenomates,CPR,Bacteria,Prokaryote	1	0	Yes	https://ggkbase.berkeley.edu
Candidatus Uhrbacteria bacterium RIFCSPLOWO2_01_FULL_47_24	Uhrbacteria,Parcubacteria,CPR,Bacteria,Prokaryote	1	0.0232558	Yes	https://ggkbase.berkeley.edu
GWB1_OD1_41_7	Uhrbacteria,Parcubacteria,CPR,Bacteria,Prokaryote	0.953488	0.0232558	Yes	https://ggkbase.berkeley.edu
GWC1_OD1_ACD81_47_103	Wolfebacteria,Parcubacteria,CPR,Bacteria,Prokaryote	0.976744	0.0465116	Yes	https://ggkbase.berkeley.edu
Gammaproteobacteria bacterium RBG_16_51_14	Gammaproteobacteria,non-CPR-Bacteria,Bacteria,Prokaryote	1	0	Yes	https://ggkbase.berkeley.edu
Candidatus Sungbacteria bacterium RIFCSPLOWO2_12_FULL_41_11	Sungbacteria,Parcubacteria,CPR,Bacteria,Prokaryote	1	0.0232558	Yes	https://ggkbase.berkeley.edu
GWA1_OD1_47_10	Unknown,Parcubacteria,CPR,Bacteria,Prokaryote	0.930233	0.0465116	Yes	https://ggkbase.berkeley.edu
Candidatus Rokubacteria bacterium RIFCSPLOWO2_12_FULL_73_47	Rokubacteria,non-CPR-Bacteria,Bacteria,Prokaryote	0.784314	0.0196078	No	https://ggkbase.berkeley.edu
GWF2_TM6_37_49	TM6,non-CPR-Bacteria,Bacteria,Prokaryote	0.941176	0.0196078	Yes	https://ggkbase.berkeley.edu
Candidatus Yanofskybacteria bacterium RIFCSPHIGHO2_01_FULL_44_22	Yanofskybacteria,Parcubacteria,CPR,Bacteria,Prokaryote	0.860465	0	Yes	https://ggkbase.berkeley.edu
GWF2_OD1_38_76	Unknown,Parcubacteria,CPR,Bacteria,Prokaryote	1	0	Yes	https://ggkbase.berkeley.edu
GWD2_OD1_ACD81_47_17	Wolfebacteria,Parcubacteria,CPR,Bacteria,Prokaryote	1	0.0465116	Yes	https://ggkbase.berkeley.edu
Deltaproteobacteria bacterium RIFCSPLOWO2_02_FULL_55_12	Deltaproteobacteria,non-CPR-Bacteria,Bacteria,Prokaryote	0.901961	0	No	https://ggkbase.berkeley.edu
Deltaproteobacteria bacterium RIFOXYA12_FULL_61_11	Deltaproteobacteria,non-CPR-Bacteria,Bacteria,Prokaryote	0.901961	0	Yes	https://ggkbase.berkeley.edu
Syntrophobacterales bacterium RIFOXYC2_FULL_60_23	Deltaproteobacteria,non-CPR-Bacteria,Bacteria,Prokaryote	0.254902	0	No	https://ggkbase.berkeley.edu
Candidatus Zambryskibacteria bacterium RIFCSPHIGHO2_02_FULL_39_16	Zambryskibacteria,Parcubacteria,CPR,Bacteria,Prokaryote	0.976744	0	Yes	https://ggkbase.berkeley.edu
Actinobacteria bacterium RBG_16_68_12	Actinobacteria,non-CPR-Bacteria,Bacteria,Prokaryote	0.647059	0	No	https://ggkbase.berkeley.edu
Candidatus Levybacteria bacterium RIFCSPLOWO2_12_FULL_39_17	Levybacteria,Microgenomates,CPR,Bacteria,Prokaryote	0.976744	0	Yes	https://ggkbase.berkeley.edu
GWA2_OP11_ACD57-rel_40_31	Curtissbacteria,Microgenomates,CPR,Bacteria,Prokaryote	0.976744	0	Yes	https://ggkbase.berkeley.edu
Candidatus Doudnabacteria bacterium RIFCSPHIGHO2_12_FULL_47_25	Doudnabacteria,CPR,Bacteria,Prokaryote	1	0.0232558	Yes	https://ggkbase.berkeley.edu
SCGC_AAA11_O16	Unknown,DPANN,Archaea,Prokaryote	0	0	No	https://ggkbase.berkeley.edu
Candidatus Komeilibacteria bacterium RIFCSPLOWO2_02_FULL_48_11	Komeilibacteria,Parcubacteria,CPR,Bacteria,Prokaryote	0.813953	0	Yes	https://ggkbase.berkeley.edu
Candidatus Giovannonibacteria bacterium RIFCSPHIGHO2_01_FULL_45_33	Giovannonibacteria,Parcubacteria,CPR,Bacteria,Prokaryote	0.976744	0	Yes	https://ggkbase.berkeley.edu
Chlamydiae bacterium RIFCSPHIGHO2_12_FULL_49_32	Chlamydiae,non-CPR-Bacteria,Bacteria,Prokaryote	0.823529	0	No	https://ggkbase.berkeley.edu
GWE2_OD1_42_7	Magasanikbacteria,Parcubacteria,CPR,Bacteria,Prokaryote	0.906977	0.0465116	Yes	https://ggkbase.berkeley.edu
Microgenomates group bacterium RBG_16_45_19	Unknown,Microgenomates,CPR,Bacteria,Prokaryote	0.953488	0.0232558	Yes	https://ggkbase.berkeley.edu
Deltaproteobacteria bacterium RBG_16_47_11	Deltaproteobacteria,non-CPR-Bacteria,Bacteria,Prokaryote	0.921569	0.0588235	Yes	https://ggkbase.berkeley.edu
candidate division WWE3 bacterium RIFCSPLOWO2_01_FULL_53_14	WWE3,CPR,Bacteria,Prokaryote	0.953488	0.0232558	Yes	https://ggkbase.berkeley.edu
Candidatus Edwardsbacteria bacterium GWE2_54_12	Edwardsbacteria,non-CPR-Bacteria,Bacteria,Prokaryote	0.941176	0	No	https://ggkbase.berkeley.edu
Acidobacteria bacterium RIFCSPLOWO2_02_FULL_67_21	Acidobacteria,non-CPR-Bacteria,Bacteria,Prokaryote	1	0.0392157	Yes	https://ggkbase.berkeley.edu
candidate division NC10 bacterium RIFCSPLOWO2_02_FULL_66_22	Unknown,non-CPR-Bacteria,Bacteria,Prokaryote	0.980392	0	Yes	https://ggkbase.berkeley.edu
GWA1_OD1_45_10	Unknown,Parcubacteria,CPR,Bacteria,Prokaryote	0.883721	0	Yes	https://ggkbase.berkeley.edu
CG2_30_SUB10_Proteobacteria_70_80_curated	Deltaproteobacteria,non-CPR-Bacteria,Bacteria,Prokaryote	1	0	Yes	https://ggkbase.berkeley.edu
GWC2_OD1_ACD81_39_22	Wolfebacteria,Parcubacteria,CPR,Bacteria,Prokaryote	1	0.0232558	Yes	https://ggkbase.berkeley.edu
Deltaproteobacteria bacterium RIFOXYA2_FULL_55_11	Deltaproteobacteria,non-CPR-Bacteria,Bacteria,Prokaryote	0.901961	0	No	https://ggkbase.berkeley.edu
Deltaproteobacteria bacterium RIFCSPHIGHO2_12_FULL_40_32	Deltaproteobacteria,non-CPR-Bacteria,Bacteria,Prokaryote	0.980392	0	No	https://ggkbase.berkeley.edu
Candidatus Uhrbacteria bacterium RIFCSPHIGHO2_12_FULL_60_25	Uhrbacteria,Parcubacteria,CPR,Bacteria,Prokaryote	0.976744	0.0232558	Yes	https://ggkbase.berkeley.edu
GWB1_OD1_41_12	Wolfebacteria,Parcubacteria,CPR,Bacteria,Prokaryote	1	0.0465116	Yes	https://ggkbase.berkeley.edu
Omnitrophica WOR_2 bacterium RBG_13_44_8b	Omnitrophica,non-CPR-Bacteria,Bacteria,Prokaryote	0.784314	0	Yes	https://ggkbase.berkeley.edu
Candidatus Wildermuthbacteria bacterium RIFCSPLOWO2_02_FULL_47_9c	Wildermuthbacteria,Parcubacteria,CPR,Bacteria,Prokaryote	0.813953	0.0930233	Yes	https://ggkbase.berkeley.edu
GWA1_OD1_51_12	Unknown,Parcubacteria,CPR,Bacteria,Prokaryote	0.906977	0.139535	No	https://ggkbase.berkeley.edu
Ignavibacteria bacterium RBG_16_36_9	Ignavibacteria,non-CPR-Bacteria,Bacteria,Prokaryote	0.784314	0.0392157	Yes	https://ggkbase.berkeley.edu
Candidatus Falkowbacteria bacterium RIFOXYB2_FULL_38_15	Falkowbacteria,Parcubacteria,CPR,Bacteria,Prokaryote	0.930233	0.0232558	Yes	https://ggkbase.berkeley.edu
Betaproteobacteria bacterium RBG_16_66_20	Betaproteobacteria,non-CPR-Bacteria,Bacteria,Prokaryote	0.941176	0.0196078	Yes	https://ggkbase.berkeley.edu
GW2011_AR18	Woesearchaeota,DPANN,Archaea,Prokaryote	0.815789	0.0263158	Yes	https://ggkbase.berkeley.edu
GWE2_TM6_42_60	TM6,non-CPR-Bacteria,Bacteria,Prokaryote	0.960784	0	Yes	https://ggkbase.berkeley.edu
GWA2_OP11_47_11b	Amesbacteria,Microgenomates,CPR,Bacteria,Prokaryote	0.976744	0.0232558	Yes	https://ggkbase.berkeley.edu
Candidatus Glassbacteria bacterium RBG_16_58_8	Glassbacteria,non-CPR-Bacteria,Bacteria,Prokaryote	0.705882	0	Yes	https://ggkbase.berkeley.edu
Alphaproteobacteria bacterium RIFCSPHIGHO2_12_FULL_42_100	Alphaproteobacteria,non-CPR-Bacteria,Bacteria,Prokaryote	0.941176	0	No	https://ggkbase.berkeley.edu
GWA2_OD1_40_9	Nomurabacteria,Parcubacteria,CPR,Bacteria,Prokaryote	0.883721	0.0465116	Yes	https://ggkbase.berkeley.edu
GWA2_OD1_47_64	Unknown,Parcubacteria,CPR,Bacteria,Prokaryote	0.976744	0.0465116	Yes	https://ggkbase.berkeley.edu
GWA2_OD1_42_32	Magasanikbacteria,Parcubacteria,CPR,Bacteria,Prokaryote	1	0.0697674	Yes	https://ggkbase.berkeley.edu
GWC1_OP11_43_10	Gottesmanbacteria,Microgenomates,CPR,Bacteria,Prokaryote	1	0.0465116	Yes	https://ggkbase.berkeley.edu
Candidatus Yanofskybacteria bacterium RIFCSPHIGHO2_01_FULL_42_12	Yanofskybacteria,Parcubacteria,CPR,Bacteria,Prokaryote	0.953488	0	Yes	https://ggkbase.berkeley.edu
CG1_02_FULL_CPR_35_28_curated	Shapirobacteria,Microgenomates,CPR,Bacteria,Prokaryote	0.767442	0	Yes	https://ggkbase.berkeley.edu
Bacteroidetes bacterium GWD2_40_43	Bacteroidetes,non-CPR-Bacteria,Bacteria,Prokaryote	1	0.0196078	Yes	https://ggkbase.berkeley.edu
Nitrospirae bacterium RBG_16_64_22	Nitrospirae,non-CPR-Bacteria,Bacteria,Prokaryote	0.980392	0	Yes	https://ggkbase.berkeley.edu
Candidatus Harrisonbacteria bacterium RIFCSPLOWO2_02_FULL_41_13b	Wolfebacteria,Parcubacteria,CPR,Bacteria,Prokaryote	0.976744	0	Yes	https://ggkbase.berkeley.edu
GWB1_OD1_53_43_partial	Unknown,Parcubacteria,CPR,Bacteria,Prokaryote	0.837209	0.0232558	Yes	https://ggkbase.berkeley.edu
Actinobacteria bacterium RBG_19FT_COMBO_70_19	Actinobacteria,non-CPR-Bacteria,Bacteria,Prokaryote	0.803922	0	Yes	https://ggkbase.berkeley.edu
Candidatus Portnoybacteria bacterium RIFCSPHIGHO2_02_FULL_40_23	Portnoybacteria,Parcubacteria,CPR,Bacteria,Prokaryote	0.930233	0.0465116	Yes	https://ggkbase.berkeley.edu
Omnitrophica WOR_2 bacterium GWA2_45_18	Omnitrophica,non-CPR-Bacteria,Bacteria,Prokaryote	0.901961	0	Yes	https://ggkbase.berkeley.edu
Sphingomonadales bacterium RIFCSPLOWO2_12_FULL_63_15	Alphaproteobacteria,non-CPR-Bacteria,Bacteria,Prokaryote	1	0	Yes	https://ggkbase.berkeley.edu
Ignavibacteria bacterium RBG_16_34_14	Ignavibacteria,non-CPR-Bacteria,Bacteria,Prokaryote	0.862745	0.0196078	Yes	https://ggkbase.berkeley.edu
Nitrospirae bacterium RBG_19FT_COMBO_58_9	Nitrospirae,non-CPR-Bacteria,Bacteria,Prokaryote	0.705882	0.0196078	Yes	https://ggkbase.berkeley.edu
Candidatus Roizmanbacteria bacterium RIFCSPHIGHO2_01_FULL_37_16b	Roizmanbacteria,Microgenomates,CPR,Bacteria,Prokaryote	0.906977	0.0232558	Yes	https://ggkbase.berkeley.edu
Gemmatimonadetes bacterium RIFCSPLOWO2_12_FULL_68_9	Gemmatimonadetes,non-CPR-Bacteria,Bacteria,Prokaryote	0.901961	0.117647	No	https://ggkbase.berkeley.edu
GWA1_OD1_42_7_partial	Unknown,Parcubacteria,CPR,Bacteria,Prokaryote	0.697674	0.0232558	No	https://ggkbase.berkeley.edu
GWA1_OP11_44_12	Collierbacteria,Microgenomates,CPR,Bacteria,Prokaryote	0.767442	0.0232558	Yes	https://ggkbase.berkeley.edu
GWB1_OP11_39_7	Levybacteria,Microgenomates,CPR,Bacteria,Prokaryote	0.930233	0	Yes	https://ggkbase.berkeley.edu
Candidatus Giovannonibacteria bacterium RIFCSPLOWO2_02_FULL_43_37	Giovannonibacteria,Parcubacteria,CPR,Bacteria,Prokaryote	0.953488	0.0232558	Yes	https://ggkbase.berkeley.edu
GWB1_OP11_44_8	Unknown,Microgenomates,CPR,Bacteria,Prokaryote	0.860465	0.0232558	Yes	https://ggkbase.berkeley.edu
Candidatus Portnoybacteria bacterium RIFCSPHIGHO2_12_FULL_38_9	Portnoybacteria,Parcubacteria,CPR,Bacteria,Prokaryote	0.930233	0.0232558	Yes	https://ggkbase.berkeley.edu
Candidatus Yanofskybacteria bacterium RIFOXYC1_FULL_44_16	Yanofskybacteria,Parcubacteria,CPR,Bacteria,Prokaryote	0.930233	0	Yes	https://ggkbase.berkeley.edu
Candidatus Doudnabacteria bacterium RIFCSPLOWO2_12_FULL_42_9	Doudnabacteria,CPR,Bacteria,Prokaryote	1	0.0697674	Yes	https://ggkbase.berkeley.edu
candidate division WS6 bacterium RIFOXYB1_FULL_33_14	WS6,CPR,Bacteria,Prokaryote	0.930233	0	Yes	https://ggkbase.berkeley.edu
GWB1_OD1_35_5_partial	Unknown,Parcubacteria,CPR,Bacteria,Prokaryote	0.790698	0.0232558	Yes	https://ggkbase.berkeley.edu
Deltaproteobacteria bacterium GWA2_45_12	Deltaproteobacteria,non-CPR-Bacteria,Bacteria,Prokaryote	1	0	Yes	https://ggkbase.berkeley.edu
Candidatus Brennerbacteria bacterium RIFOXYD1_FULL_41_16	Brennerbacteria,Parcubacteria,CPR,Bacteria,Prokaryote	1	0	Yes	https://ggkbase.berkeley.edu
CG1_02_FULL_Woesearchaeota_57_44_curated	Woesearchaeota,DPANN,Archaea,Prokaryote	0.815789	0	Yes	https://ggkbase.berkeley.edu
Candidatus Peregrinibacteria bacterium RIFOXYB2_FULL_41_88	Peregrinibacteria,CPR,Bacteria,Prokaryote	0.976744	0.0232558	Yes	https://ggkbase.berkeley.edu
Candidatus Wildermuthbacteria bacterium RIFCSPLOWO2_01_FULL_48_16	Wildermuthbacteria,Parcubacteria,CPR,Bacteria,Prokaryote	0.976744	0.0232558	Yes	https://ggkbase.berkeley.edu
Chlamydiae bacterium RIFCSPHIGHO2_12_FULL_27_8	Chlamydiae,non-CPR-Bacteria,Bacteria,Prokaryote	0.862745	0	Yes	https://ggkbase.berkeley.edu
Candidatus Gottesmanbacteria bacterium RBG_16_43_7	Gottesmanbacteria,Microgenomates,CPR,Bacteria,Prokaryote	0.860465	0.0232558	Yes	https://ggkbase.berkeley.edu
candidate division Zixibacteria bacterium RBG_16_40_9	Zixibacteria,non-CPR-Bacteria,Bacteria,Prokaryote	0.705882	0	Yes	https://ggkbase.berkeley.edu
Candidatus Woesebacteria bacterium RIFOXYB1_FULL_38_16	Woesebacteria,Microgenomates,CPR,Bacteria,Prokaryote	1	0.0232558	Yes	https://ggkbase.berkeley.edu
Candidatus Tectomicrobia bacterium RIFCSPLOWO2_12_FULL_69_37	Unknown,non-CPR-Bacteria,Bacteria,Prokaryote	0.882353	0.0196078	Yes	https://ggkbase.berkeley.edu
GWB1_OP11_36_5	Daviesbacteria,Microgenomates,CPR,Bacteria,Prokaryote	0.953488	0.0232558	Yes	https://ggkbase.berkeley.edu
GWF2_TM6_36_6_partial	TM6,non-CPR-Bacteria,Bacteria,Prokaryote	0.72549	0.0392157	Yes	https://ggkbase.berkeley.edu
Deltaproteobacteria bacterium RBG_13_58_19	Deltaproteobacteria,non-CPR-Bacteria,Bacteria,Prokaryote	0.764706	0	Yes	https://ggkbase.berkeley.edu
Candidatus Roizmanbacteria bacterium RIFCSPLOWO2_01_FULL_45_11	Roizmanbacteria,Microgenomates,CPR,Bacteria,Prokaryote	0.837209	0.0232558	Yes	https://ggkbase.berkeley.edu
Candidatus Staskawiczbacteria bacterium RIFOXYD2_FULL_37_10	Staskawiczbacteria,Parcubacteria,CPR,Bacteria,Prokaryote	0.976744	0.0232558	Yes	https://ggkbase.berkeley.edu
Candidatus Falkowbacteria bacterium RBG_13_39_14	Falkowbacteria,Parcubacteria,CPR,Bacteria,Prokaryote	0.860465	0.0232558	Yes	https://ggkbase.berkeley.edu
Candidatus Gottesmanbacteria bacterium RIFCSPHIGHO2_02_FULL_39_11	Gottesmanbacteria,Microgenomates,CPR,Bacteria,Prokaryote	1	0	Yes	https://ggkbase.berkeley.edu
Candidatus Zambryskibacteria bacterium RIFCSPHIGHO2_01_FULL_43_27	Zambryskibacteria,Parcubacteria,CPR,Bacteria,Prokaryote	0.883721	0.0232558	Yes	https://ggkbase.berkeley.edu
Candidatus Daviesbacteria bacterium GWA1_38_6	Daviesbacteria,Microgenomates,CPR,Bacteria,Prokaryote	0.837209	0	Yes	https://ggkbase.berkeley.edu
Candidatus Falkowbacteria bacterium RIFOXYD2_FULL_35_9	Falkowbacteria,Parcubacteria,CPR,Bacteria,Prokaryote	0.976744	0.0232558	Yes	https://ggkbase.berkeley.edu
Omnitrophica WOR_2 bacterium RIFCSPHIGHO2_02_FULL_52_10	Omnitrophica,non-CPR-Bacteria,Bacteria,Prokaryote	0.843137	0.0196078	Yes	https://ggkbase.berkeley.edu
Gemmatimonadetes bacterium RIFCSPLOWO2_02_FULL_71_11	Gemmatimonadetes,non-CPR-Bacteria,Bacteria,Prokaryote	0.823529	0	Yes	https://ggkbase.berkeley.edu
Candidatus Curtissbacteria bacterium RIFCSPLOWO2_01_FULL_37_9	Curtissbacteria,Microgenomates,CPR,Bacteria,Prokaryote	0.860465	0	Yes	https://ggkbase.berkeley.edu
Chloroflexi bacterium RBG_19FT_COMBO_47_9	Chloroflexi,non-CPR-Bacteria,Bacteria,Prokaryote	0.607843	0.0196078	No	https://ggkbase.berkeley.edu
GWB1_OP11_44_11_partial	Woesebacteria,Microgenomates,CPR,Bacteria,Prokaryote	0.790698	0	Yes	https://ggkbase.berkeley.edu
Candidatus Melainabacteria bacterium RIFOXYA12_FULL_32_12	Melainabacteria,non-CPR-Bacteria,Bacteria,Prokaryote	0.941176	0	No	https://ggkbase.berkeley.edu
Deltaproteobacteria bacterium RIFOXYD12_FULL_50_9	Deltaproteobacteria,non-CPR-Bacteria,Bacteria,Prokaryote	0.921569	0.0588235	Yes	https://ggkbase.berkeley.edu
CG1_02_FULL_Mariprofundus_46_1924_curated	Zetaproteobacteria,non-CPR-Bacteria,Bacteria,Prokaryote	0.960784	0	No	https://ggkbase.berkeley.edu
Gammaproteobacteria bacterium RBG_16_66_13	Gammaproteobacteria,non-CPR-Bacteria,Bacteria,Prokaryote	0.647059	0.0196078	No	https://ggkbase.berkeley.edu
Candidatus Nomurabacteria bacterium RIFCSPLOWO2_02_FULL_44_12	Nomurabacteria,Parcubacteria,CPR,Bacteria,Prokaryote	0.953488	0	Yes	https://ggkbase.berkeley.edu
Candidatus Magasanikbacteria bacterium RIFCSPLOWO2_02_FULL_47_16	Magasanikbacteria,Parcubacteria,CPR,Bacteria,Prokaryote	1	0	Yes	https://ggkbase.berkeley.edu
GW2011_AR10_complete	Diapherotrites,DPANN,Archaea,Prokaryote	0.973684	0.0526316	Yes	https://ggkbase.berkeley.edu
Sulfuricurvum sp. RIFCSPHIGHO2_12_FULL_44_8	Epsilonproteobacteria,non-CPR-Bacteria,Bacteria,Prokaryote	0.843137	0.0588235	No	https://ggkbase.berkeley.edu
GWA1_OD1_59_11	Unknown,Parcubacteria,CPR,Bacteria,Prokaryote	0.627907	0	No	https://ggkbase.berkeley.edu
GWC1_OP11_44_23	Unknown,Microgenomates,CPR,Bacteria,Prokaryote	1	0	Yes	https://ggkbase.berkeley.edu
Gammaproteobacteria bacterium RIFCSPHIGHO2_12_FULL_63_22	Gammaproteobacteria,non-CPR-Bacteria,Bacteria,Prokaryote	1	0.0392157	Yes	https://ggkbase.berkeley.edu
Chloroflexi bacterium RBG_16_64_32	Chloroflexi,non-CPR-Bacteria,Bacteria,Prokaryote	0.862745	0.0588235	Yes	https://ggkbase.berkeley.edu
GWA2_OP11_nov_40_16	Levybacteria,Microgenomates,CPR,Bacteria,Prokaryote	0.953488	0.0930233	Yes	https://ggkbase.berkeley.edu
Bacteroidetes bacterium GWF2_41_61	Bacteroidetes,non-CPR-Bacteria,Bacteria,Prokaryote	0.843137	0	No	https://ggkbase.berkeley.edu
Candidatus Roizmanbacteria bacterium RIFCSPHIGHO2_01_FULL_39_12b	Roizmanbacteria,Microgenomates,CPR,Bacteria,Prokaryote	0.930233	0	Yes	https://ggkbase.berkeley.edu
Candidatus Doudnabacteria bacterium RIFCSPHIGHO2_02_FULL_48_21	Doudnabacteria,CPR,Bacteria,Prokaryote	1	0.0232558	Yes	https://ggkbase.berkeley.edu
GWC2_PER_54_8	Peregrinibacteria,CPR,Bacteria,Prokaryote	0.883721	0.0465116	Yes	https://ggkbase.berkeley.edu
GWC1_OP11_46_20	Amesbacteria,Microgenomates,CPR,Bacteria,Prokaryote	0.953488	0.0465116	Yes	https://ggkbase.berkeley.edu
Candidatus Ryanbacteria bacterium RIFCSPHIGHO2_01_FULL_48_27	Ryanbacteria,Parcubacteria,CPR,Bacteria,Prokaryote	1	0.0465116	Yes	https://ggkbase.berkeley.edu
Elusimicrobia bacterium GWA2_69_24	Elusimicrobia,non-CPR-Bacteria,Bacteria,Prokaryote	0.823529	0	Yes	https://ggkbase.berkeley.edu
Chloroflexi bacterium RBG_13_54_9	Chloroflexi,non-CPR-Bacteria,Bacteria,Prokaryote	0.686275	0	No	https://ggkbase.berkeley.edu
Candidatus Levybacteria bacterium RIFCSPHIGHO2_12_FULL_39_9	Levybacteria,Microgenomates,CPR,Bacteria,Prokaryote	1	0	Yes	https://ggkbase.berkeley.edu
GWA2_OD1_38_13	Unknown,Parcubacteria,CPR,Bacteria,Prokaryote	0.906977	0.0232558	Yes	https://ggkbase.berkeley.edu
Deltaproteobacteria bacterium RIFCSPLOWO2_12_FULL_60_19	Deltaproteobacteria,non-CPR-Bacteria,Bacteria,Prokaryote	0.980392	0.0196078	Yes	https://ggkbase.berkeley.edu
Chloroflexi bacterium RBG_19FT_COMBO_48_23	Chloroflexi,non-CPR-Bacteria,Bacteria,Prokaryote	0.784314	0	Yes	https://ggkbase.berkeley.edu
Candidatus Beckwithbacteria bacterium RBG_13_35_6	Beckwithbacteria,Microgenomates,CPR,Bacteria,Prokaryote	0.767442	0.0465116	Yes	https://ggkbase.berkeley.edu
Candidatus Kerfeldbacteria bacterium RIFOXYA2_FULL_38_24	Kerfeldbacteria,Parcubacteria,CPR,Bacteria,Prokaryote	1	0	Yes	https://ggkbase.berkeley.edu
CG1_02_FULL_Falkowbacteria_OD1_37_21_curated	Falkowbacteria,Parcubacteria,CPR,Bacteria,Prokaryote	0.906977	0	Yes	https://ggkbase.berkeley.edu
Candidatus Nealsonbacteria bacterium RIFCSPLOWO2_12_FULL_39_31	Nealsonbacteria,Parcubacteria,CPR,Bacteria,Prokaryote	0.953488	0.0465116	Yes	https://ggkbase.berkeley.edu
Candidatus Pacearchaeota archaeon RBG_16_35_8	Pacearchaeota,DPANN,Archaea,Prokaryote	0.736842	0.0526316	Yes	https://ggkbase.berkeley.edu
CG2_30_FULL_CPR_38_39_curated	Unknown,CPR,Bacteria,Prokaryote	0.418605	0	No	https://ggkbase.berkeley.edu
Deltaproteobacteria bacterium RBG_16_66_15	Deltaproteobacteria,non-CPR-Bacteria,Bacteria,Prokaryote	0.823529	0.0196078	No	https://ggkbase.berkeley.edu
CG1_02_FULL_Berkelbacteria_42_45_curated	Berkelbacteria,CPR,Bacteria,Prokaryote	0.930233	0	Yes	https://ggkbase.berkeley.edu
CG2_30_FULL_Peregrinibacteria_PER_44_17_curated	Peregrinibacteria,CPR,Bacteria,Prokaryote	0.837209	0	Yes	https://ggkbase.berkeley.edu
Bacteroidetes bacterium GWB2_41_8	Bacteroidetes,non-CPR-Bacteria,Bacteria,Prokaryote	0.843137	0.0196078	Yes	https://ggkbase.berkeley.edu
GWB1_OD1_42_9	Unknown,Parcubacteria,CPR,Bacteria,Prokaryote	0.930233	0	Yes	https://ggkbase.berkeley.edu
Candidatus Levybacteria bacterium RIFCSPLOWO2_01_FULL_36_13	Levybacteria,Microgenomates,CPR,Bacteria,Prokaryote	0.976744	0	Yes	https://ggkbase.berkeley.edu
Candidatus Zambryskibacteria bacterium RIFOXYC1_FULL_39_10	Zambryskibacteria,Parcubacteria,CPR,Bacteria,Prokaryote	0.976744	0.0465116	Yes	https://ggkbase.berkeley.edu
Candidatus Taylorbacteria bacterium RIFCSPLOWO2_12_FULL_47_20	Taylorbacteria,Parcubacteria,CPR,Bacteria,Prokaryote	0.953488	0	Yes	https://ggkbase.berkeley.edu
Deltaproteobacteria bacterium RIFOXYA12_FULL_58_15	Deltaproteobacteria,non-CPR-Bacteria,Bacteria,Prokaryote	0.941176	0.0196078	No	https://ggkbase.berkeley.edu
Ignavibacteria bacterium RIFOXYB2_FULL_37_11	Ignavibacteria,non-CPR-Bacteria,Bacteria,Prokaryote	1	0	No	https://ggkbase.berkeley.edu
Candidatus Staskawiczbacteria bacterium RIFOXYC12_FULL_39_20	Staskawiczbacteria,Parcubacteria,CPR,Bacteria,Prokaryote	1	0	Yes	https://ggkbase.berkeley.edu
Candidatus Edwardsbacteria bacterium RIFOXYD12_FULL_50_11	Edwardsbacteria,non-CPR-Bacteria,Bacteria,Prokaryote	1	0	No	https://ggkbase.berkeley.edu
Alphaproteobacteria bacterium GWA2_41_27	Alphaproteobacteria,non-CPR-Bacteria,Bacteria,Prokaryote	0.843137	0	No	https://ggkbase.berkeley.edu
GWA2_OD1_52_8b	Uhrbacteria,Parcubacteria,CPR,Bacteria,Prokaryote	0.674419	0.0697674	No	https://ggkbase.berkeley.edu
GWC1_OD1-rel_45_9	Unknown,Parcubacteria,CPR,Bacteria,Prokaryote	0.930233	0	Yes	https://ggkbase.berkeley.edu
Candidatus Glassbacteria bacterium RIFCSPLOWO2_12_FULL_58_11	Glassbacteria,non-CPR-Bacteria,Bacteria,Prokaryote	0.980392	0.0196078	Yes	https://ggkbase.berkeley.edu
Deltaproteobacteria bacterium RIFCSPHIGHO2_12_FULL_43_9	Deltaproteobacteria,non-CPR-Bacteria,Bacteria,Prokaryote	0.901961	0.0196078	Yes	https://ggkbase.berkeley.edu
Gallionellales bacterium RIFOXYD2_FULL_52_7	Betaproteobacteria,non-CPR-Bacteria,Bacteria,Prokaryote	0.784314	0.0980392	No	https://ggkbase.berkeley.edu
Candidatus Yanofskybacteria bacterium RIFOXYB2_FULL_44_18	Yanofskybacteria,Parcubacteria,CPR,Bacteria,Prokaryote	0.906977	0	Yes	https://ggkbase.berkeley.edu
Candidatus Giovannonibacteria bacterium RIFCSPLOWO2_01_FULL_45_34	Giovannonibacteria,Parcubacteria,CPR,Bacteria,Prokaryote	0.953488	0	Yes	https://ggkbase.berkeley.edu
Candidatus Levybacteria bacterium RIFCSPLOWO2_02_FULL_40_18	Levybacteria,Microgenomates,CPR,Bacteria,Prokaryote	1	0	Yes	https://ggkbase.berkeley.edu
Candidatus Roizmanbacteria bacterium RIFOXYA1_FULL_37_12	Roizmanbacteria,Microgenomates,CPR,Bacteria,Prokaryote	0.976744	0	Yes	https://ggkbase.berkeley.edu
Chloroflexi bacterium RBG_16_47_49	Chloroflexi,non-CPR-Bacteria,Bacteria,Prokaryote	0.72549	0	No	https://ggkbase.berkeley.edu
GWC1_WWE3_41_7	WWE3,CPR,Bacteria,Prokaryote	0.860465	0.0697674	Yes	https://ggkbase.berkeley.edu
Candidatus Woesebacteria bacterium RIFCSPHIGHO2_12_FULL_46_16	Woesebacteria,Microgenomates,CPR,Bacteria,Prokaryote	0.930233	0.0232558	Yes	https://ggkbase.berkeley.edu
Candidatus Adlerbacteria bacterium RIFCSPHIGHO2_02_FULL_54_18	Adlerbacteria,Parcubacteria,CPR,Bacteria,Prokaryote	0.953488	0.0465116	Yes	https://ggkbase.berkeley.edu
Treponema sp. GWC1_61_84	Spirochaetes,non-CPR-Bacteria,Bacteria,Prokaryote	0.960784	0.0196078	No	https://ggkbase.berkeley.edu
Sideroxydans sp. RIFOXYB12_FULL_59_6	Betaproteobacteria,non-CPR-Bacteria,Bacteria,Prokaryote	0.607843	0	No	https://ggkbase.berkeley.edu
Candidatus Roizmanbacteria bacterium RIFCSPHIGHO2_01_FULL_39_24	Roizmanbacteria,Microgenomates,CPR,Bacteria,Prokaryote	0.953488	0	Yes	https://ggkbase.berkeley.edu
GWA1_OP11_44_23	Unknown,Microgenomates,CPR,Bacteria,Prokaryote	0.953488	0.0232558	Yes	https://ggkbase.berkeley.edu
Nitrospirae bacterium RIFCSPHIGHO2_02_FULL_40_19	Nitrospirae,non-CPR-Bacteria,Bacteria,Prokaryote	0.72549	0.0392157	Yes	https://ggkbase.berkeley.edu
Chloroflexi bacterium RBG_16_51_16	Chloroflexi,non-CPR-Bacteria,Bacteria,Prokaryote	0.921569	0	Yes	https://ggkbase.berkeley.edu
Candidatus Giovannonibacteria bacterium RIFCSPLOWO2_12_FULL_43_11c	Giovannonibacteria,Parcubacteria,CPR,Bacteria,Prokaryote	1	0	Yes	https://ggkbase.berkeley.edu
Candidatus Lambdaproteobacteria bacterium RIFOXYC1_FULL_56_13	Lambdaproteobacteria,non-CPR-Bacteria,Bacteria,Prokaryote	1	0	No	https://ggkbase.berkeley.edu
Spirochaetes bacterium GWC1_27_15	Spirochaetes,non-CPR-Bacteria,Bacteria,Prokaryote	0.980392	0.0588235	Yes	https://ggkbase.berkeley.edu
Candidatus Sungbacteria bacterium RIFCSPLOWO2_01_FULL_51_34	Sungbacteria,Parcubacteria,CPR,Bacteria,Prokaryote	0.906977	0.0232558	Yes	https://ggkbase.berkeley.edu
Candidatus Moranbacteria bacterium RIFOXYB12_FULL_35_8	Moranbacteria,Parcubacteria,CPR,Bacteria,Prokaryote	0.860465	0.0232558	Yes	https://ggkbase.berkeley.edu
Candidatus Nomurabacteria bacterium RIFCSPHIGHO2_12_FULL_37_29	Nomurabacteria,Parcubacteria,CPR,Bacteria,Prokaryote	0.953488	0.0465116	Yes	https://ggkbase.berkeley.edu
candidate division WWE3 bacterium RBG_13_37_7	WWE3,CPR,Bacteria,Prokaryote	0.627907	0	No	https://ggkbase.berkeley.edu
Burkholderiales bacterium RIFCSPHIGHO2_12_FULL_65_48	Betaproteobacteria,non-CPR-Bacteria,Bacteria,Prokaryote	0.980392	0.0392157	No	https://ggkbase.berkeley.edu
Candidatus Uhrbacteria bacterium RIFCSPHIGHO2_01_FULL_63_20	Uhrbacteria,Parcubacteria,CPR,Bacteria,Prokaryote	1	0	Yes	https://ggkbase.berkeley.edu
GWA1_OD1_43_27	Unknown,Parcubacteria,CPR,Bacteria,Prokaryote	0.860465	0.0697674	Yes	https://ggkbase.berkeley.edu
Syntrophobacterales bacterium GWC2_56_13	Deltaproteobacteria,non-CPR-Bacteria,Bacteria,Prokaryote	1	0.0196078	Yes	https://ggkbase.berkeley.edu
Acidobacteria bacterium RIFCSPLOWO2_12_FULL_65_11	Acidobacteria,non-CPR-Bacteria,Bacteria,Prokaryote	1	0.0392157	Yes	https://ggkbase.berkeley.edu
Chlamydiae bacterium RIFCSPHIGHO2_12_FULL_44_59	Chlamydiae,non-CPR-Bacteria,Bacteria,Prokaryote	0.901961	0	No	https://ggkbase.berkeley.edu
Chlamydiae bacterium RIFCSPHIGHO2_02_FULL_45_9	Chlamydiae,non-CPR-Bacteria,Bacteria,Prokaryote	0.843137	0.0196078	No	https://ggkbase.berkeley.edu
GWB1_OD1_42_17	Azambacteria,Parcubacteria,CPR,Bacteria,Prokaryote	0.930233	0.0232558	Yes	https://ggkbase.berkeley.edu
Candidatus Nomurabacteria bacterium RIFOXYD1_FULL_36_19	Nomurabacteria,Parcubacteria,CPR,Bacteria,Prokaryote	0.976744	0.0232558	Yes	https://ggkbase.berkeley.edu
Candidatus Giovannonibacteria bacterium RIFCSPHIGHO2_01_FULL_45_24	Giovannonibacteria,Parcubacteria,CPR,Bacteria,Prokaryote	0.883721	0	Yes	https://ggkbase.berkeley.edu
Alphaproteobacteria bacterium RIFCSPHIGHO2_12_42_13	Alphaproteobacteria,non-CPR-Bacteria,Bacteria,Prokaryote	0.941176	0	No	https://ggkbase.berkeley.edu
Deltaproteobacteria bacterium RIFCSPLOWO2_02_FULL_47_10	Deltaproteobacteria,non-CPR-Bacteria,Bacteria,Prokaryote	0.862745	0	Yes	https://ggkbase.berkeley.edu
GWD1_OD1_38_16	Unknown,Parcubacteria,CPR,Bacteria,Prokaryote	0.767442	0	Yes	https://ggkbase.berkeley.edu
CG1_02_SUB10_Candidatus_Saccharibacteria_41_24_curated	Candidatus Saccharibacteria,CPR,Bacteria,Prokaryote	0.976744	0	Yes	https://ggkbase.berkeley.edu
Candidatus Giovannonibacteria bacterium RIFCSPHIGHO2_02_FULL_48_15	Giovannonibacteria,Parcubacteria,CPR,Bacteria,Prokaryote	0.976744	0	Yes	https://ggkbase.berkeley.edu
Omnitrophica bacterium RIFCSPHIGHO2_02_FULL_49_9	Omnitrophica,non-CPR-Bacteria,Bacteria,Prokaryote	0.803922	0.0196078	No	https://ggkbase.berkeley.edu
Candidatus Levybacteria bacterium RIFCSPHIGHO2_12_FULL_37_12	Levybacteria,Microgenomates,CPR,Bacteria,Prokaryote	0.837209	0	Yes	https://ggkbase.berkeley.edu
Chloroflexi bacterium RBG_16_60_22	Chloroflexi,non-CPR-Bacteria,Bacteria,Prokaryote	0.862745	0	Yes	https://ggkbase.berkeley.edu
Candidatus Levybacteria bacterium RIFCSPLOWO2_01_FULL_37_26	Levybacteria,Microgenomates,CPR,Bacteria,Prokaryote	0.883721	0.0232558	Yes	https://ggkbase.berkeley.edu
Candidatus Lambdaproteobacteria bacterium RIFOXYD2_FULL_56_26	Lambdaproteobacteria,non-CPR-Bacteria,Bacteria,Prokaryote	1	0	Yes	https://ggkbase.berkeley.edu
Candidatus Zambryskibacteria bacterium RIFCSPHIGHO2_01_FULL_35_32	Zambryskibacteria,Parcubacteria,CPR,Bacteria,Prokaryote	0.837209	0.0232558	Yes	https://ggkbase.berkeley.edu
Ignavibacteria bacterium GWC2_36_12	Ignavibacteria,non-CPR-Bacteria,Bacteria,Prokaryote	0.921569	0	No	https://ggkbase.berkeley.edu
Candidatus Falkowbacteria bacterium RIFOXYB2_FULL_35_7	Falkowbacteria,Parcubacteria,CPR,Bacteria,Prokaryote	0.930233	0.0232558	Yes	https://ggkbase.berkeley.edu
Elusimicrobia bacterium RIFCSPLOWO2_01_FULL_54_10	Elusimicrobia,non-CPR-Bacteria,Bacteria,Prokaryote	0.843137	0.0196078	Yes	https://ggkbase.berkeley.edu
GWF1_OD1_40_5	Unknown,Parcubacteria,CPR,Bacteria,Prokaryote	0.906977	0.0465116	Yes	https://ggkbase.berkeley.edu
pMC2A384_archaeon_sp_SCGC_AAA252_I15	Unknown,DPANN,Archaea,Prokaryote	0	0	No	https://ggkbase.berkeley.edu
Candidatus Rokubacteria bacterium GWA2_73_35	Rokubacteria,non-CPR-Bacteria,Bacteria,Prokaryote	0.803922	0.0392157	Yes	https://ggkbase.berkeley.edu
Candidatus Uhrbacteria bacterium RIFCSPHIGHO2_02_FULL_47_44	Uhrbacteria,Parcubacteria,CPR,Bacteria,Prokaryote	0.976744	0	Yes	https://ggkbase.berkeley.edu
Candidatus Levybacteria bacterium RIFCSPLOWO2_12_FULL_40_10	Levybacteria,Microgenomates,CPR,Bacteria,Prokaryote	0.976744	0	Yes	https://ggkbase.berkeley.edu
Candidatus Moranbacteria bacterium RIFCSPHIGHO2_01_FULL_55_24	Moranbacteria,Parcubacteria,CPR,Bacteria,Prokaryote	1	0	Yes	https://ggkbase.berkeley.edu
Betaproteobacteria bacterium RIFCSPLOWO2_12_FULL_65_14	Betaproteobacteria,non-CPR-Bacteria,Bacteria,Prokaryote	0.784314	0.0392157	Yes	https://ggkbase.berkeley.edu
GWC2_OD1_42_20	Nomurabacteria,Parcubacteria,CPR,Bacteria,Prokaryote	0.930233	0.0465116	Yes	https://ggkbase.berkeley.edu
GWF2_OD1_41_16	Uhrbacteria,Parcubacteria,CPR,Bacteria,Prokaryote	1	0.0465116	Yes	https://ggkbase.berkeley.edu
Ignavibacteria bacterium RIFOXYB2_FULL_36_7	Ignavibacteria,non-CPR-Bacteria,Bacteria,Prokaryote	0.862745	0.0392157	No	https://ggkbase.berkeley.edu
GWF1_OD1_36-4	Moranbacteria,Parcubacteria,CPR,Bacteria,Prokaryote	0.767442	0.0232558	Yes	https://ggkbase.berkeley.edu
Candidatus Handelsmanbacteria bacterium RIFCSPLOWO2_12_FULL_64_10	Handelsmanbacteria,non-CPR-Bacteria,Bacteria,Prokaryote	0.843137	0.0980392	Yes	https://ggkbase.berkeley.edu
Planctomycetes bacterium RIFCSPLOWO2_12_FULL_40_19	Planctomycetes,non-CPR-Bacteria,Bacteria,Prokaryote	0.862745	0.0588235	Yes	https://ggkbase.berkeley.edu
Gammaproteobacteria bacterium RIFCSPHIGHO2_12_FULL_41_20	Gammaproteobacteria,non-CPR-Bacteria,Bacteria,Prokaryote	1	0	Yes	https://ggkbase.berkeley.edu
Elusimicrobia bacterium RIFOXYD12_FULL_66_9	Elusimicrobia,non-CPR-Bacteria,Bacteria,Prokaryote	0.921569	0.0196078	Yes	https://ggkbase.berkeley.edu
Candidatus Gottesmanbacteria bacterium RIFCSPHIGHO2_02_FULL_39_14	Gottesmanbacteria,Microgenomates,CPR,Bacteria,Prokaryote	0.953488	0.0232558	Yes	https://ggkbase.berkeley.edu
Candidatus Woesebacteria bacterium RIFCSPHIGHO2_01_FULL_39_28	Woesebacteria,Microgenomates,CPR,Bacteria,Prokaryote	0.976744	0	Yes	https://ggkbase.berkeley.edu
Sulfuricurvum sp. RIFCSPLOWO2_02_43_6	Epsilonproteobacteria,non-CPR-Bacteria,Bacteria,Prokaryote	0.784314	0.0392157	No	https://ggkbase.berkeley.edu
Candidatus Delongbacteria bacterium GWF2_40_14	Delongbacteria,non-CPR-Bacteria,Bacteria,Prokaryote	0.882353	0	Yes	https://ggkbase.berkeley.edu
GWC1_OP11_rel_33_32	Woesebacteria,Microgenomates,CPR,Bacteria,Prokaryote	1	0	Yes	https://ggkbase.berkeley.edu
Candidatus Portnoybacteria bacterium RIFCSPHIGHO2_12_FULL_40_11	Portnoybacteria,Parcubacteria,CPR,Bacteria,Prokaryote	0.837209	0.0232558	Yes	https://ggkbase.berkeley.edu
Spirochaetes bacterium GWD1_27_9	Spirochaetes,non-CPR-Bacteria,Bacteria,Prokaryote	0.941176	0.0196078	No	https://ggkbase.berkeley.edu
Candidatus Doudnabacteria bacterium RIFCSPLOWO2_01_FULL_48_57	Doudnabacteria,CPR,Bacteria,Prokaryote	1	0.0232558	Yes	https://ggkbase.berkeley.edu
Candidatus Kuenenbacteria bacterium RIFCSPLOWO2_02_FULL_42_16	Falkowbacteria,Parcubacteria,CPR,Bacteria,Prokaryote	0.953488	0.0232558	Yes	https://ggkbase.berkeley.edu
GWF2_OD1_42_22	Azambacteria,Parcubacteria,CPR,Bacteria,Prokaryote	0.953488	0.0930233	Yes	https://ggkbase.berkeley.edu
Clostridiales bacterium GWF2_38_85	Firmicutes,non-CPR-Bacteria,Bacteria,Prokaryote	0.980392	0.0392157	Yes	https://ggkbase.berkeley.edu
GWA2_OD1_49_9	Unknown,Parcubacteria,CPR,Bacteria,Prokaryote	0.860465	0.0465116	Yes	https://ggkbase.berkeley.edu
GWA2_OD1_41_10	Uhrbacteria,Parcubacteria,CPR,Bacteria,Prokaryote	0.906977	0.0232558	Yes	https://ggkbase.berkeley.edu
Clostridiales bacterium GWC2_40_7	Firmicutes,non-CPR-Bacteria,Bacteria,Prokaryote	0.745098	0.0196078	Yes	https://ggkbase.berkeley.edu
Candidatus Liptonbacteria bacterium RIFCSPLOWO2_01_FULL_52_25	Liptonbacteria,Parcubacteria,CPR,Bacteria,Prokaryote	1	0.0232558	Yes	https://ggkbase.berkeley.edu
Candidatus Woesebacteria bacterium RIFOXYD1_FULL_31_53	Woesebacteria,Microgenomates,CPR,Bacteria,Prokaryote	1	0	Yes	https://ggkbase.berkeley.edu
GWC1_OP11_46_16	Unknown,Microgenomates,CPR,Bacteria,Prokaryote	0.976744	0	Yes	https://ggkbase.berkeley.edu
Candidatus Ryanbacteria bacterium RIFCSPLOWO2_01_FULL_44_230	Ryanbacteria,Parcubacteria,CPR,Bacteria,Prokaryote	1	0	Yes	https://ggkbase.berkeley.edu
CG2_30_FULL_Anaerolineae_64_16_curated	Chloroflexi,non-CPR-Bacteria,Bacteria,Prokaryote	0.803922	0	Yes	https://ggkbase.berkeley.edu
Gammaproteobacteria bacterium RIFCSPLOWO2_02_FULL_38_11	Gammaproteobacteria,non-CPR-Bacteria,Bacteria,Prokaryote	0.980392	0	Yes	https://ggkbase.berkeley.edu
GWB1_OD1_ACD81_47_243	Wolfebacteria,Parcubacteria,CPR,Bacteria,Prokaryote	0.953488	0.0697674	Yes	https://ggkbase.berkeley.edu
Candidatus Roizmanbacteria bacterium RIFOXYA2_FULL_41_8	Roizmanbacteria,Microgenomates,CPR,Bacteria,Prokaryote	0.860465	0	Yes	https://ggkbase.berkeley.edu
Ignavibacteria bacterium GWB2_36_8	Ignavibacteria,non-CPR-Bacteria,Bacteria,Prokaryote	0.941176	0.0588235	Yes	https://ggkbase.berkeley.edu
Geobacteraceae bacterium GWF2_54_21	Deltaproteobacteria,non-CPR-Bacteria,Bacteria,Prokaryote	0.901961	0.0196078	No	https://ggkbase.berkeley.edu
Ignavibacteria bacterium GWA2_36_19	Ignavibacteria,non-CPR-Bacteria,Bacteria,Prokaryote	0.862745	0	No	https://ggkbase.berkeley.edu
Candidatus Zambryskibacteria bacterium RIFCSPLOWO2_02_FULL_39_26	Zambryskibacteria,Parcubacteria,CPR,Bacteria,Prokaryote	0.976744	0	Yes	https://ggkbase.berkeley.edu
Candidatus Roizmanbacteria bacterium RIFCSPHIGHO2_02_FULL_43_11	Roizmanbacteria,Microgenomates,CPR,Bacteria,Prokaryote	0.930233	0.0232558	Yes	https://ggkbase.berkeley.edu
Candidatus Yanofskybacteria bacterium RIFCSPHIGHO2_01_FULL_39_44	Yanofskybacteria,Parcubacteria,CPR,Bacteria,Prokaryote	0.790698	0	Yes	https://ggkbase.berkeley.edu
Candidatus Taylorbacteria bacterium RIFCSPHIGHO2_02_FULL_45_28	Taylorbacteria,Parcubacteria,CPR,Bacteria,Prokaryote	0.930233	0	Yes	https://ggkbase.berkeley.edu
Candidatus Staskawiczbacteria bacterium RIFOXYC1_FULL_38_18	Staskawiczbacteria,Parcubacteria,CPR,Bacteria,Prokaryote	0.930233	0	Yes	https://ggkbase.berkeley.edu
GWA2_OD1_41_14_partial	Falkowbacteria,Parcubacteria,CPR,Bacteria,Prokaryote	0.837209	0	Yes	https://ggkbase.berkeley.edu
Nitrospirae bacterium GWD2_44_7	Nitrospirae,non-CPR-Bacteria,Bacteria,Prokaryote	0.705882	0	No	https://ggkbase.berkeley.edu
CG1_02_SUB10_Bacteria_49_17_curated	Elusimicrobia,non-CPR-Bacteria,Bacteria,Prokaryote	0.882353	0	No	https://ggkbase.berkeley.edu
GWF1_OD1_40_6	Nomurabacteria,Parcubacteria,CPR,Bacteria,Prokaryote	0.767442	0.0232558	Yes	https://ggkbase.berkeley.edu
Bdellovibrionales bacterium RIFOXYD1_FULL_36_51	Deltaproteobacteria,non-CPR-Bacteria,Bacteria,Prokaryote	0.843137	0.0196078	No	https://ggkbase.berkeley.edu
CG2_30_FULL_Bacteroidetes_33_31_curated	Bacteroidetes,non-CPR-Bacteria,Bacteria,Prokaryote	0.980392	0	No	https://ggkbase.berkeley.edu
candidate division WOR-1 bacterium RIFOXYA2_FULL_36_21	WOR-1,non-CPR-Bacteria,Bacteria,Prokaryote	0.960784	0.0196078	Yes	https://ggkbase.berkeley.edu
GWC2_OP11_42_8	Gottesmanbacteria,Microgenomates,CPR,Bacteria,Prokaryote	0.906977	0.0697674	Yes	https://ggkbase.berkeley.edu
GWC1_OD1_43_61	Azambacteria,Parcubacteria,CPR,Bacteria,Prokaryote	0.976744	0.0465116	Yes	https://ggkbase.berkeley.edu
Candidatus Yanofskybacteria bacterium RIFCSPLOWO2_01_FULL_39_28	Yanofskybacteria,Parcubacteria,CPR,Bacteria,Prokaryote	0.930233	0	Yes	https://ggkbase.berkeley.edu
Candidatus Woesebacteria bacterium RIFOXYA1_FULL_43_16	Woesebacteria,Microgenomates,CPR,Bacteria,Prokaryote	0.883721	0	Yes	https://ggkbase.berkeley.edu
Candidatus Nomurabacteria bacterium RIFCSPLOWO2_01_FULL_37_49	Nomurabacteria,Parcubacteria,CPR,Bacteria,Prokaryote	0.906977	0.0232558	Yes	https://ggkbase.berkeley.edu
Nitrospirae bacterium GWC2_57_9	Nitrospirae,non-CPR-Bacteria,Bacteria,Prokaryote	0.882353	0.0392157	No	https://ggkbase.berkeley.edu
CG2_30_FULL_Betaproteobacteria_68_42_curated	Betaproteobacteria,non-CPR-Bacteria,Bacteria,Prokaryote	1	0	No	https://ggkbase.berkeley.edu
Elusimicrobia bacterium RIFCSPHIGHO2_01_FULL_64_10	Elusimicrobia,non-CPR-Bacteria,Bacteria,Prokaryote	0.823529	0.0392157	No	https://ggkbase.berkeley.edu
Tenericutes bacterium RIFOXYA2_FULL_36_32	Tenericutes,non-CPR-Bacteria,Bacteria,Prokaryote	1	0	No	https://ggkbase.berkeley.edu
Euryarchaeota archaeon RBG_13_31_8	Euryarchaeota,non-DPANN-Archaea,Archaea,Prokaryote	0.736842	0.0526316	Yes	https://ggkbase.berkeley.edu
Candidatus Magasanikbacteria bacterium RIFOXYD2_FULL_36_9	Magasanikbacteria,Parcubacteria,CPR,Bacteria,Prokaryote	0.883721	0	Yes	https://ggkbase.berkeley.edu
WS6_GWE1_33_547	WS6,CPR,Bacteria,Prokaryote	0.930233	0	Yes	https://ggkbase.berkeley.edu
GWC1_WS6_36_11	WS6,CPR,Bacteria,Prokaryote	0.72093	0.0232558	Yes	https://ggkbase.berkeley.edu
Candidatus Curtissbacteria bacterium RIFOXYB12_FULL_40_6	Curtissbacteria,Microgenomates,CPR,Bacteria,Prokaryote	0.790698	0.0465116	Yes	https://ggkbase.berkeley.edu
GWA2_ACD58_46_7	Berkelbacteria,CPR,Bacteria,Prokaryote	0.674419	0.0232558	No	https://ggkbase.berkeley.edu
Ignavibacteria bacterium RIFOXYB12_FULL_35_14	Ignavibacteria,non-CPR-Bacteria,Bacteria,Prokaryote	1	0	Yes	https://ggkbase.berkeley.edu
Candidatus Gottesmanbacteria bacterium RIFCSPHIGHO2_01_FULL_46_14	Gottesmanbacteria,Microgenomates,CPR,Bacteria,Prokaryote	0.953488	0.0232558	Yes	https://ggkbase.berkeley.edu
Candidatus Lloydbacteria bacterium RIFCSPHIGHO2_02_FULL_50_13	Lloydbacteria,Parcubacteria,CPR,Bacteria,Prokaryote	0.906977	0.0232558	Yes	https://ggkbase.berkeley.edu
GWA1_OD1_44_9_plus	Unknown,Parcubacteria,CPR,Bacteria,Prokaryote	0.837209	0.162791	No	https://ggkbase.berkeley.edu
Omnitrophica bacterium RIFCSPLOWO2_02_FULL_45_16	Omnitrophica,non-CPR-Bacteria,Bacteria,Prokaryote	0.960784	0	No	https://ggkbase.berkeley.edu
GWC2_OD1_43_8	Giovannonibacteria,Parcubacteria,CPR,Bacteria,Prokaryote	0.906977	0.0465116	Yes	https://ggkbase.berkeley.edu
Candidatus Berkelbacteria bacterium RIFCSPLOWO2_01_FULL_50_28	Berkelbacteria,CPR,Bacteria,Prokaryote	0.976744	0	Yes	https://ggkbase.berkeley.edu
Candidatus Sungbacteria bacterium GWC2_49_10	Sungbacteria,Parcubacteria,CPR,Bacteria,Prokaryote	0.813953	0.0465116	Yes	https://ggkbase.berkeley.edu
GWD1_OP11_41_12	Woesebacteria,Microgenomates,CPR,Bacteria,Prokaryote	0.906977	0.0232558	Yes	https://ggkbase.berkeley.edu
GWA2_OD1_58_9	Kaiserbacteria,Parcubacteria,CPR,Bacteria,Prokaryote	0.860465	0.0465116	Yes	https://ggkbase.berkeley.edu
Candidatus Nomurabacteria bacterium RIFCSPLOWO2_01_FULL_33_17	Nomurabacteria,Parcubacteria,CPR,Bacteria,Prokaryote	0.906977	0	Yes	https://ggkbase.berkeley.edu
Candidatus Taylorbacteria bacterium RIFCSPHIGHO2_02_FULL_44_36	Taylorbacteria,Parcubacteria,CPR,Bacteria,Prokaryote	0.860465	0.0232558	Yes	https://ggkbase.berkeley.edu
Omnitrophica bacterium RIFCSPLOWO2_01_FULL_45_10b	Omnitrophica,non-CPR-Bacteria,Bacteria,Prokaryote	0.901961	0.0196078	No	https://ggkbase.berkeley.edu
Candidatus Staskawiczbacteria bacterium RIFCSPLOWO2_01_FULL_43_17b	Staskawiczbacteria,Parcubacteria,CPR,Bacteria,Prokaryote	1	0.0232558	Yes	https://ggkbase.berkeley.edu
CG1_02_SUB10_Bacteria_36_26_curated	Levybacteria,Microgenomates,CPR,Bacteria,Prokaryote	0.976744	0	Yes	https://ggkbase.berkeley.edu
Burkholderiales bacterium RIFOXYD12_FULL_59_19	Betaproteobacteria,non-CPR-Bacteria,Bacteria,Prokaryote	0.980392	0	Yes	https://ggkbase.berkeley.edu
Candidatus Woesebacteria bacterium RIFCSPLOWO2_01_FULL_39_25	Woesebacteria,Microgenomates,CPR,Bacteria,Prokaryote	1	0	Yes	https://ggkbase.berkeley.edu
Bacteroidetes bacterium GWA2_31_9	Bacteroidetes,non-CPR-Bacteria,Bacteria,Prokaryote	0.823529	0	Yes	https://ggkbase.berkeley.edu
Candidatus Gottesmanbacteria bacterium RIFCSPHIGHO2_01_FULL_42_27	Gottesmanbacteria,Microgenomates,CPR,Bacteria,Prokaryote	0.860465	0.0232558	Yes	https://ggkbase.berkeley.edu
Acidobacteria bacterium RIFCSPLOWO2_02_FULL_60_20	Acidobacteria,non-CPR-Bacteria,Bacteria,Prokaryote	0.72549	0	Yes	https://ggkbase.berkeley.edu
Candidatus Staskawiczbacteria bacterium RIFOXYC2_FULL_37_17	Staskawiczbacteria,Parcubacteria,CPR,Bacteria,Prokaryote	1	0	Yes	https://ggkbase.berkeley.edu
Candidatus Zambryskibacteria bacterium RIFCSPLOWO2_01_FULL_43_17	Zambryskibacteria,Parcubacteria,CPR,Bacteria,Prokaryote	0.906977	0	Yes	https://ggkbase.berkeley.edu
GWA2_OD1_40_37	Unknown,Parcubacteria,CPR,Bacteria,Prokaryote	0.930233	0	Yes	https://ggkbase.berkeley.edu
GWF1_OP11_31_35_complete	Woesebacteria,Microgenomates,CPR,Bacteria,Prokaryote	1	0	Yes	https://ggkbase.berkeley.edu
Desulfobacterales bacterium GWB2_56_26	Deltaproteobacteria,non-CPR-Bacteria,Bacteria,Prokaryote	0.862745	0	Yes	https://ggkbase.berkeley.edu
Candidatus Yanofskybacteria bacterium RIFCSPLOWO2_01_FULL_49_25	Yanofskybacteria,Parcubacteria,CPR,Bacteria,Prokaryote	0.930233	0	Yes	https://ggkbase.berkeley.edu
Candidatus Doudnabacteria bacterium RIFCSPHIGHO2_01_FULL_46_14	Doudnabacteria,CPR,Bacteria,Prokaryote	1	0.0232558	Yes	https://ggkbase.berkeley.edu
Candidatus Roizmanbacteria bacterium RIFCSPHIGHO2_02_FULL_38_11	Roizmanbacteria,Microgenomates,CPR,Bacteria,Prokaryote	0.953488	0	Yes	https://ggkbase.berkeley.edu
GWC1_OP11_33_28	Unknown,Microgenomates,CPR,Bacteria,Prokaryote	1	0	Yes	https://ggkbase.berkeley.edu
GWA1_OD1_36_15	Nomurabacteria,Parcubacteria,CPR,Bacteria,Prokaryote	0.930233	0	Yes	https://ggkbase.berkeley.edu
GWF2_TM6_30_66	TM6,non-CPR-Bacteria,Bacteria,Prokaryote	0.960784	0	Yes	https://ggkbase.berkeley.edu
Betaproteobacteria bacterium RBG_16_64_9	Betaproteobacteria,non-CPR-Bacteria,Bacteria,Prokaryote	0.745098	0.0392157	No	https://ggkbase.berkeley.edu
Planctomycetes bacterium RIFCSPHIGHO2_02_FULL_52_58	Planctomycetes,non-CPR-Bacteria,Bacteria,Prokaryote	0.803922	0.0196078	No	https://ggkbase.berkeley.edu
GWA1_OP11_43_11	Gottesmanbacteria,Microgenomates,CPR,Bacteria,Prokaryote	1	0.0232558	Yes	https://ggkbase.berkeley.edu
Nitrospirae bacterium GWD2_57_9	Nitrospirae,non-CPR-Bacteria,Bacteria,Prokaryote	0.901961	0.0392157	Yes	https://ggkbase.berkeley.edu
Candidatus Levybacteria bacterium RIFOXYA1_FULL_41_10	Levybacteria,Microgenomates,CPR,Bacteria,Prokaryote	1	0	Yes	https://ggkbase.berkeley.edu
GWB1_OD1_48_6_part	Unknown,Parcubacteria,CPR,Bacteria,Prokaryote	0.511628	0	No	https://ggkbase.berkeley.edu
Candidatus Woesebacteria bacterium RIFCSPHIGHO2_01_FULL_38_9b	Woesebacteria,Microgenomates,CPR,Bacteria,Prokaryote	0.883721	0.0232558	Yes	https://ggkbase.berkeley.edu
GWC2_OD1_32_10	Unknown,Parcubacteria,CPR,Bacteria,Prokaryote	0.976744	0.0465116	Yes	https://ggkbase.berkeley.edu
Candidatus Taylorbacteria bacterium RIFCSPLOWO2_12_FULL_43_20	Taylorbacteria,Parcubacteria,CPR,Bacteria,Prokaryote	1	0	Yes	https://ggkbase.berkeley.edu
GWC1_OP11_43_13	Unknown,Microgenomates,CPR,Bacteria,Prokaryote	0.976744	0.0232558	Yes	https://ggkbase.berkeley.edu
Candidatus Raymondbacteria bacterium RIFOXYD12_FULL_49_13	Raymondbacteria,non-CPR-Bacteria,Bacteria,Prokaryote	0.960784	0.0196078	No	https://ggkbase.berkeley.edu
GWA2_OD1_44_12	Unknown,Parcubacteria,CPR,Bacteria,Prokaryote	0.744186	0	Yes	https://ggkbase.berkeley.edu
Candidatus Muproteobacteria bacterium RBG_16_62_13	Gammaproteobacteria,non-CPR-Bacteria,Bacteria,Prokaryote	0.764706	0	Yes	https://ggkbase.berkeley.edu
Deltaproteobacteria bacterium RBG_13_47_9	Deltaproteobacteria,non-CPR-Bacteria,Bacteria,Prokaryote	0.862745	0	Yes	https://ggkbase.berkeley.edu
Gammaproteobacteria bacterium RIFOXYD12_FULL_61_37	Gammaproteobacteria,non-CPR-Bacteria,Bacteria,Prokaryote	1	0	Yes	https://ggkbase.berkeley.edu
candidate division WS6 bacterium RIFOXYC1_FULL_33_10	WS6,CPR,Bacteria,Prokaryote	0.790698	0.0465116	Yes	https://ggkbase.berkeley.edu
Candidatus Azambacteria bacterium RIFOXYD1_FULL_44_10	Azambacteria,Parcubacteria,CPR,Bacteria,Prokaryote	0.813953	0.0465116	Yes	https://ggkbase.berkeley.edu
Candidatus Giovannonibacteria bacterium RIFCSPHIGHO2_02_FULL_44_31	Giovannonibacteria,Parcubacteria,CPR,Bacteria,Prokaryote	1	0	Yes	https://ggkbase.berkeley.edu
Candidatus Daviesbacteria bacterium RIFCSPLOWO2_02_FULL_38_18	Daviesbacteria,Microgenomates,CPR,Bacteria,Prokaryote	0.976744	0	Yes	https://ggkbase.berkeley.edu
Candidatus Falkowbacteria bacterium RIFCSPLOWO2_02_FULL_45_15	Falkowbacteria,Parcubacteria,CPR,Bacteria,Prokaryote	0.883721	0.0465116	Yes	https://ggkbase.berkeley.edu
GWB1_OD1_50_10	Jorgensenbacteria,Parcubacteria,CPR,Bacteria,Prokaryote	1	0	Yes	https://ggkbase.berkeley.edu
Chloroflexi bacterium RBG_16_57_8	Chloroflexi,non-CPR-Bacteria,Bacteria,Prokaryote	0.843137	0.0392157	Yes	https://ggkbase.berkeley.edu
GWA1_OP11_39_12_plus	Woesebacteria,Microgenomates,CPR,Bacteria,Prokaryote	1	0.0930233	Yes	https://ggkbase.berkeley.edu
GWF1_OD1_44_227	Yanofskybacteria,Parcubacteria,CPR,Bacteria,Prokaryote	0.697674	0	No	https://ggkbase.berkeley.edu
Candidatus Nealsonbacteria bacterium RIFCSPLOWO2_01_FULL_41_9	Nealsonbacteria,Parcubacteria,CPR,Bacteria,Prokaryote	0.790698	0.0232558	Yes	https://ggkbase.berkeley.edu
GWE1_OD1_36_71	Nomurabacteria,Parcubacteria,CPR,Bacteria,Prokaryote	0.976744	0.0465116	Yes	https://ggkbase.berkeley.edu
Candidatus Yonathbacteria bacterium RIFCSPLOWO2_01_FULL_43_27	Yonathbacteria,Parcubacteria,CPR,Bacteria,Prokaryote	1	0	Yes	https://ggkbase.berkeley.edu
GWC2_TM7_44_17	Candidatus Saccharibacteria,CPR,Bacteria,Prokaryote	1	0	Yes	https://ggkbase.berkeley.edu
GWB1_WWE3_42_41	WWE3,CPR,Bacteria,Prokaryote	0.953488	0.0465116	Yes	https://ggkbase.berkeley.edu
Gallionellales bacterium RBG_16_57_15	Betaproteobacteria,non-CPR-Bacteria,Bacteria,Prokaryote	0.72549	0.0588235	Yes	https://ggkbase.berkeley.edu
Sulfurimonas sp. RIFOXYB12_FULL_35_9	Epsilonproteobacteria,non-CPR-Bacteria,Bacteria,Prokaryote	0.941176	0	Yes	https://ggkbase.berkeley.edu
Chloroflexi bacterium RBG_13_51_36	Chloroflexi,non-CPR-Bacteria,Bacteria,Prokaryote	0.901961	0	Yes	https://ggkbase.berkeley.edu
Chlamydiae bacterium RIFCSPLOWO2_02_FULL_45_22	Chlamydiae,non-CPR-Bacteria,Bacteria,Prokaryote	0.901961	0	Yes	https://ggkbase.berkeley.edu
GWF2_OD1_46_8	Unknown,Parcubacteria,CPR,Bacteria,Prokaryote	0.860465	0.0232558	Yes	https://ggkbase.berkeley.edu
GWC2_OP11_45_9b	Woesebacteria,Microgenomates,CPR,Bacteria,Prokaryote	0.906977	0	Yes	https://ggkbase.berkeley.edu
CG1_02_FULL_CPR3_42_9_curated	CPR3,CPR,Bacteria,Prokaryote	0.860465	0.0232558	Yes	https://ggkbase.berkeley.edu
Candidatus Harrisonbacteria bacterium RIFOXYA1_FULL_48_8	Harrisonbacteria,Parcubacteria,CPR,Bacteria,Prokaryote	0.767442	0	Yes	https://ggkbase.berkeley.edu
Burkholderiales bacterium RIFCSPHIGHO2_02_FULL_64_19	Betaproteobacteria,non-CPR-Bacteria,Bacteria,Prokaryote	1	0	Yes	https://ggkbase.berkeley.edu
Candidatus Ryanbacteria bacterium RIFCSPHIGHO2_01_FULL_48_80	Ryanbacteria,Parcubacteria,CPR,Bacteria,Prokaryote	0.837209	0	Yes	https://ggkbase.berkeley.edu
Ignavibacteria bacterium RIFOXYA12_FULL_38_9	Ignavibacteria,non-CPR-Bacteria,Bacteria,Prokaryote	0.686275	0.0196078	No	https://ggkbase.berkeley.edu
Lentisphaerae bacterium GWF2_49_21	Lentisphaerae,non-CPR-Bacteria,Bacteria,Prokaryote	0.960784	0	Yes	https://ggkbase.berkeley.edu
GWA1_OD1_54_9	Unknown,Parcubacteria,CPR,Bacteria,Prokaryote	0.837209	0.0697674	Yes	https://ggkbase.berkeley.edu
GWE1_OP11_38_10	Shapirobacteria,Microgenomates,CPR,Bacteria,Prokaryote	0.976744	0.0232558	Yes	https://ggkbase.berkeley.edu
GWA1_OP11_48_13	Gottesmanbacteria,Microgenomates,CPR,Bacteria,Prokaryote	0.860465	0.0697674	Yes	https://ggkbase.berkeley.edu
GWC2_OD1_37_14	Magasanikbacteria,Parcubacteria,CPR,Bacteria,Prokaryote	0.976744	0	Yes	https://ggkbase.berkeley.edu
Planctomycetes bacterium GWE2_41_14	Planctomycetes,non-CPR-Bacteria,Bacteria,Prokaryote	0.745098	0.0196078	No	https://ggkbase.berkeley.edu
candidate division WOR-1 bacterium RIFOXYA12_FULL_43_27	WOR-1,non-CPR-Bacteria,Bacteria,Prokaryote	0.960784	0	No	https://ggkbase.berkeley.edu
Chloroflexi bacterium RBG_13_56_8	Chloroflexi,non-CPR-Bacteria,Bacteria,Prokaryote	0.686275	0.0196078	No	https://ggkbase.berkeley.edu
Candidatus Wildermuthbacteria bacterium RIFCSPHIGHO2_02_FULL_49_12b	Wildermuthbacteria,Parcubacteria,CPR,Bacteria,Prokaryote	0.953488	0.0465116	Yes	https://ggkbase.berkeley.edu
GWF2_TM6_36_131	TM6,non-CPR-Bacteria,Bacteria,Prokaryote	0.960784	0	Yes	https://ggkbase.berkeley.edu
Deltaproteobacteria bacterium RIFCSPHIGHO2_02_FULL_38_15	Deltaproteobacteria,non-CPR-Bacteria,Bacteria,Prokaryote	1	0	No	https://ggkbase.berkeley.edu
Candidatus Roizmanbacteria bacterium RIFCSPHIGHO2_02_FULL_37_9b	Roizmanbacteria,Microgenomates,CPR,Bacteria,Prokaryote	0.976744	0.0232558	Yes	https://ggkbase.berkeley.edu
GWA1_OD1_33_6_very_partial	Unknown,Parcubacteria,CPR,Bacteria,Prokaryote	0.72093	0.0232558	Yes	https://ggkbase.berkeley.edu
Gallionellales bacterium RIFCSPLOWO2_02_FULL_57_47	Betaproteobacteria,non-CPR-Bacteria,Bacteria,Prokaryote	0.980392	0.0196078	Yes	https://ggkbase.berkeley.edu
Deltaproteobacteria bacterium RIFOXYB12_FULL_58_9	Deltaproteobacteria,non-CPR-Bacteria,Bacteria,Prokaryote	0.980392	0.0392157	Yes	https://ggkbase.berkeley.edu
GWD2_OP11_45_10	Collierbacteria,Microgenomates,CPR,Bacteria,Prokaryote	0.976744	0	Yes	https://ggkbase.berkeley.edu
Candidatus Rokubacteria bacterium RBG_16_73_20	Rokubacteria,non-CPR-Bacteria,Bacteria,Prokaryote	0.745098	0.0196078	No	https://ggkbase.berkeley.edu
Spirochaetes bacterium GWB1_48_6	Spirochaetes,non-CPR-Bacteria,Bacteria,Prokaryote	0.862745	0.0196078	Yes	https://ggkbase.berkeley.edu
Microgenomates group bacterium RBG_19FT_COMBO_39_10	Unknown,Microgenomates,CPR,Bacteria,Prokaryote	0.953488	0.0232558	Yes	https://ggkbase.berkeley.edu
Candidatus Woesebacteria bacterium GWA1_41_8	Woesebacteria,Microgenomates,CPR,Bacteria,Prokaryote	0.883721	0	Yes	https://ggkbase.berkeley.edu
GWC2_OD1_44_8_partial	Giovannonibacteria,Parcubacteria,CPR,Bacteria,Prokaryote	0.767442	0.0232558	Yes	https://ggkbase.berkeley.edu
Alphaproteobacteria bacterium RBG_16_42_14	Alphaproteobacteria,non-CPR-Bacteria,Bacteria,Prokaryote	0.941176	0	No	https://ggkbase.berkeley.edu
Elusimicrobia bacterium RBG_16_66_12	Elusimicrobia,non-CPR-Bacteria,Bacteria,Prokaryote	0.803922	0	Yes	https://ggkbase.berkeley.edu
Syntrophus sp. RIFOXYC2_FULL_54_9	Deltaproteobacteria,non-CPR-Bacteria,Bacteria,Prokaryote	0.862745	0.0588235	No	https://ggkbase.berkeley.edu
Pseudomonadales bacterium RIFCSPLOWO2_02_FULL_63_210	Gammaproteobacteria,non-CPR-Bacteria,Bacteria,Prokaryote	0.784314	0.117647	No	https://ggkbase.berkeley.edu
GWB1_OD1_40_14	Unknown,Parcubacteria,CPR,Bacteria,Prokaryote	0.976744	0	Yes	https://ggkbase.berkeley.edu
Candidatus Gottesmanbacteria bacterium RBG_16_37_8	Gottesmanbacteria,Microgenomates,CPR,Bacteria,Prokaryote	0.930233	0.0232558	Yes	https://ggkbase.berkeley.edu
Bdellovibrionales bacterium GWC1_52_8	Deltaproteobacteria,non-CPR-Bacteria,Bacteria,Prokaryote	0.862745	0.0392157	No	https://ggkbase.berkeley.edu
candidate division WWE3 bacterium RIFCSPLOWO2_01_FULL_37_15	WWE3,CPR,Bacteria,Prokaryote	0.837209	0.0232558	Yes	https://ggkbase.berkeley.edu
GWF2_OP11_45_18	Unknown,Microgenomates,CPR,Bacteria,Prokaryote	0.976744	0.0465116	Yes	https://ggkbase.berkeley.edu
CG2_30_FULL_Flavobacteriales_35_124_curated	Bacteroidetes,non-CPR-Bacteria,Bacteria,Prokaryote	0.843137	0	No	https://ggkbase.berkeley.edu
Candidatus Nomurabacteria bacterium RIFCSPHIGHO2_01_FULL_38_19	Nomurabacteria,Parcubacteria,CPR,Bacteria,Prokaryote	0.860465	0	Yes	https://ggkbase.berkeley.edu
GWC2_OP11_41_21	Curtissbacteria,Microgenomates,CPR,Bacteria,Prokaryote	1	0.0232558	Yes	https://ggkbase.berkeley.edu
GWC2_OD1_38_7	Unknown,Parcubacteria,CPR,Bacteria,Prokaryote	0.790698	0.0697674	Yes	https://ggkbase.berkeley.edu
Deltaproteobacteria bacterium RIFCSPHIGHO2_02_FULL_40_28	Deltaproteobacteria,non-CPR-Bacteria,Bacteria,Prokaryote	0.980392	0	No	https://ggkbase.berkeley.edu
Candidatus Wildermuthbacteria bacterium RIFCSPHIGHO2_02_FULL_49_17	Wildermuthbacteria,Parcubacteria,CPR,Bacteria,Prokaryote	1	0	Yes	https://ggkbase.berkeley.edu
gwf2_TM6_43_87	TM6,non-CPR-Bacteria,Bacteria,Prokaryote	0.921569	0	Yes	https://ggkbase.berkeley.edu
Candidatus Daviesbacteria bacterium RIFCSPHIGHO2_01_FULL_41_45	Daviesbacteria,Microgenomates,CPR,Bacteria,Prokaryote	0.976744	0	Yes	https://ggkbase.berkeley.edu
CG1_02_FULL_Micrarchaeota_47_40_curated	Micrarchaeota,DPANN,Archaea,Prokaryote	0.947368	0.0789474	Yes	https://ggkbase.berkeley.edu
CG1_02_SUB100_Gallionellaceae_60_948_curated	Betaproteobacteria,non-CPR-Bacteria,Bacteria,Prokaryote	0.745098	0	Yes	https://ggkbase.berkeley.edu
GWB1_OP11_43_11	Gottesmanbacteria,Microgenomates,CPR,Bacteria,Prokaryote	1	0.0465116	Yes	https://ggkbase.berkeley.edu
Candidatus Veblenbacteria bacterium RIFOXYC2_FULL_42_11	Veblenbacteria,Parcubacteria,CPR,Bacteria,Prokaryote	0.953488	0	Yes	https://ggkbase.berkeley.edu
Firmicutes bacterium RBG_13_65_8	Firmicutes,non-CPR-Bacteria,Bacteria,Prokaryote	0.647059	0	No	https://ggkbase.berkeley.edu
Candidatus Campbellbacteria bacterium RIFCSPLOWO2_02_FULL_35_11	Campbellbacteria,Parcubacteria,CPR,Bacteria,Prokaryote	0.813953	0.0232558	Yes	https://ggkbase.berkeley.edu
CG1_02_SUB10_Mariprofundus_46_191_curated	Zetaproteobacteria,non-CPR-Bacteria,Bacteria,Prokaryote	0.980392	0	No	https://ggkbase.berkeley.edu
Candidatus Lloydbacteria bacterium RIFCSPHIGHO2_01_FULL_41_20	Lloydbacteria,Parcubacteria,CPR,Bacteria,Prokaryote	0.837209	0	Yes	https://ggkbase.berkeley.edu
Candidatus Woesebacteria bacterium RBG_16_41_13	Woesebacteria,Microgenomates,CPR,Bacteria,Prokaryote	0.976744	0	Yes	https://ggkbase.berkeley.edu
Candidatus Nomurabacteria bacterium RIFCSPLOWO2_01_FULL_41_18	Nomurabacteria,Parcubacteria,CPR,Bacteria,Prokaryote	0.976744	0	Yes	https://ggkbase.berkeley.edu
Candidatus Levybacteria bacterium RIFCSPLOWO2_01_FULL_36_10	Levybacteria,Microgenomates,CPR,Bacteria,Prokaryote	0.906977	0.0232558	Yes	https://ggkbase.berkeley.edu
Candidatus Roizmanbacteria bacterium RIFCSPHIGHO2_01_FULL_38_41	Roizmanbacteria,Microgenomates,CPR,Bacteria,Prokaryote	0.883721	0.0465116	Yes	https://ggkbase.berkeley.edu
Candidatus Kuenenbacteria bacterium RIFCSPHIGHO2_12_FULL_42_14	Falkowbacteria,Parcubacteria,CPR,Bacteria,Prokaryote	0.976744	0.0232558	Yes	https://ggkbase.berkeley.edu
Candidatus Roizmanbacteria bacterium RIFCSPHIGHO2_12_FULL_39_8	Roizmanbacteria,Microgenomates,CPR,Bacteria,Prokaryote	0.790698	0.0232558	Yes	https://ggkbase.berkeley.edu
GWB1_Berkelbacteria_38_5	Berkelbacteria,CPR,Bacteria,Prokaryote	0.930233	0.162791	No	https://ggkbase.berkeley.edu
CG2_30_FULL_Pacebacteria_OP11_36_39_curated	Pacebacteria,Microgenomates,CPR,Bacteria,Prokaryote	0.953488	0	Yes	https://ggkbase.berkeley.edu
Gammaproteobacteria bacterium RBG_16_57_12	Gammaproteobacteria,non-CPR-Bacteria,Bacteria,Prokaryote	0.941176	0	Yes	https://ggkbase.berkeley.edu
CG1_02_FULL_Bacteria_53_21_curated	Deltaproteobacteria,non-CPR-Bacteria,Bacteria,Prokaryote	0.843137	0	No	https://ggkbase.berkeley.edu
Candidatus Firestonebacteria bacterium RIFOXYA2_FULL_40_8	Firestonebacteria,non-CPR-Bacteria,Bacteria,Prokaryote	0.823529	0	Yes	https://ggkbase.berkeley.edu
Candidatus Yanofskybacteria bacterium RIFCSPLOWO2_01_FULL_44_22	Yanofskybacteria,Parcubacteria,CPR,Bacteria,Prokaryote	0.860465	0.0232558	Yes	https://ggkbase.berkeley.edu
Betaproteobacteria bacterium RIFCSPLOWO2_02_FULL_68_150	Betaproteobacteria,non-CPR-Bacteria,Bacteria,Prokaryote	0.980392	0	No	https://ggkbase.berkeley.edu
CG1_02_FULL_Kuenenbacteria_OD1_38_13_curated	Kuenenbacteria,Parcubacteria,CPR,Bacteria,Prokaryote	0.790698	0.0232558	Yes	https://ggkbase.berkeley.edu
CG1_02_SUB100_Thiomicrospira_44_16_curated	Gammaproteobacteria,non-CPR-Bacteria,Bacteria,Prokaryote	0.921569	0	No	https://ggkbase.berkeley.edu
Omnitrophica WOR_2 bacterium GWA2_37_7	Omnitrophica,non-CPR-Bacteria,Bacteria,Prokaryote	0.823529	0.0196078	No	https://ggkbase.berkeley.edu
Candidatus Amesbacteria bacterium RIFCSPLOWO2_01_FULL_49_25	Amesbacteria,Microgenomates,CPR,Bacteria,Prokaryote	1	0.0232558	Yes	https://ggkbase.berkeley.edu
GWA2_OD1_36_10	Unknown,Parcubacteria,CPR,Bacteria,Prokaryote	0.906977	0	Yes	https://ggkbase.berkeley.edu
CG1_02_FULL_CPR_36_77_curated	Pacebacteria,Microgenomates,CPR,Bacteria,Prokaryote	0.953488	0	Yes	https://ggkbase.berkeley.edu
CG2_30_FULL_CPR_38_74_curated	Gracilibacteria,CPR,Bacteria,Prokaryote	0.883721	0	Yes	https://ggkbase.berkeley.edu
CG1_02_FULL_Mariprofundus_59_1487_curated	Zetaproteobacteria,non-CPR-Bacteria,Bacteria,Prokaryote	0.960784	0	Yes	https://ggkbase.berkeley.edu
GWE1_OD1_42_9	Unknown,Parcubacteria,CPR,Bacteria,Prokaryote	0.976744	0.116279	No	https://ggkbase.berkeley.edu
Candidatus Yanofskybacteria bacterium RIFCSPLOWO2_12_FULL_44_13b	Yanofskybacteria,Parcubacteria,CPR,Bacteria,Prokaryote	1	0.0232558	Yes	https://ggkbase.berkeley.edu
Candidatus Andersenbacteria bacterium RIFCSPHIGHO2_12_FULL_46_9	Andersenbacteria,Parcubacteria,CPR,Bacteria,Prokaryote	0.860465	0.0232558	Yes	https://ggkbase.berkeley.edu
Candidatus Woesebacteria bacterium RIFCSPLOWO2_01_FULL_43_11	Woesebacteria,Microgenomates,CPR,Bacteria,Prokaryote	0.953488	0.0232558	Yes	https://ggkbase.berkeley.edu
Candidatus Woesebacteria bacterium RIFCSPHIGHO2_12_FULL_38_11	Woesebacteria,Microgenomates,CPR,Bacteria,Prokaryote	1	0.0232558	Yes	https://ggkbase.berkeley.edu
Chloroflexi bacterium RBG_16_50_11	Chloroflexi,non-CPR-Bacteria,Bacteria,Prokaryote	0.960784	0.0588235	Yes	https://ggkbase.berkeley.edu
Burkholderiales bacterium RIFCSPLOWO2_02_FULL_57_36	Betaproteobacteria,non-CPR-Bacteria,Bacteria,Prokaryote	1	0	Yes	https://ggkbase.berkeley.edu
candidate division WOR-1 bacterium RIFOXYA2_FULL_41_14	WOR-1,non-CPR-Bacteria,Bacteria,Prokaryote	0.960784	0	No	https://ggkbase.berkeley.edu
GWC2_OD1_44_9	Unknown,Parcubacteria,CPR,Bacteria,Prokaryote	0.930233	0.0465116	Yes	https://ggkbase.berkeley.edu
Planctomycetes bacterium RIFOXYB12_FULL_42_10	Planctomycetes,non-CPR-Bacteria,Bacteria,Prokaryote	0.411765	0	No	https://ggkbase.berkeley.edu
Candidatus Zambryskibacteria bacterium RIFCSPHIGHO2_01_FULL_46_25	Zambryskibacteria,Parcubacteria,CPR,Bacteria,Prokaryote	1	0.0232558	Yes	https://ggkbase.berkeley.edu
Candidatus Sungbacteria bacterium RIFCSPLOWO2_02_FULL_54_10	Sungbacteria,Parcubacteria,CPR,Bacteria,Prokaryote	1	0.0697674	Yes	https://ggkbase.berkeley.edu
Candidatus Saccharibacteria bacterium RIFCSPHIGHO2_12_FULL_47_16	Candidatus Saccharibacteria,CPR,Bacteria,Prokaryote	1	0	Yes	https://ggkbase.berkeley.edu
Parcubacteria group bacterium RIFCSPHIGHO2_01_FULL_56_18	Unknown,Parcubacteria,CPR,Bacteria,Prokaryote	0.883721	0.0465116	Yes	https://ggkbase.berkeley.edu
Candidatus Roizmanbacteria bacterium RIFOXYD1_FULL_41_24	Roizmanbacteria,Microgenomates,CPR,Bacteria,Prokaryote	0.976744	0	Yes	https://ggkbase.berkeley.edu
Chloroflexi bacterium RBG_13_46_14	Chloroflexi,non-CPR-Bacteria,Bacteria,Prokaryote	0.705882	0	Yes	https://ggkbase.berkeley.edu
GWD1_OD1_35_49	Campbellbacteria,Parcubacteria,CPR,Bacteria,Prokaryote	1	0	Yes	https://ggkbase.berkeley.edu
GW2011_AR1	Pacearchaeota,DPANN,Archaea,Prokaryote	0.842105	0.0526316	Yes	https://ggkbase.berkeley.edu
Chromatiales bacterium RIFOXYA1_FULL_46_5	Gammaproteobacteria,non-CPR-Bacteria,Bacteria,Prokaryote	0.823529	0.0588235	Yes	https://ggkbase.berkeley.edu
GWA1_OD1_35_8_very_partial	Nomurabacteria,Parcubacteria,CPR,Bacteria,Prokaryote	0.55814	0.162791	No	https://ggkbase.berkeley.edu
Candidatus Moranbacteria bacterium RIFOXYC1_FULL_44_8	Moranbacteria,Parcubacteria,CPR,Bacteria,Prokaryote	0.883721	0	Yes	https://ggkbase.berkeley.edu
CG1_02_SUB10_Omnitrophica_43_210_curated	Omnitrophica,non-CPR-Bacteria,Bacteria,Prokaryote	0.921569	0	Yes	https://ggkbase.berkeley.edu
Candidatus Doudnabacteria bacterium RIFCSPLOWO2_02_FULL_48_13	Doudnabacteria,CPR,Bacteria,Prokaryote	1	0.0232558	Yes	https://ggkbase.berkeley.edu
Candidatus Portnoybacteria bacterium RIFCSPHIGHO2_02_FULL_39_12	Portnoybacteria,Parcubacteria,CPR,Bacteria,Prokaryote	0.976744	0	Yes	https://ggkbase.berkeley.edu
Bacteroidetes bacterium RIFCSPLOWO2_02_FULL_36_8	Bacteroidetes,non-CPR-Bacteria,Bacteria,Prokaryote	0.862745	0.0196078	No	https://ggkbase.berkeley.edu
Candidatus Woesebacteria bacterium RIFCSPLOWO2_01_FULL_37_19	Woesebacteria,Microgenomates,CPR,Bacteria,Prokaryote	0.930233	0.0232558	Yes	https://ggkbase.berkeley.edu
GW2011_AR8	Unknown,DPANN,Archaea,Prokaryote	0.0789474	0	No	https://ggkbase.berkeley.edu
Candidatus Nomurabacteria bacterium RIFCSPHIGHO2_01_FULL_40_12	Nomurabacteria,Parcubacteria,CPR,Bacteria,Prokaryote	0.860465	0	Yes	https://ggkbase.berkeley.edu
Candidatus Nomurabacteria bacterium RIFCSPHIGHO2_01_FULL_40_10	Nomurabacteria,Parcubacteria,CPR,Bacteria,Prokaryote	0.767442	0	Yes	https://ggkbase.berkeley.edu
Candidatus Woykebacteria bacterium GWA1_44_8	Woykebacteria,Microgenomates,CPR,Bacteria,Prokaryote	0.976744	0.0232558	Yes	https://ggkbase.berkeley.edu
GWA2_OD1_53_7_partial	Giovannonibacteria,Parcubacteria,CPR,Bacteria,Prokaryote	0.744186	0.27907	No	https://ggkbase.berkeley.edu
GWF2_OD1_39_8_partial	Unknown,Parcubacteria,CPR,Bacteria,Prokaryote	0.744186	0.0232558	Yes	https://ggkbase.berkeley.edu
Betaproteobacteria bacterium RIFCSPLOWO2_12_FULL_66_14	Betaproteobacteria,non-CPR-Bacteria,Bacteria,Prokaryote	0.745098	0.0196078	No	https://ggkbase.berkeley.edu
Phenylobacterium sp. RIFCSPHIGHO2_01_FULL_70_10	Alphaproteobacteria,non-CPR-Bacteria,Bacteria,Prokaryote	0.941176	0.0392157	Yes	https://ggkbase.berkeley.edu
Candidatus Woesebacteria bacterium GWA1_42_12	Woesebacteria,Microgenomates,CPR,Bacteria,Prokaryote	0.767442	0	Yes	https://ggkbase.berkeley.edu
candidate division Kazan bacterium RBG_13_50_9	Kazan,CPR,Bacteria,Prokaryote	0.976744	0	Yes	https://ggkbase.berkeley.edu
Candidatus Roizmanbacteria bacterium RIFOXYB1_FULL_40_23	Roizmanbacteria,Microgenomates,CPR,Bacteria,Prokaryote	0.976744	0	Yes	https://ggkbase.berkeley.edu
Candidatus Rokubacteria bacterium RIFCSPLOWO2_12_FULL_71_22	Rokubacteria,non-CPR-Bacteria,Bacteria,Prokaryote	0.960784	0.0392157	Yes	https://ggkbase.berkeley.edu
Candidatus Woesebacteria bacterium RIFOXYA1_FULL_48_16	Woesebacteria,Microgenomates,CPR,Bacteria,Prokaryote	0.860465	0	Yes	https://ggkbase.berkeley.edu
Candidatus Woykebacteria bacterium RIFCSPHIGHO2_02_FULL_43_16b	Woykebacteria,Microgenomates,CPR,Bacteria,Prokaryote	0.930233	0	Yes	https://ggkbase.berkeley.edu
Pseudomonadales bacterium RIFCSPHIGHO2_12_FULL_40_16	Gammaproteobacteria,non-CPR-Bacteria,Bacteria,Prokaryote	1	0	Yes	https://ggkbase.berkeley.edu
Candidatus Levybacteria bacterium RIFCSPHIGHO2_02_FULL_37_18	Levybacteria,Microgenomates,CPR,Bacteria,Prokaryote	0.883721	0	Yes	https://ggkbase.berkeley.edu
CG1_02_FULL_CPR_43_179_curated	Nomurabacteria,Parcubacteria,CPR,Bacteria,Prokaryote	0.883721	0	Yes	https://ggkbase.berkeley.edu
CG1_02_FULL_Oscillatoriales_40_18_curated	Cyanobacteria,non-CPR-Bacteria,Bacteria,Prokaryote	0.882353	0.0196078	No	https://ggkbase.berkeley.edu
Omnitrophica WOR_2 bacterium RIFOXYC2_FULL_45_15	Omnitrophica,non-CPR-Bacteria,Bacteria,Prokaryote	0.745098	0	No	https://ggkbase.berkeley.edu
Candidatus Magasanikbacteria bacterium RIFOXYD1_FULL_40_23	Magasanikbacteria,Parcubacteria,CPR,Bacteria,Prokaryote	1	0	Yes	https://ggkbase.berkeley.edu
GWA1_OD1_60_11_partial	Unknown,Parcubacteria,CPR,Bacteria,Prokaryote	0.674419	0	No	https://ggkbase.berkeley.edu
Gammaproteobacteria bacterium RIFCSPHIGHO2_02_FULL_42_13	Gammaproteobacteria,non-CPR-Bacteria,Bacteria,Prokaryote	0.960784	0.0196078	Yes	https://ggkbase.berkeley.edu
Candidatus Uhrbacteria bacterium RIFCSPLOWO2_12_FULL_46_10	Uhrbacteria,Parcubacteria,CPR,Bacteria,Prokaryote	0.906977	0	Yes	https://ggkbase.berkeley.edu
Candidatus Andersenbacteria bacterium RIFCSPHIGHO2_12_FULL_45_11b	Andersenbacteria,Parcubacteria,CPR,Bacteria,Prokaryote	0.930233	0.0232558	Yes	https://ggkbase.berkeley.edu
Candidatus Curtissbacteria bacterium RIFCSPLOWO2_12_FULL_38_9	Curtissbacteria,Microgenomates,CPR,Bacteria,Prokaryote	0.976744	0.0232558	Yes	https://ggkbase.berkeley.edu
GWC2_OD1_52_8	Kaiserbacteria,Parcubacteria,CPR,Bacteria,Prokaryote	0.906977	0.116279	No	https://ggkbase.berkeley.edu
Deltaproteobacteria bacterium GWA2_47_9	Deltaproteobacteria,non-CPR-Bacteria,Bacteria,Prokaryote	0.666667	0.0196078	No	https://ggkbase.berkeley.edu
Candidatus Levybacteria bacterium RIFCSPHIGHO2_01_FULL_42_15	Levybacteria,Microgenomates,CPR,Bacteria,Prokaryote	0.860465	0	Yes	https://ggkbase.berkeley.edu
GWB1_OD1_41_4_partial	Unknown,Parcubacteria,CPR,Bacteria,Prokaryote	0.790698	0.0465116	Yes	https://ggkbase.berkeley.edu
CG1_02_FULL_Micrarchaeota_60_51_curated	Micrarchaeota,DPANN,Archaea,Prokaryote	0.947368	0.0263158	Yes	https://ggkbase.berkeley.edu
GWE2_OD1_34_25	Nomurabacteria,Parcubacteria,CPR,Bacteria,Prokaryote	0.953488	0.0232558	Yes	https://ggkbase.berkeley.edu
Candidatus Giovannonibacteria bacterium RIFCSPHIGHO2_02_43_16	Giovannonibacteria,Parcubacteria,CPR,Bacteria,Prokaryote	0.953488	0	Yes	https://ggkbase.berkeley.edu
GWC1_OD1_42_11	Nomurabacteria,Parcubacteria,CPR,Bacteria,Prokaryote	0.930233	0	Yes	https://ggkbase.berkeley.edu
Planctomycetes bacterium RIFCSPLOWO2_02_FULL_50_16	Planctomycetes,non-CPR-Bacteria,Bacteria,Prokaryote	0.941176	0	Yes	https://ggkbase.berkeley.edu
Candidatus Yanofskybacteria bacterium RIFCSPLOWO2_01_FULL_45_72	Yanofskybacteria,Parcubacteria,CPR,Bacteria,Prokaryote	0.930233	0.0232558	Yes	https://ggkbase.berkeley.edu
Candidatus Gottesmanbacteria bacterium RIFCSPHIGHO2_01_FULL_43_15	Gottesmanbacteria,Microgenomates,CPR,Bacteria,Prokaryote	0.953488	0.0465116	Yes	https://ggkbase.berkeley.edu
Xanthomonadales bacterium GWF1_69_6	Gammaproteobacteria,non-CPR-Bacteria,Bacteria,Prokaryote	0.980392	0.0392157	Yes	https://ggkbase.berkeley.edu
Candidatus Niyogibacteria bacterium RIFCSPLOWO2_02_FULL_45_13	Niyogibacteria,Parcubacteria,CPR,Bacteria,Prokaryote	0.906977	0	Yes	https://ggkbase.berkeley.edu
CG1_02_FULL_Parcubacteria_OD1_41_12_curated	Unknown,Parcubacteria,CPR,Bacteria,Prokaryote	0.860465	0	Yes	https://ggkbase.berkeley.edu
GWD1_CPR2_39_7	CPR2,CPR,Bacteria,Prokaryote	0.790698	0.0232558	Yes	https://ggkbase.berkeley.edu
Candidatus Magasanikbacteria bacterium RIFOXYC2_FULL_40_16	Magasanikbacteria,Parcubacteria,CPR,Bacteria,Prokaryote	0.976744	0.0232558	Yes	https://ggkbase.berkeley.edu
Candidatus Rokubacteria bacterium GWF2_70_14	Rokubacteria,non-CPR-Bacteria,Bacteria,Prokaryote	0.882353	0.0392157	No	https://ggkbase.berkeley.edu
Gallionellales bacterium RIFOXYB12_FULL_54_9	Betaproteobacteria,non-CPR-Bacteria,Bacteria,Prokaryote	0.882353	0.0392157	Yes	https://ggkbase.berkeley.edu
Candidatus Saccharibacteria bacterium RIFCSPHIGHO2_12_FULL_41_12	Candidatus Saccharibacteria,CPR,Bacteria,Prokaryote	1	0	Yes	https://ggkbase.berkeley.edu
Candidatus Doudnabacteria bacterium RIFCSPLOWO2_12_FULL_49_8	Doudnabacteria,CPR,Bacteria,Prokaryote	0.767442	0.0465116	Yes	https://ggkbase.berkeley.edu
Candidatus Sungbacteria bacterium RIFCSPHIGHO2_01_FULL_54_26	Sungbacteria,Parcubacteria,CPR,Bacteria,Prokaryote	0.976744	0.0465116	Yes	https://ggkbase.berkeley.edu
Ignavibacteria bacterium RIFOXYB2_FULL_35_12	Ignavibacteria,non-CPR-Bacteria,Bacteria,Prokaryote	1	0.0196078	No	https://ggkbase.berkeley.edu
Rhodobacterales bacterium RIFCSPHIGHO2_02_FULL_62_130	Alphaproteobacteria,non-CPR-Bacteria,Bacteria,Prokaryote	1	0	No	https://ggkbase.berkeley.edu
Candidatus Nomurabacteria bacterium RIFCSPHIGHO2_02_FULL_36_29	Nomurabacteria,Parcubacteria,CPR,Bacteria,Prokaryote	0.976744	0	Yes	https://ggkbase.berkeley.edu
Verrucomicrobia bacterium GWF2_51_19	Verrucomicrobia,non-CPR-Bacteria,Bacteria,Prokaryote	0.941176	0	Yes	https://ggkbase.berkeley.edu
Bdellovibrionales bacterium RIFOXYC1_FULL_39_130	Deltaproteobacteria,non-CPR-Bacteria,Bacteria,Prokaryote	0.980392	0	Yes	https://ggkbase.berkeley.edu
Chloroflexi bacterium RBG_16_63_12	Chloroflexi,non-CPR-Bacteria,Bacteria,Prokaryote	0.941176	0	Yes	https://ggkbase.berkeley.edu
GWB1_OP11_39_10	Woesebacteria,Microgenomates,CPR,Bacteria,Prokaryote	0.976744	0	Yes	https://ggkbase.berkeley.edu
GWB1_OP11_45_5_partial	Woesebacteria,Microgenomates,CPR,Bacteria,Prokaryote	0.674419	0.0465116	No	https://ggkbase.berkeley.edu
Candidatus Collierbacteria bacterium RIFCSPHIGHO2_02_FULL_49_10	Collierbacteria,Microgenomates,CPR,Bacteria,Prokaryote	0.837209	0.0232558	Yes	https://ggkbase.berkeley.edu
Candidatus Saccharibacteria bacterium RIFCSPHIGHO2_01_FULL_45_15	Candidatus Saccharibacteria,CPR,Bacteria,Prokaryote	1	0	Yes	https://ggkbase.berkeley.edu
Candidatus Adlerbacteria bacterium RIFCSPHIGHO2_02_FULL_52_17	Adlerbacteria,Parcubacteria,CPR,Bacteria,Prokaryote	0.930233	0	Yes	https://ggkbase.berkeley.edu
Candidatus Harrisonbacteria bacterium RIFCSPHIGHO2_12_FULL_48_16	Wolfebacteria,Parcubacteria,CPR,Bacteria,Prokaryote	0.906977	0.0465116	Yes	https://ggkbase.berkeley.edu
GWA2_WWE3_42_9	WWE3,CPR,Bacteria,Prokaryote	0.906977	0.0232558	Yes	https://ggkbase.berkeley.edu
Candidatus Yanofskybacteria bacterium RIFCSPHIGHO2_01_FULL_48_25b	Yanofskybacteria,Parcubacteria,CPR,Bacteria,Prokaryote	0.930233	0	Yes	https://ggkbase.berkeley.edu
Candidatus Roizmanbacteria bacterium RIFCSPHIGHO2_12_41_18	Roizmanbacteria,Microgenomates,CPR,Bacteria,Prokaryote	0.953488	0	Yes	https://ggkbase.berkeley.edu
Candidatus Shapirobacteria bacterium RIFOXYB1_FULL_38_38	Shapirobacteria,Microgenomates,CPR,Bacteria,Prokaryote	0.767442	0	Yes	https://ggkbase.berkeley.edu
Candidatus Uhrbacteria bacterium RIFCSPHIGHO2_12_FULL_46_13	Uhrbacteria,Parcubacteria,CPR,Bacteria,Prokaryote	0.906977	0	Yes	https://ggkbase.berkeley.edu
GWC1_OP11-like_30_29	Woesebacteria,Microgenomates,CPR,Bacteria,Prokaryote	1	0	Yes	https://ggkbase.berkeley.edu
Candidatus Wallbacteria bacterium GWC2_49_35	Unknown,non-CPR-Bacteria,Bacteria,Prokaryote	0.921569	0	Yes	https://ggkbase.berkeley.edu
GWC2_OP11_43_12	Collierbacteria,Microgenomates,CPR,Bacteria,Prokaryote	0.651163	0	No	https://ggkbase.berkeley.edu
Nitrospirae bacterium RIFCSPHIGHO2_01_FULL_66_17	Nitrospirae,non-CPR-Bacteria,Bacteria,Prokaryote	0.823529	0.0196078	Yes	https://ggkbase.berkeley.edu
CG2_30_FULL_Parcubacteria_OD1_36_21_curated	Unknown,Parcubacteria,CPR,Bacteria,Prokaryote	0.953488	0	Yes	https://ggkbase.berkeley.edu
Candidatus Kaiserbacteria bacterium RIFCSPHIGHO2_01_FULL_58_22	Kaiserbacteria,Parcubacteria,CPR,Bacteria,Prokaryote	0.953488	0.0465116	Yes	https://ggkbase.berkeley.edu
Verrucomicrobia bacterium RIFCSPLOWO2_12_FULL_64_8	Verrucomicrobia,non-CPR-Bacteria,Bacteria,Prokaryote	0.882353	0.0392157	Yes	https://ggkbase.berkeley.edu
Ignavibacteria bacterium RIFOXYA2_FULL_38_8	Ignavibacteria,non-CPR-Bacteria,Bacteria,Prokaryote	0.980392	0.0392157	No	https://ggkbase.berkeley.edu
candidate division WWE3 bacterium RBG_16_37_10	WWE3,CPR,Bacteria,Prokaryote	0.906977	0.0465116	Yes	https://ggkbase.berkeley.edu
GWF1_WWE3_44_14	WWE3,CPR,Bacteria,Prokaryote	0.953488	0	Yes	https://ggkbase.berkeley.edu
Candidatus Magasanikbacteria bacterium RIFCSPHIGHO2_01_FULL_33_34	Magasanikbacteria,Parcubacteria,CPR,Bacteria,Prokaryote	1	0	Yes	https://ggkbase.berkeley.edu
Candidatus Yanofskybacteria bacterium RIFCSPHIGHO2_02_FULL_43_12	Yanofskybacteria,Parcubacteria,CPR,Bacteria,Prokaryote	1	0	Yes	https://ggkbase.berkeley.edu
Candidatus Moranbacteria bacterium RIFOXYA12_FULL_35_19	Moranbacteria,Parcubacteria,CPR,Bacteria,Prokaryote	1	0	Yes	https://ggkbase.berkeley.edu
Candidatus Melainabacteria bacterium GWA2_34_9	Melainabacteria,non-CPR-Bacteria,Bacteria,Prokaryote	0.803922	0.0196078	Yes	https://ggkbase.berkeley.edu
Omnitrophica WOR_2 bacterium GWF2_38_59	Omnitrophica,non-CPR-Bacteria,Bacteria,Prokaryote	0.941176	0	No	https://ggkbase.berkeley.edu
Candidatus Taylorbacteria bacterium RIFCSPLOWO2_01_FULL_43_44	Taylorbacteria,Parcubacteria,CPR,Bacteria,Prokaryote	0.930233	0	Yes	https://ggkbase.berkeley.edu
Candidatus Woesebacteria bacterium RIFCSPHIGHO2_12_FULL_38_9	Woesebacteria,Microgenomates,CPR,Bacteria,Prokaryote	0.953488	0	Yes	https://ggkbase.berkeley.edu
candidate division WOR-1 bacterium RIFOXYB2_FULL_48_7	WOR-1,non-CPR-Bacteria,Bacteria,Prokaryote	0.901961	0.0196078	Yes	https://ggkbase.berkeley.edu
GWA2_OD1_42_11	Unknown,Parcubacteria,CPR,Bacteria,Prokaryote	0.697674	0.0232558	No	https://ggkbase.berkeley.edu
Candidatus Nomurabacteria bacterium RIFCSPHIGHO2_01_FULL_41_91	Nomurabacteria,Parcubacteria,CPR,Bacteria,Prokaryote	0.953488	0	Yes	https://ggkbase.berkeley.edu
Candidatus Woesebacteria bacterium RIFOXYD1_FULL_40_21	Woesebacteria,Microgenomates,CPR,Bacteria,Prokaryote	0.883721	0.0232558	Yes	https://ggkbase.berkeley.edu
CG1_02_FULL_Elusimicrobia_56_21_curated	Elusimicrobia,non-CPR-Bacteria,Bacteria,Prokaryote	0.921569	0	Yes	https://ggkbase.berkeley.edu
Candidatus Woykebacteria bacterium GWB1_45_5	Woykebacteria,Microgenomates,CPR,Bacteria,Prokaryote	0.953488	0	Yes	https://ggkbase.berkeley.edu
candidate division WWE3 bacterium RIFOXYC1_FULL_40_10	WWE3,CPR,Bacteria,Prokaryote	1	0	Yes	https://ggkbase.berkeley.edu
Omnitrophica WOR_2 bacterium RIFOXYA12_FULL_38_10	Omnitrophica,non-CPR-Bacteria,Bacteria,Prokaryote	0.901961	0	No	https://ggkbase.berkeley.edu
GWC2_OD1-rel_40_17	Magasanikbacteria,Parcubacteria,CPR,Bacteria,Prokaryote	1	0	Yes	https://ggkbase.berkeley.edu
Candidatus Raymondbacteria bacterium RIFOXYC2_FULL_50_21	Raymondbacteria,non-CPR-Bacteria,Bacteria,Prokaryote	0.882353	0	No	https://ggkbase.berkeley.edu
Candidatus Taylorbacteria bacterium RIFCSPLOWO2_01_FULL_43_83	Taylorbacteria,Parcubacteria,CPR,Bacteria,Prokaryote	0.976744	0	Yes	https://ggkbase.berkeley.edu
GWB1_OP11_40_12_partial	Woesebacteria,Microgenomates,CPR,Bacteria,Prokaryote	0.837209	0.0465116	Yes	https://ggkbase.berkeley.edu
GWF2_OP11_47_9	Unknown,Microgenomates,CPR,Bacteria,Prokaryote	0.930233	0.0465116	Yes	https://ggkbase.berkeley.edu
GWA1_OP11_45_10_partial	Unknown,Microgenomates,CPR,Bacteria,Prokaryote	0.72093	0	Yes	https://ggkbase.berkeley.edu
Candidatus Woykebacteria bacterium RIFCSPHIGHO2_01_FULL_39_12	Woykebacteria,Microgenomates,CPR,Bacteria,Prokaryote	0.953488	0	Yes	https://ggkbase.berkeley.edu
Elusimicrobia bacterium RIFOXYA2_FULL_39_19	Elusimicrobia,non-CPR-Bacteria,Bacteria,Prokaryote	0.960784	0	Yes	https://ggkbase.berkeley.edu
Candidatus Peribacteria bacterium RIFOXYC2_FULL_55_14	Peregrinibacteria,CPR,Bacteria,Prokaryote	1	0	Yes	https://ggkbase.berkeley.edu
Candidatus Woesebacteria bacterium RIFCSPLOWO2_12_FULL_39_9	Woesebacteria,Microgenomates,CPR,Bacteria,Prokaryote	0.953488	0.0232558	Yes	https://ggkbase.berkeley.edu
Candidatus Uhrbacteria bacterium RIFCSPLOWO2_02_FULL_51_9	Uhrbacteria,Parcubacteria,CPR,Bacteria,Prokaryote	0.790698	0.0232558	Yes	https://ggkbase.berkeley.edu
GWE2_OD1_46_68	Uhrbacteria,Parcubacteria,CPR,Bacteria,Prokaryote	1	0	Yes	https://ggkbase.berkeley.edu
Candidatus Curtissbacteria bacterium RIFCSPLOWO2_02_FULL_40_13b	Curtissbacteria,Microgenomates,CPR,Bacteria,Prokaryote	0.976744	0	Yes	https://ggkbase.berkeley.edu
Candidatus Azambacteria bacterium RBG_16_47_10	Azambacteria,Parcubacteria,CPR,Bacteria,Prokaryote	0.906977	0	Yes	https://ggkbase.berkeley.edu
Sulfuricurvum sp. RIFCSPLOWO2_02_FULL_43_45	Epsilonproteobacteria,non-CPR-Bacteria,Bacteria,Prokaryote	0.823529	0	No	https://ggkbase.berkeley.edu
GWF2_OD1_35_66	Nomurabacteria,Parcubacteria,CPR,Bacteria,Prokaryote	0.930233	0.0232558	Yes	https://ggkbase.berkeley.edu
Candidatus Peribacteria bacterium RIFCSPHIGHO2_12_FULL_54_10	Peregrinibacteria,CPR,Bacteria,Prokaryote	0.953488	0	Yes	https://ggkbase.berkeley.edu
Candidatus Amesbacteria bacterium RIFCSPLOWO2_01_FULL_48_50	Amesbacteria,Microgenomates,CPR,Bacteria,Prokaryote	0.883721	0	Yes	https://ggkbase.berkeley.edu
Omnitrophica WOR_2 bacterium RIFCSPHIGHO2_02_FULL_67_20	Omnitrophica,non-CPR-Bacteria,Bacteria,Prokaryote	0.803922	0	Yes	https://ggkbase.berkeley.edu
candidate division WOR-1 bacterium RIFOXYB2_FULL_46_45	WOR-1,non-CPR-Bacteria,Bacteria,Prokaryote	0.960784	0	Yes	https://ggkbase.berkeley.edu
CG1_02_FULL_Wolfebacteria_OD1_39_135_curated	Wolfebacteria,Parcubacteria,CPR,Bacteria,Prokaryote	0.930233	0	Yes	https://ggkbase.berkeley.edu
Candidatus Staskawiczbacteria bacterium RIFCSPLOWO2_12_FULL_37_15	Staskawiczbacteria,Parcubacteria,CPR,Bacteria,Prokaryote	0.813953	0	Yes	https://ggkbase.berkeley.edu
Bacteroidetes bacterium RIFCSPLOWO2_12_FULL_35_15	Bacteroidetes,non-CPR-Bacteria,Bacteria,Prokaryote	1	0	Yes	https://ggkbase.berkeley.edu
GWF1_WS6_36_8	WS6,CPR,Bacteria,Prokaryote	0.72093	0.0465116	Yes	https://ggkbase.berkeley.edu
Candidatus Magasanikbacteria bacterium RIFCSPLOWO2_12_FULL_43_12	Magasanikbacteria,Parcubacteria,CPR,Bacteria,Prokaryote	0.976744	0	Yes	https://ggkbase.berkeley.edu
Ignavibacteria bacterium GWC2_56_12	Ignavibacteria,non-CPR-Bacteria,Bacteria,Prokaryote	0.901961	0.0196078	No	https://ggkbase.berkeley.edu
x-PER_GWF2_33_10	Peregrinibacteria,CPR,Bacteria,Prokaryote	1	0.0232558	Yes	https://ggkbase.berkeley.edu
Candidatus Berkelbacteria bacterium RIFCSPHIGHO2_01_FULL_50_36	Berkelbacteria,CPR,Bacteria,Prokaryote	0.930233	0	Yes	https://ggkbase.berkeley.edu
Candidatus Roizmanbacteria bacterium RIFCSPLOWO2_02_FULL_43_10	Roizmanbacteria,Microgenomates,CPR,Bacteria,Prokaryote	0.883721	0	Yes	https://ggkbase.berkeley.edu
GWF2_OD1_44_8_partial	Unknown,Parcubacteria,CPR,Bacteria,Prokaryote	0.813953	0.0697674	Yes	https://ggkbase.berkeley.edu
Acidobacteria bacterium RIFCSPLOWO2_12_FULL_54_10	Acidobacteria,non-CPR-Bacteria,Bacteria,Prokaryote	0.941176	0	Yes	https://ggkbase.berkeley.edu
CG1_02_FULL_novel_Bacteria_37_195_curated	Elusimicrobia,non-CPR-Bacteria,Bacteria,Prokaryote	0.411765	0	No	https://ggkbase.berkeley.edu
Candidatus Curtissbacteria bacterium RIFCSPHIGHO2_01_FULL_41_13	Curtissbacteria,Microgenomates,CPR,Bacteria,Prokaryote	0.860465	0.0465116	Yes	https://ggkbase.berkeley.edu
CG2_30_FULL_Zetaproteobacteria_46_52_curated	Zetaproteobacteria,non-CPR-Bacteria,Bacteria,Prokaryote	0.980392	0	Yes	https://ggkbase.berkeley.edu
GWF1_OD1_38_22	Falkowbacteria,Parcubacteria,CPR,Bacteria,Prokaryote	1	0.0232558	Yes	https://ggkbase.berkeley.edu
Gammaproteobacteria bacterium RIFCSPLOWO2_12_47_11	Gammaproteobacteria,non-CPR-Bacteria,Bacteria,Prokaryote	0.941176	0	Yes	https://ggkbase.berkeley.edu
Bacteroidetes bacterium GWC2_46_850	Bacteroidetes,non-CPR-Bacteria,Bacteria,Prokaryote	1	0	Yes	https://ggkbase.berkeley.edu
Bacteroidetes bacterium GWF2_41_31	Bacteroidetes,non-CPR-Bacteria,Bacteria,Prokaryote	1	0	Yes	https://ggkbase.berkeley.edu
GWF2_OD1_39_8	Unknown,Parcubacteria,CPR,Bacteria,Prokaryote	0.837209	0.0930233	Yes	https://ggkbase.berkeley.edu
Candidatus Peribacteria bacterium RIFCSPHIGHO2_02_FULL_51_15	Peregrinibacteria,CPR,Bacteria,Prokaryote	0.953488	0.0232558	Yes	https://ggkbase.berkeley.edu
GWF2_OD1_46_32	Azambacteria,Parcubacteria,CPR,Bacteria,Prokaryote	0.860465	0.0465116	Yes	https://ggkbase.berkeley.edu
GWD2_OD1_38_7	Moranbacteria,Parcubacteria,CPR,Bacteria,Prokaryote	0.790698	0.0232558	Yes	https://ggkbase.berkeley.edu
Candidatus Amesbacteria bacterium RIFCSPLOWO2_01_FULL_47_33	Amesbacteria,Microgenomates,CPR,Bacteria,Prokaryote	0.837209	0	Yes	https://ggkbase.berkeley.edu
Candidatus Daviesbacteria bacterium RIFCSPHIGHO2_02_FULL_43_12	Daviesbacteria,Microgenomates,CPR,Bacteria,Prokaryote	0.976744	0	Yes	https://ggkbase.berkeley.edu
Candidatus Magasanikbacteria bacterium RIFOXYC2_FULL_42_28	Magasanikbacteria,Parcubacteria,CPR,Bacteria,Prokaryote	0.976744	0	Yes	https://ggkbase.berkeley.edu
Gammaproteobacteria bacterium RIFCSPLOWO2_12_FULL_47_76	Gammaproteobacteria,non-CPR-Bacteria,Bacteria,Prokaryote	0.72549	0	No	https://ggkbase.berkeley.edu
Actinobacteria bacterium RBG_16_67_15	Actinobacteria,non-CPR-Bacteria,Bacteria,Prokaryote	0.960784	0.0392157	Yes	https://ggkbase.berkeley.edu
Lentisphaerae bacterium GWF2_38_69	Lentisphaerae,non-CPR-Bacteria,Bacteria,Prokaryote	0.960784	0	Yes	https://ggkbase.berkeley.edu
Chloroflexi bacterium RBG_13_51_52	Chloroflexi,non-CPR-Bacteria,Bacteria,Prokaryote	0.862745	0.0196078	Yes	https://ggkbase.berkeley.edu
Lentisphaerae bacterium GWF2_44_16	Lentisphaerae,non-CPR-Bacteria,Bacteria,Prokaryote	0.960784	0.0196078	Yes	https://ggkbase.berkeley.edu
Burkholderiales bacterium GWF1_66_17	Betaproteobacteria,non-CPR-Bacteria,Bacteria,Prokaryote	1	0	Yes	https://ggkbase.berkeley.edu
Candidatus Taylorbacteria bacterium RIFCSPLOWO2_02_FULL_44_35	Taylorbacteria,Parcubacteria,CPR,Bacteria,Prokaryote	0.883721	0.0232558	Yes	https://ggkbase.berkeley.edu
CG1_02_FULL_Cand_Altiarchaeum_hamiconexum_SM1_33_652_curated	Euryarchaeota,non-DPANN-Archaea,Archaea,Prokaryote	0.947368	0.0526316	No	https://ggkbase.berkeley.edu
Burkholderiales bacterium RIFCSPHIGHO2_12_FULL_63_20	Betaproteobacteria,non-CPR-Bacteria,Bacteria,Prokaryote	0.862745	0	No	https://ggkbase.berkeley.edu
Candidatus Levybacteria bacterium RIFCSPHIGHO2_02_FULL_37_13	Levybacteria,Microgenomates,CPR,Bacteria,Prokaryote	0.953488	0	Yes	https://ggkbase.berkeley.edu
Deltaproteobacteria bacterium RIFCSPHIGHO2_02_FULL_44_53	Deltaproteobacteria,non-CPR-Bacteria,Bacteria,Prokaryote	1	0.0196078	Yes	https://ggkbase.berkeley.edu
Acidobacteria bacterium RIFCSPLOWO2_02_FULL_68_18	Acidobacteria,non-CPR-Bacteria,Bacteria,Prokaryote	0.941176	0.0392157	No	https://ggkbase.berkeley.edu
candidate division WOR-1 bacterium RIFCSPHIGHO2_01_FULL_53_15	WOR-1,non-CPR-Bacteria,Bacteria,Prokaryote	0.980392	0	Yes	https://ggkbase.berkeley.edu
Candidatus Yanofskybacteria bacterium RIFCSPHIGHO2_02_FULL_43_17	Yanofskybacteria,Parcubacteria,CPR,Bacteria,Prokaryote	0.976744	0.0232558	Yes	https://ggkbase.berkeley.edu
Candidatus Zambryskibacteria bacterium RIFCSPLOWO2_02_FULL_51_21	Zambryskibacteria,Parcubacteria,CPR,Bacteria,Prokaryote	1	0.0232558	Yes	https://ggkbase.berkeley.edu
Burkholderiales bacterium RIFCSPLOWO2_02_FULL_66_35	Betaproteobacteria,non-CPR-Bacteria,Bacteria,Prokaryote	0.941176	0.0392157	No	https://ggkbase.berkeley.edu
Ignavibacteria bacterium RBG_16_35_7	Ignavibacteria,non-CPR-Bacteria,Bacteria,Prokaryote	0.823529	0	No	https://ggkbase.berkeley.edu
CG1_02_SUB10_CPR_48_40_curated	Unknown,Parcubacteria,CPR,Bacteria,Prokaryote	0.930233	0	Yes	https://ggkbase.berkeley.edu
GWA1_OD1_47_8	Unknown,Parcubacteria,CPR,Bacteria,Prokaryote	0.837209	0.0232558	Yes	https://ggkbase.berkeley.edu
Candidatus Roizmanbacteria bacterium RIFCSPHIGHO2_01_FULL_38_15	Roizmanbacteria,Microgenomates,CPR,Bacteria,Prokaryote	0.883721	0	Yes	https://ggkbase.berkeley.edu
Candidatus Vogelbacteria bacterium RIFOXYD1_FULL_46_19	Vogelbacteria,Parcubacteria,CPR,Bacteria,Prokaryote	0.976744	0.0232558	Yes	https://ggkbase.berkeley.edu
GWA1_OP11_34_41	Woesebacteria,Microgenomates,CPR,Bacteria,Prokaryote	1	0	Yes	https://ggkbase.berkeley.edu
Tenericutes bacterium RIFOXYD2_FULL_35_11	Tenericutes,non-CPR-Bacteria,Bacteria,Prokaryote	1	0	Yes	https://ggkbase.berkeley.edu
Pseudomonadales bacterium RIFCSPLOWO2_12_59_9	Gammaproteobacteria,non-CPR-Bacteria,Bacteria,Prokaryote	0.764706	0.0196078	Yes	https://ggkbase.berkeley.edu
Candidatus Ryanbacteria bacterium RIFCSPLOWO2_12_FULL_44_26	Ryanbacteria,Parcubacteria,CPR,Bacteria,Prokaryote	1	0	Yes	https://ggkbase.berkeley.edu
GWA2_OP11_var_36_13	Levybacteria,Microgenomates,CPR,Bacteria,Prokaryote	0.790698	0	Yes	https://ggkbase.berkeley.edu
Candidatus Daviesbacteria bacterium RIFCSPHIGHO2_02_FULL_40_16	Daviesbacteria,Microgenomates,CPR,Bacteria,Prokaryote	0.976744	0	Yes	https://ggkbase.berkeley.edu
Deltaproteobacteria bacterium RBG_19FT_COMBO_46_9	Deltaproteobacteria,non-CPR-Bacteria,Bacteria,Prokaryote	0.745098	0.0392157	Yes	https://ggkbase.berkeley.edu
GWC1_OP11_42_9	Woesebacteria,Microgenomates,CPR,Bacteria,Prokaryote	0.976744	0.0232558	Yes	https://ggkbase.berkeley.edu
GW2011_AR15	Woesearchaeota,DPANN,Archaea,Prokaryote	0	0	No	https://ggkbase.berkeley.edu
Candidatus Harrisonbacteria bacterium RIFCSPLOWO2_01_FULL_44_18	Wolfebacteria,Parcubacteria,CPR,Bacteria,Prokaryote	1	0	Yes	https://ggkbase.berkeley.edu
Candidatus Saccharibacteria bacterium RIFCSPHIGHO2_12_FULL_44_22	Candidatus Saccharibacteria,CPR,Bacteria,Prokaryote	1	0.0232558	Yes	https://ggkbase.berkeley.edu
Candidatus Zambryskibacteria bacterium RIFCSPLOWO2_01_FULL_47_14	Zambryskibacteria,Parcubacteria,CPR,Bacteria,Prokaryote	0.837209	0	Yes	https://ggkbase.berkeley.edu
Candidatus Nomurabacteria bacterium RIFCSPLOWO2_01_FULL_43_15	Nomurabacteria,Parcubacteria,CPR,Bacteria,Prokaryote	0.930233	0.0232558	Yes	https://ggkbase.berkeley.edu
GWC1_OP11_43_10_partial	Woesebacteria,Microgenomates,CPR,Bacteria,Prokaryote	0.837209	0.0465116	Yes	https://ggkbase.berkeley.edu
Candidatus Nealsonbacteria bacterium RBG_13_36_15	Nealsonbacteria,Parcubacteria,CPR,Bacteria,Prokaryote	0.906977	0	Yes	https://ggkbase.berkeley.edu
Candidatus Peribacteria bacterium RIFCSPLOWO2_12_FULL_53_10	Peregrinibacteria,CPR,Bacteria,Prokaryote	0.976744	0	Yes	https://ggkbase.berkeley.edu
Candidatus Nealsonbacteria bacterium RIFCSPLOWO2_02_FULL_38_63	Nealsonbacteria,Parcubacteria,CPR,Bacteria,Prokaryote	0.813953	0	Yes	https://ggkbase.berkeley.edu
GWB2_OD1_40_8_partial	Unknown,Parcubacteria,CPR,Bacteria,Prokaryote	0.674419	0.0232558	No	https://ggkbase.berkeley.edu
Candidatus Peribacteria bacterium RIFCSPHIGHO2_01_FULL_49_38	Peregrinibacteria,CPR,Bacteria,Prokaryote	0.976744	0.0232558	Yes	https://ggkbase.berkeley.edu
GWA2_OP11_42_7	Daviesbacteria,Microgenomates,CPR,Bacteria,Prokaryote	0.860465	0	Yes	https://ggkbase.berkeley.edu
Candidatus Curtissbacteria bacterium RIFOXYC1_FULL_41_36	Curtissbacteria,Microgenomates,CPR,Bacteria,Prokaryote	0.976744	0	Yes	https://ggkbase.berkeley.edu
Candidatus Daviesbacteria bacterium RIFCSPHIGHO2_02_FULL_39_41	Daviesbacteria,Microgenomates,CPR,Bacteria,Prokaryote	0.953488	0	Yes	https://ggkbase.berkeley.edu
Candidatus Buchananbacteria bacterium RIFCSPHIGHO2_01_FULL_46_12	Falkowbacteria,Parcubacteria,CPR,Bacteria,Prokaryote	0.860465	0	Yes	https://ggkbase.berkeley.edu
Candidatus Yanofskybacteria bacterium RIFCSPHIGHO2_01_FULL_43_32	Yanofskybacteria,Parcubacteria,CPR,Bacteria,Prokaryote	1	0	Yes	https://ggkbase.berkeley.edu
Deltaproteobacteria bacterium RBG_16_54_11	Deltaproteobacteria,non-CPR-Bacteria,Bacteria,Prokaryote	0.980392	0.0392157	Yes	https://ggkbase.berkeley.edu
candidate division WOR-1 bacterium RIFCSPHIGHO2_02_FULL_45_12	WOR-1,non-CPR-Bacteria,Bacteria,Prokaryote	0.921569	0.0196078	No	https://ggkbase.berkeley.edu
Candidatus Falkowbacteria bacterium RIFCSPHIGHO2_02_FULL_45_15	Falkowbacteria,Parcubacteria,CPR,Bacteria,Prokaryote	0.930233	0	Yes	https://ggkbase.berkeley.edu
GWF2_OD1_43_8	Nomurabacteria,Parcubacteria,CPR,Bacteria,Prokaryote	0.860465	0.0465116	Yes	https://ggkbase.berkeley.edu
Candidatus Nomurabacteria bacterium RIFCSPHIGHO2_02_FULL_41_18	Nomurabacteria,Parcubacteria,CPR,Bacteria,Prokaryote	1	0	Yes	https://ggkbase.berkeley.edu
GWC1_OP11_43_11	Gottesmanbacteria,Microgenomates,CPR,Bacteria,Prokaryote	0.930233	0.0465116	Yes	https://ggkbase.berkeley.edu
CG1_02_FULL_Proteobacteria_64_396_curated	Unknown,non-CPR-Bacteria,Bacteria,Prokaryote	0.980392	0	Yes	https://ggkbase.berkeley.edu
Chloroflexi bacterium RBG_16_52_11	Chloroflexi,non-CPR-Bacteria,Bacteria,Prokaryote	0.862745	0	Yes	https://ggkbase.berkeley.edu
Candidatus Kerfeldbacteria bacterium RIFCSPLOWO2_12_FULL_43_9	Kerfeldbacteria,Parcubacteria,CPR,Bacteria,Prokaryote	1	0	Yes	https://ggkbase.berkeley.edu
Candidatus Zambryskibacteria bacterium RIFCSPHIGHO2_12_FULL_39_47	Zambryskibacteria,Parcubacteria,CPR,Bacteria,Prokaryote	0.930233	0.0232558	Yes	https://ggkbase.berkeley.edu
Gallionellales bacterium GWE2_58_10	Betaproteobacteria,non-CPR-Bacteria,Bacteria,Prokaryote	0.823529	0.0196078	Yes	https://ggkbase.berkeley.edu
Candidatus Terrybacteria bacterium RIFCSPLOWO2_01_FULL_48_14	Terrybacteria,Parcubacteria,CPR,Bacteria,Prokaryote	0.976744	0	Yes	https://ggkbase.berkeley.edu
Alphaproteobacteria bacterium GWC2_42_16	Alphaproteobacteria,non-CPR-Bacteria,Bacteria,Prokaryote	0.960784	0	No	https://ggkbase.berkeley.edu
Burkholderiales bacterium RIFCSPHIGHO2_12_FULL_69_20	Betaproteobacteria,non-CPR-Bacteria,Bacteria,Prokaryote	1	0.0196078	Yes	https://ggkbase.berkeley.edu
Lentisphaerae bacterium RIFOXYB12_FULL_60_10	Lentisphaerae,non-CPR-Bacteria,Bacteria,Prokaryote	0.941176	0.0196078	Yes	https://ggkbase.berkeley.edu
Elusimicrobia bacterium GWC2_64_44	Elusimicrobia,non-CPR-Bacteria,Bacteria,Prokaryote	0.803922	0	Yes	https://ggkbase.berkeley.edu
CG1_02_FULL_Rhodobacter_66_167_curated	Alphaproteobacteria,non-CPR-Bacteria,Bacteria,Prokaryote	0.764706	0	No	https://ggkbase.berkeley.edu
Candidatus Azambacteria bacterium RIFCSPLOWO2_01_FULL_46_26	Azambacteria,Parcubacteria,CPR,Bacteria,Prokaryote	1	0	Yes	https://ggkbase.berkeley.edu
Candidatus Lambdaproteobacteria bacterium RIFOXYD2_FULL_50_16	Lambdaproteobacteria,non-CPR-Bacteria,Bacteria,Prokaryote	1	0	Yes	https://ggkbase.berkeley.edu
Candidatus Moranbacteria bacterium RIFOXYD1_FULL_44_12	Moranbacteria,Parcubacteria,CPR,Bacteria,Prokaryote	1	0.0232558	Yes	https://ggkbase.berkeley.edu
Candidatus Bathyarchaeota archaeon RBG_16_48_13	Bathyarchaeota,non-DPANN-Archaea,Archaea,Prokaryote	0.894737	0.0263158	Yes	https://ggkbase.berkeley.edu
GWA2_OP11_34_18_partial	Roizmanbacteria,Microgenomates,CPR,Bacteria,Prokaryote	0.744186	0.0232558	Yes	https://ggkbase.berkeley.edu
Chloroflexi bacterium GWC2_49_37	Chloroflexi,non-CPR-Bacteria,Bacteria,Prokaryote	0.960784	0.0196078	Yes	https://ggkbase.berkeley.edu
Candidatus Yanofskybacteria bacterium RIFOXYC2_FULL_44_13	Yanofskybacteria,Parcubacteria,CPR,Bacteria,Prokaryote	1	0	Yes	https://ggkbase.berkeley.edu
Deltaproteobacteria bacterium RBG_16_58_17	Deltaproteobacteria,non-CPR-Bacteria,Bacteria,Prokaryote	0.960784	0	No	https://ggkbase.berkeley.edu
Planctomycetes bacterium RBG_16_59_8	Planctomycetes,non-CPR-Bacteria,Bacteria,Prokaryote	0.803922	0.0196078	Yes	https://ggkbase.berkeley.edu
Omnitrophica WOR_2 bacterium RIFOXYB2_FULL_45_11	Omnitrophica,non-CPR-Bacteria,Bacteria,Prokaryote	0.745098	0.0392157	Yes	https://ggkbase.berkeley.edu
Candidatus Moranbacteria bacterium RIFOXYA2_FULL_43_15	Moranbacteria,Parcubacteria,CPR,Bacteria,Prokaryote	0.976744	0.0465116	Yes	https://ggkbase.berkeley.edu
Candidatus Kaiserbacteria bacterium RIFCSPHIGHO2_01_FULL_54_36b	Kaiserbacteria,Parcubacteria,CPR,Bacteria,Prokaryote	0.930233	0.0465116	Yes	https://ggkbase.berkeley.edu
Candidatus Wolfebacteria bacterium RIFCSPLOWO2_01_FULL_47_17b	Wolfebacteria,Parcubacteria,CPR,Bacteria,Prokaryote	1	0	Yes	https://ggkbase.berkeley.edu
Candidatus Peribacteria bacterium RIFCSPHIGHO2_02_FULL_53_20	Peregrinibacteria,CPR,Bacteria,Prokaryote	0.883721	0	Yes	https://ggkbase.berkeley.edu
Bacteroidetes bacterium RBG_19FT_COMBO_42_10	Bacteroidetes,non-CPR-Bacteria,Bacteria,Prokaryote	0.901961	0	Yes	https://ggkbase.berkeley.edu
Omnitrophica WOR_2 bacterium RIFOXYA2_FULL_38_17	Omnitrophica,non-CPR-Bacteria,Bacteria,Prokaryote	0.941176	0	No	https://ggkbase.berkeley.edu
Candidatus Roizmanbacteria bacterium RIFCSPHIGHO2_12_FULL_44_10	Roizmanbacteria,Microgenomates,CPR,Bacteria,Prokaryote	0.767442	0.0232558	Yes	https://ggkbase.berkeley.edu
Candidatus Roizmanbacteria bacterium RIFCSPLOWO2_01_FULL_37_16	Roizmanbacteria,Microgenomates,CPR,Bacteria,Prokaryote	0.906977	0.0465116	Yes	https://ggkbase.berkeley.edu
GWC1_OP11_40_19	Levybacteria,Microgenomates,CPR,Bacteria,Prokaryote	0.953488	0	Yes	https://ggkbase.berkeley.edu
Bacteroidetes bacterium GWE2_39_28	Bacteroidetes,non-CPR-Bacteria,Bacteria,Prokaryote	1	0	No	https://ggkbase.berkeley.edu
GWA2_OD1_47_21_part	Unknown,Parcubacteria,CPR,Bacteria,Prokaryote	0.930233	0.0465116	Yes	https://ggkbase.berkeley.edu
GWC1_OD1_45_14	Unknown,Parcubacteria,CPR,Bacteria,Prokaryote	0.906977	0	Yes	https://ggkbase.berkeley.edu
Omnitrophica WOR_2 bacterium GWF2_43_52	Omnitrophica,non-CPR-Bacteria,Bacteria,Prokaryote	0.941176	0	Yes	https://ggkbase.berkeley.edu
Clostridiales bacterium GWD2_32_19	Firmicutes,non-CPR-Bacteria,Bacteria,Prokaryote	0.960784	0.0196078	Yes	https://ggkbase.berkeley.edu
Bacteroidetes bacterium GWE2_29_8	Bacteroidetes,non-CPR-Bacteria,Bacteria,Prokaryote	1	0.0196078	No	https://ggkbase.berkeley.edu
Candidatus Ryanbacteria bacterium RIFCSPHIGHO2_12_FULL_44_20	Ryanbacteria,Parcubacteria,CPR,Bacteria,Prokaryote	1	0	Yes	https://ggkbase.berkeley.edu
Acidobacteria bacterium RBG_13_68_16	Acidobacteria,non-CPR-Bacteria,Bacteria,Prokaryote	0.980392	0.0392157	Yes	https://ggkbase.berkeley.edu
Candidatus Taylorbacteria bacterium RIFCSPLOWO2_01_FULL_44_26	Yanofskybacteria,Parcubacteria,CPR,Bacteria,Prokaryote	0.860465	0.0232558	Yes	https://ggkbase.berkeley.edu
CG2_30_FULL_Dehalococcoidia_46_19_curated	Chloroflexi,non-CPR-Bacteria,Bacteria,Prokaryote	0.862745	0	Yes	https://ggkbase.berkeley.edu
GWD2_OD1_46_48	Azambacteria,Parcubacteria,CPR,Bacteria,Prokaryote	0.72093	0.0465116	Yes	https://ggkbase.berkeley.edu
Candidatus Spechtbacteria bacterium RIFCSPLOWO2_01_FULL_38_20	Spechtbacteria,Parcubacteria,CPR,Bacteria,Prokaryote	0.930233	0.0232558	Yes	https://ggkbase.berkeley.edu
candidate division WWE3 bacterium RIFOXYA2_FULL_46_9	WWE3,CPR,Bacteria,Prokaryote	1	0	Yes	https://ggkbase.berkeley.edu
Candidatus Raymondbacteria bacterium RIFOXYA1_FULL_49_35	Raymondbacteria,non-CPR-Bacteria,Bacteria,Prokaryote	0.980392	0.0196078	Yes	https://ggkbase.berkeley.edu
GWF2_OD1_40_69	Unknown,Parcubacteria,CPR,Bacteria,Prokaryote	1	0	Yes	https://ggkbase.berkeley.edu
Candidatus Giovannonibacteria bacterium RIFCSPHIGHO2_01_FULL_43_140	Giovannonibacteria,Parcubacteria,CPR,Bacteria,Prokaryote	0.906977	0	Yes	https://ggkbase.berkeley.edu
Candidatus Wolfebacteria bacterium RIFCSPLOWO2_01_FULL_38_11	Wolfebacteria,Parcubacteria,CPR,Bacteria,Prokaryote	1	0.0232558	Yes	https://ggkbase.berkeley.edu
Candidatus Wildermuthbacteria bacterium RIFCSPLOWO2_12_FULL_40_9	Wildermuthbacteria,Parcubacteria,CPR,Bacteria,Prokaryote	0.883721	0.0232558	Yes	https://ggkbase.berkeley.edu
Candidatus Gottesmanbacteria bacterium RIFCSPHIGHO2_01_FULL_47_48	Gottesmanbacteria,Microgenomates,CPR,Bacteria,Prokaryote	0.813953	0	Yes	https://ggkbase.berkeley.edu
GWC1_OP11_46_24	Amesbacteria,Microgenomates,CPR,Bacteria,Prokaryote	0.953488	0	Yes	https://ggkbase.berkeley.edu
Candidatus Staskawiczbacteria bacterium RIFCSPLOWO2_02_FULL_39_8	Staskawiczbacteria,Parcubacteria,CPR,Bacteria,Prokaryote	0.930233	0.0697674	Yes	https://ggkbase.berkeley.edu
Candidatus Gottesmanbacteria bacterium RIFCSPLOWO2_01_FULL_48_11	Gottesmanbacteria,Microgenomates,CPR,Bacteria,Prokaryote	0.883721	0.0697674	Yes	https://ggkbase.berkeley.edu
CG2_30_FULL_Fibrobacteres_45_31_curated	Fibrobacteria,non-CPR-Bacteria,Bacteria,Prokaryote	0.882353	0	Yes	https://ggkbase.berkeley.edu
Candidatus Nomurabacteria bacterium RIFCSPLOWO2_01_FULL_41_12	Nomurabacteria,Parcubacteria,CPR,Bacteria,Prokaryote	0.976744	0	Yes	https://ggkbase.berkeley.edu
Bdellovibrionales bacterium RIFOXYD1_FULL_39_84	Deltaproteobacteria,non-CPR-Bacteria,Bacteria,Prokaryote	0.980392	0	No	https://ggkbase.berkeley.edu
Candidatus Nealsonbacteria bacterium RIFCSPLOWO2_01_FULL_43_36	Nealsonbacteria,Parcubacteria,CPR,Bacteria,Prokaryote	0.883721	0.0232558	Yes	https://ggkbase.berkeley.edu
Spirochaetes bacterium GWF1_60_12	Spirochaetes,non-CPR-Bacteria,Bacteria,Prokaryote	0.980392	0	No	https://ggkbase.berkeley.edu
CG1_02_FULL_Collierbacteria_OP11_44_10_curated	Collierbacteria,Microgenomates,CPR,Bacteria,Prokaryote	0.906977	0	Yes	https://ggkbase.berkeley.edu
Candidatus Harrisonbacteria bacterium RIFCSPHIGHO2_01_FULL_44_13	Wolfebacteria,Parcubacteria,CPR,Bacteria,Prokaryote	0.930233	0	Yes	https://ggkbase.berkeley.edu
Candidatus Roizmanbacteria bacterium RIFOXYC1_FULL_41_16	Roizmanbacteria,Microgenomates,CPR,Bacteria,Prokaryote	0.976744	0	Yes	https://ggkbase.berkeley.edu
Candidatus Nomurabacteria bacterium RIFCSPHIGHO2_01_FULL_39_220	Nomurabacteria,Parcubacteria,CPR,Bacteria,Prokaryote	0.976744	0	Yes	https://ggkbase.berkeley.edu
Candidatus Kaiserbacteria bacterium RIFCSPLOWO2_02_FULL_55_12	Kaiserbacteria,Parcubacteria,CPR,Bacteria,Prokaryote	0.906977	0.0232558	Yes	https://ggkbase.berkeley.edu
Omnitrophica WOR_2 bacterium RIFCSPHIGHO2_01_FULL_49_10	Omnitrophica,non-CPR-Bacteria,Bacteria,Prokaryote	0.745098	0.0196078	No	https://ggkbase.berkeley.edu
Bacteroidetes bacterium RIFOXYA12_FULL_33_9	Bacteroidetes,non-CPR-Bacteria,Bacteria,Prokaryote	0.803922	0.0196078	No	https://ggkbase.berkeley.edu
Candidatus Levybacteria bacterium RIFCSPHIGHO2_02_FULL_40_18	Levybacteria,Microgenomates,CPR,Bacteria,Prokaryote	0.976744	0	Yes	https://ggkbase.berkeley.edu
Burkholderiales bacterium RIFCSPLOWO2_12_67_14	Betaproteobacteria,non-CPR-Bacteria,Bacteria,Prokaryote	1	0	No	https://ggkbase.berkeley.edu
GWA1_OP11_40_45_partial	Woesebacteria,Microgenomates,CPR,Bacteria,Prokaryote	0.674419	0	No	https://ggkbase.berkeley.edu
Candidatus Adlerbacteria bacterium RIFOXYD1_FULL_48_8	Adlerbacteria,Parcubacteria,CPR,Bacteria,Prokaryote	0.976744	0.0232558	Yes	https://ggkbase.berkeley.edu
Candidatus Wildermuthbacteria bacterium RIFCSPLOWO2_01_FULL_47_18	Wildermuthbacteria,Parcubacteria,CPR,Bacteria,Prokaryote	0.790698	0	Yes	https://ggkbase.berkeley.edu
Alphaproteobacteria bacterium RIFCSPHIGHO2_02_FULL_46_13	Alphaproteobacteria,non-CPR-Bacteria,Bacteria,Prokaryote	0.960784	0.0392157	Yes	https://ggkbase.berkeley.edu
Bdellovibrionales bacterium RIFOXYD1_FULL_44_7	Deltaproteobacteria,non-CPR-Bacteria,Bacteria,Prokaryote	0.764706	0.0196078	Yes	https://ggkbase.berkeley.edu
Chlamydiae bacterium RIFCSPHIGHO2_02_FULL_49_29	Chlamydiae,non-CPR-Bacteria,Bacteria,Prokaryote	0.882353	0	No	https://ggkbase.berkeley.edu
Nitrospirae bacterium RIFCSPLOWO2_02_FULL_62_14	Nitrospirae,non-CPR-Bacteria,Bacteria,Prokaryote	0.980392	0	Yes	https://ggkbase.berkeley.edu
Candidatus Komeilibacteria bacterium RIFOXYD1_FULL_37_29	Komeilibacteria,Parcubacteria,CPR,Bacteria,Prokaryote	1	0	Yes	https://ggkbase.berkeley.edu
Candidatus Lloydbacteria bacterium RIFOXYC12_FULL_46_25	Lloydbacteria,Parcubacteria,CPR,Bacteria,Prokaryote	0.930233	0.0465116	Yes	https://ggkbase.berkeley.edu
Candidatus Daviesbacteria bacterium RIFCSPHIGHO2_01_FULL_40_11	Daviesbacteria,Microgenomates,CPR,Bacteria,Prokaryote	0.976744	0	Yes	https://ggkbase.berkeley.edu
GWC1_OP11_37_12	Roizmanbacteria,Microgenomates,CPR,Bacteria,Prokaryote	0.953488	0	Yes	https://ggkbase.berkeley.edu
Candidatus Peregrinibacteria bacterium RIFOXYA12_FULL_33_12	Peregrinibacteria,CPR,Bacteria,Prokaryote	1	0.0232558	Yes	https://ggkbase.berkeley.edu
Candidatus Magasanikbacteria bacterium RIFOXYA2_FULL_40_20	Magasanikbacteria,Parcubacteria,CPR,Bacteria,Prokaryote	0.883721	0.0232558	Yes	https://ggkbase.berkeley.edu
Candidatus Ryanbacteria bacterium RIFCSPLOWO2_02_FULL_44_40	Ryanbacteria,Parcubacteria,CPR,Bacteria,Prokaryote	1	0	Yes	https://ggkbase.berkeley.edu
Acidobacteria bacterium RIFCSPLOWO2_12_FULL_67_14	Acidobacteria,non-CPR-Bacteria,Bacteria,Prokaryote	0.960784	0.0196078	No	https://ggkbase.berkeley.edu
Bacteroidetes bacterium GWF2_33_16	Bacteroidetes,non-CPR-Bacteria,Bacteria,Prokaryote	1	0	No	https://ggkbase.berkeley.edu
Bdellovibrionales bacterium RIFOXYC2_FULL_39_8	Deltaproteobacteria,non-CPR-Bacteria,Bacteria,Prokaryote	0.921569	0.0784314	No	https://ggkbase.berkeley.edu
Candidatus Yanofskybacteria bacterium RIFCSPLOWO2_01_FULL_44_88	Yanofskybacteria,Parcubacteria,CPR,Bacteria,Prokaryote	0.976744	0	Yes	https://ggkbase.berkeley.edu
GWC1_OD1_40_13	Unknown,Parcubacteria,CPR,Bacteria,Prokaryote	0.744186	0.0697674	Yes	https://ggkbase.berkeley.edu
Omnitrophica WOR_2 bacterium RIFOXYC2_FULL_38_12	Omnitrophica,non-CPR-Bacteria,Bacteria,Prokaryote	0.941176	0.0196078	Yes	https://ggkbase.berkeley.edu
Omnitrophica WOR_2 bacterium RIFCSPHIGHO2_02_FULL_45_21	Omnitrophica,non-CPR-Bacteria,Bacteria,Prokaryote	0.901961	0.0392157	Yes	https://ggkbase.berkeley.edu
CG2_30_FULL_WS6_42_18_curated	WS6,CPR,Bacteria,Prokaryote	0.767442	0	Yes	https://ggkbase.berkeley.edu
candidate division WWE3 bacterium RIFOXYA2_FULL_43_12	WWE3,CPR,Bacteria,Prokaryote	0.837209	0	Yes	https://ggkbase.berkeley.edu
Candidatus Nomurabacteria bacterium RIFCSPLOWO2_12_FULL_41_10	Nomurabacteria,Parcubacteria,CPR,Bacteria,Prokaryote	0.976744	0	Yes	https://ggkbase.berkeley.edu
Bdellovibrionales bacterium GWA1_52_35	Deltaproteobacteria,non-CPR-Bacteria,Bacteria,Prokaryote	0.980392	0	Yes	https://ggkbase.berkeley.edu
GWE1_WWE3_ACD25_44_51	WWE3,CPR,Bacteria,Prokaryote	0.976744	0	Yes	https://ggkbase.berkeley.edu
Desulfobacula sp. GWF2_41_7	Deltaproteobacteria,non-CPR-Bacteria,Bacteria,Prokaryote	0.823529	0	No	https://ggkbase.berkeley.edu
Candidatus Gottesmanbacteria bacterium RIFCSPLOWO2_01_FULL_46_9	Gottesmanbacteria,Microgenomates,CPR,Bacteria,Prokaryote	0.860465	0	Yes	https://ggkbase.berkeley.edu
Deltaproteobacteria bacterium GWB2_42_7	Deltaproteobacteria,non-CPR-Bacteria,Bacteria,Prokaryote	0.745098	0.0196078	No	https://ggkbase.berkeley.edu
GWE2_OD1_37_8	Unknown,Parcubacteria,CPR,Bacteria,Prokaryote	0.837209	0	Yes	https://ggkbase.berkeley.edu
Candidatus Buchananbacteria bacterium RIFCSPLOWO2_01_FULL_39_33	Falkowbacteria,Parcubacteria,CPR,Bacteria,Prokaryote	1	0	Yes	https://ggkbase.berkeley.edu
[truncated: 1,599 more rows]

## Sheet: ncbiDataset
genome	taxonomy	completeness	contamination	near-complete	NcbiAssemblyAccession
Oleiagrimonas soli	Gammaproteobacteria,non-CPR-Bacteria,Bacteria,Prokaryote	0.980392	0	Yes	GCF_000761445.1
Parvimonas sp. oral taxon 393 str. F0440	Firmicutes,non-CPR-Bacteria,Bacteria,Prokaryote	0.882353	0	Yes	GCF_000223315.1
Antarctobacter heliothermus	Alphaproteobacteria,non-CPR-Bacteria,Bacteria,Prokaryote	1	0.0196078	Yes	GCF_002237555.1
Candidatus Babela massiliensis	Deltaproteobacteria,non-CPR-Bacteria,Bacteria,Prokaryote	0.980392	0	Yes	GCF_000513475.1
Streptomyces sp. Alain-F2R5	Actinobacteria,non-CPR-Bacteria,Bacteria,Prokaryote	0.941176	0.0196078	Yes	GCF_002277855.1
Cetobacterium sp. ZWU0022	Fusobacteria,non-CPR-Bacteria,Bacteria,Prokaryote	1	0.0196078	Yes	GCF_000800875.1
Propionicimonas paludicola	Actinobacteria,non-CPR-Bacteria,Bacteria,Prokaryote	0.980392	0.0196078	Yes	GCF_002563675.1
Candidatus Protochlamydia sp. W-9	Chlamydiae,non-CPR-Bacteria,Bacteria,Prokaryote	0.921569	0	Yes	GCF_001950615.1
Candidatus Altiarchaeum sp. CG_4_8_14_3_um_filter_33_2054	Euryarchaeota,non-DPANN-Archaea,Archaea,Prokaryote	0.842105	0	Yes	GCA_002783845.1
Candidatus Diapherotrites archaeon	Diapherotrites,DPANN,Archaea,Prokaryote	0.815789	0.0526316	Yes	GCA_002688035.1
Halonatronum saccharophilum DSM 13868	Firmicutes,non-CPR-Bacteria,Bacteria,Prokaryote	0.980392	0.0392157	Yes	GCF_000517025.1
Apibacter mensalis	Bacteroidetes,non-CPR-Bacteria,Bacteria,Prokaryote	1	0	Yes	GCF_900018365.1
Micavibrio aeruginosavorus ARL-13	Alphaproteobacteria,non-CPR-Bacteria,Bacteria,Prokaryote	1	0.0196078	Yes	GCF_000226315.1
candidate division CPR2 bacterium GW2011_GWD2_39_7	CPR2,CPR,Bacteria,Prokaryote	1	0	Yes	GCA_000995395.1
Pseudothermotoga hypogea DSM 11164 = NBRC 106472	Thermotogae,non-CPR-Bacteria,Bacteria,Prokaryote	1	0.0196078	Yes	GCF_000504105.1
Murdochiella vaginalis	Firmicutes,non-CPR-Bacteria,Bacteria,Prokaryote	1	0	Yes	GCF_900119705.1
Chondrocystis sp. NIES-4102	Cyanobacteria,non-CPR-Bacteria,Bacteria,Prokaryote	0.980392	0.0196078	Yes	GCF_002368355.1
Thiohalospira halophila DSM 15071	Gammaproteobacteria,non-CPR-Bacteria,Bacteria,Prokaryote	1	0	Yes	GCF_900112605.1
Candidatus Yonathbacteria bacterium CG23_combo_of_CG06-09_8_20_14_all_46_18	Yonathbacteria,Parcubacteria,CPR,Bacteria,Prokaryote	0.953488	0	Yes	GCA_002771775.1
Paenarthrobacter nicotinovorans 231Sha2.1M6	Actinobacteria,non-CPR-Bacteria,Bacteria,Prokaryote	0.980392	0.0196078	Yes	GCF_000514015.1
Candidatus Kerfeldbacteria bacterium RIFCSPLOWO2_12_FULL_43_9	Kerfeldbacteria,Parcubacteria,CPR,Bacteria,Prokaryote	1	0	Yes	GCA_001818335.1
Bradyrhizobium sp. BR 10245	Alphaproteobacteria,non-CPR-Bacteria,Bacteria,Prokaryote	1	0	Yes	GCF_001641635.1
Candidatus Lloydbacteria bacterium RIFCSPHIGHO2_02_FULL_51_22	Lloydbacteria,Parcubacteria,CPR,Bacteria,Prokaryote	0.930233	0	Yes	GCA_001819015.1
Salinicola socius	Gammaproteobacteria,non-CPR-Bacteria,Bacteria,Prokaryote	1	0.0196078	Yes	GCF_001937195.1
Pseudohongiella sp. SCS-49	Gammaproteobacteria,non-CPR-Bacteria,Bacteria,Prokaryote	1	0	Yes	GCF_001642735.1
Halolamina sediminis	Euryarchaeota,non-DPANN-Archaea,Archaea,Prokaryote	1	0	Yes	GCF_001282785.1
Propionibacteriaceae bacterium NML 090529	Actinobacteria,non-CPR-Bacteria,Bacteria,Prokaryote	0.980392	0	Yes	GCF_002250585.1
Dactylosporangium aurantiacum	Actinobacteria,non-CPR-Bacteria,Bacteria,Prokaryote	0.980392	0.0784314	Yes	GCF_000716715.1
Bergeyella zoohelcum ATCC 43767	Bacteroidetes,non-CPR-Bacteria,Bacteria,Prokaryote	1	0	Yes	GCF_000301075.1
Candidatus Riflebacteria bacterium GWC2_50_8	Unknown,non-CPR-Bacteria,Bacteria,Prokaryote	0.823529	0	Yes	GCA_001787855.1
Halomonas sp. PBN3	Gammaproteobacteria,non-CPR-Bacteria,Bacteria,Prokaryote	1	0	Yes	GCF_000475415.1
Atopostipes suicloacalis DSM 15692	Firmicutes,non-CPR-Bacteria,Bacteria,Prokaryote	0.980392	0	Yes	GCF_900129085.1
Beggiatoa alba B18LD	Gammaproteobacteria,non-CPR-Bacteria,Bacteria,Prokaryote	1	0	Yes	GCF_000245015.1
Paucibacter sp. KCTC 42545	Betaproteobacteria,non-CPR-Bacteria,Bacteria,Prokaryote	1	0.0392157	Yes	GCF_001477625.1
Thalassotalea sp. ND16A	Gammaproteobacteria,non-CPR-Bacteria,Bacteria,Prokaryote	0.960784	0.0392157	Yes	GCF_000764205.1
Candidatus Nephrothrix sp. EaCA	Bacteroidetes,non-CPR-Bacteria,Bacteria,Prokaryote	0.803922	0.0588235	Yes	GCA_002573685.1
Proteus mirabilis	Gammaproteobacteria,non-CPR-Bacteria,Bacteria,Prokaryote	1	0	Yes	GCF_001062385.1
candidate division WWE3 bacterium RIFOXYA1_FULL_41_11	WWE3,CPR,Bacteria,Prokaryote	0.837209	0	Yes	GCA_001773035.1
Solemya velum gill symbiont	Gammaproteobacteria,non-CPR-Bacteria,Bacteria,Prokaryote	1	0	Yes	GCF_002021075.1
Pseudoxanthobacter soli DSM 19599	Alphaproteobacteria,non-CPR-Bacteria,Bacteria,Prokaryote	1	0	Yes	GCF_900148505.1
Dubosiella newyorkensis	Firmicutes,non-CPR-Bacteria,Bacteria,Prokaryote	0.980392	0.0196078	Yes	GCF_001945605.1
Nevskia ramosa DSM 11499	Gammaproteobacteria,non-CPR-Bacteria,Bacteria,Prokaryote	1	0.0196078	Yes	GCF_000420645.1
Actinokineospora terrae	Actinobacteria,non-CPR-Bacteria,Bacteria,Prokaryote	1	0.0392157	Yes	GCF_900111175.1
Marvinbryantia formatexigens	Firmicutes,non-CPR-Bacteria,Bacteria,Prokaryote	1	0.0392157	Yes	GCF_900102475.1
Microcystis aeruginosa PCC 9807	Cyanobacteria,non-CPR-Bacteria,Bacteria,Prokaryote	0.980392	0.0196078	Yes	GCF_000312225.1
Gemmatimonas phototrophica	Gemmatimonadetes,non-CPR-Bacteria,Bacteria,Prokaryote	1	0.0392157	Yes	GCF_000695095.2
Acidomonas methanolica NBRC 104435	Alphaproteobacteria,non-CPR-Bacteria,Bacteria,Prokaryote	1	0	Yes	GCF_000617865.1
Tumebacillus sp. AR23208	Firmicutes,non-CPR-Bacteria,Bacteria,Prokaryote	0.960784	0.0588235	Yes	GCF_002162355.1
Jiangella alkaliphila	Actinobacteria,non-CPR-Bacteria,Bacteria,Prokaryote	1	0.0588235	Yes	GCF_001005145.1
Candidatus Vogelbacteria bacterium CG10_big_fil_rev_8_21_14_0_10_45_14	Vogelbacteria,Parcubacteria,CPR,Bacteria,Prokaryote	0.976744	0	Yes	GCA_002774845.1
Gabonibacter massiliensis	Bacteroidetes,non-CPR-Bacteria,Bacteria,Prokaryote	1	0	Yes	GCF_001487125.1
Mameliella atlantica	Alphaproteobacteria,non-CPR-Bacteria,Bacteria,Prokaryote	1	0.0196078	Yes	GCF_002211215.1
Candidatus Chisholmbacteria bacterium RIFCSPLOWO2_01_FULL_49_14	Chisholmbacteria,Microgenomates,CPR,Bacteria,Prokaryote	0.953488	0	Yes	GCA_001816915.1
Synergistes jonesii	Synergistetes,non-CPR-Bacteria,Bacteria,Prokaryote	1	0	Yes	GCF_001757565.1
Silvanigrella aquatica	Unknown,non-CPR-Bacteria,Bacteria,Prokaryote	0.901961	0	Yes	GCA_001907975.1
Amphibacillus jilinensis Y1	Firmicutes,non-CPR-Bacteria,Bacteria,Prokaryote	1	0	Yes	GCF_000306965.1
Candidatus Lloydbacteria bacterium RIFCSPHIGHO2_02_FULL_54_17	Lloydbacteria,Parcubacteria,CPR,Bacteria,Prokaryote	0.860465	0	Yes	GCA_001819035.1
Melghirimyces thermohalophilus	Firmicutes,non-CPR-Bacteria,Bacteria,Prokaryote	1	0	Yes	GCF_900102685.1
Methylomagnum ishizawai	Gammaproteobacteria,non-CPR-Bacteria,Bacteria,Prokaryote	1	0	Yes	GCF_900155475.1
Conexibacter woesei DSM 14684	Actinobacteria,non-CPR-Bacteria,Bacteria,Prokaryote	0.980392	0.0588235	Yes	GCF_000025265.1
Alistipes senegalensis JC50	Bacteroidetes,non-CPR-Bacteria,Bacteria,Prokaryote	1	0	Yes	GCF_000312145.1
Halopenitus malekzadehii	Euryarchaeota,non-DPANN-Archaea,Archaea,Prokaryote	1	0	Yes	GCF_900108505.1
Desulfitibacter alkalitolerans DSM 16504	Firmicutes,non-CPR-Bacteria,Bacteria,Prokaryote	0.980392	0	Yes	GCF_000620305.1
Marinitoga sp. 1137	Thermotogae,non-CPR-Bacteria,Bacteria,Prokaryote	0.980392	0.0196078	Yes	GCF_001941525.1
Methanocaldococcus villosus KIN24-T80	Euryarchaeota,non-DPANN-Archaea,Archaea,Prokaryote	0.815789	0	Yes	GCF_000363885.1
candidate division Zixibacteria bacterium 4484_95	Zixibacteria,non-CPR-Bacteria,Bacteria,Prokaryote	0.823529	0.0392157	Yes	GCA_002085375.1
Desnuesiella massiliensis	Firmicutes,non-CPR-Bacteria,Bacteria,Prokaryote	1	0.0980392	Yes	GCF_001403615.1
Halobellus clavatus	Euryarchaeota,non-DPANN-Archaea,Archaea,Prokaryote	1	0	Yes	GCF_900107195.1
Sinomicrobium oceani	Bacteroidetes,non-CPR-Bacteria,Bacteria,Prokaryote	1	0	Yes	GCF_900119185.1
Oceanicella actignis	Alphaproteobacteria,non-CPR-Bacteria,Bacteria,Prokaryote	1	0.0196078	Yes	GCF_900111545.1
Gabonia massiliensis	Bacteroidetes,non-CPR-Bacteria,Bacteria,Prokaryote	1	0	Yes	GCF_001403595.1
Candidatus Moranella endobia PCIT	Gammaproteobacteria,non-CPR-Bacteria,Bacteria,Prokaryote	1	0	Yes	GCF_000219175.1
Candidatus Fermentibacteria bacterium	Unknown,non-CPR-Bacteria,Bacteria,Prokaryote	1	0.0196078	Yes	GCA_002748705.1
Bibersteinia trehalosi USDA-ARS-USMARC-190	Gammaproteobacteria,non-CPR-Bacteria,Bacteria,Prokaryote	1	0	Yes	GCF_000521765.1
Candidatus Tenderia electrophaga	Gammaproteobacteria,non-CPR-Bacteria,Bacteria,Prokaryote	0.960784	0	Yes	GCA_001447805.1
Candidatus Handelsmanbacteria bacterium RIFCSPLOWO2_12_FULL_64_10	Handelsmanbacteria,non-CPR-Bacteria,Bacteria,Prokaryote	0.843137	0.0784314	Yes	GCA_001781055.1
Natrinema altunense JCM 12890	Euryarchaeota,non-DPANN-Archaea,Archaea,Prokaryote	1	0	Yes	GCF_000337155.1
Colwellia chukchiensis	Gammaproteobacteria,non-CPR-Bacteria,Bacteria,Prokaryote	1	0	Yes	GCF_900109795.1
Uliginosibacterium gangwonense DSM 18521	Betaproteobacteria,non-CPR-Bacteria,Bacteria,Prokaryote	1	0.0196078	Yes	GCF_000373965.1
Cellvibrio sp. OA-2007	Gammaproteobacteria,non-CPR-Bacteria,Bacteria,Prokaryote	1	0	Yes	GCF_000953825.1
Georgenia soli	Actinobacteria,non-CPR-Bacteria,Bacteria,Prokaryote	1	0	Yes	GCF_002563695.1
Aequorivita viscosa	Bacteroidetes,non-CPR-Bacteria,Bacteria,Prokaryote	1	0	Yes	GCF_900106795.1
Desulfosarcina cetonica JCM 12296	Deltaproteobacteria,non-CPR-Bacteria,Bacteria,Prokaryote	0.764706	0	Yes	GCF_001311845.1
Propionivibrio dicarboxylicus	Betaproteobacteria,non-CPR-Bacteria,Bacteria,Prokaryote	1	0	Yes	GCF_900099695.1
Sandaracinus amylolyticus	Deltaproteobacteria,non-CPR-Bacteria,Bacteria,Prokaryote	1	0.0392157	Yes	GCF_000737325.1
Faecalitalea cylindroides	Firmicutes,non-CPR-Bacteria,Bacteria,Prokaryote	0.980392	0.0196078	Yes	GCF_002161475.1
Gayadomonas joobiniege G7	Gammaproteobacteria,non-CPR-Bacteria,Bacteria,Prokaryote	1	0	Yes	GCF_000300815.1
Moheibacter sediminis	Bacteroidetes,non-CPR-Bacteria,Bacteria,Prokaryote	1	0	Yes	GCF_900176425.1
Acutalibacter muris	Firmicutes,non-CPR-Bacteria,Bacteria,Prokaryote	0.980392	0.0196078	Yes	GCF_002201475.1
Escherichia coli P0298942.2	Gammaproteobacteria,non-CPR-Bacteria,Bacteria,Prokaryote	1	0	Yes	GCF_000357405.2
Candidatus Niyogibacteria bacterium CG10_big_fil_rev_8_21_14_0_10_42_19	Niyogibacteria,Parcubacteria,CPR,Bacteria,Prokaryote	0.953488	0	Yes	GCA_002774705.1
Tindallia californiensis	Firmicutes,non-CPR-Bacteria,Bacteria,Prokaryote	1	0.0588235	Yes	GCF_900107405.1
candidate division WWE3 bacterium RBG_19FT_COMBO_34_6	WWE3,CPR,Bacteria,Prokaryote	0.837209	0	Yes	GCA_001772575.1
Desemzia incerta	Firmicutes,non-CPR-Bacteria,Bacteria,Prokaryote	1	0	Yes	GCF_900115825.1
Croceitalea dokdonensis DOKDO 023	Bacteroidetes,non-CPR-Bacteria,Bacteria,Prokaryote	1	0	Yes	GCF_001306415.1
Neofamilia massiliensis	Firmicutes,non-CPR-Bacteria,Bacteria,Prokaryote	1	0	Yes	GCF_001299475.1
Rhodothermaeota bacterium MED-G16	Rhodothermaeota,non-CPR-Bacteria,Bacteria,Prokaryote	0.803922	0	Yes	GCA_002457035.1
Polynucleobacter asymbioticus	Betaproteobacteria,non-CPR-Bacteria,Bacteria,Prokaryote	1	0	Yes	GCF_001870335.1
Shinella sp. GWS1	Alphaproteobacteria,non-CPR-Bacteria,Bacteria,Prokaryote	0.960784	0	Yes	GCF_001267455.1
Rhodospirillum rubrum F11	Alphaproteobacteria,non-CPR-Bacteria,Bacteria,Prokaryote	1	0	Yes	GCF_000225955.1
Ruminococcaceae bacterium cv2	Firmicutes,non-CPR-Bacteria,Bacteria,Prokaryote	0.960784	0.0588235	Yes	GCF_001403575.1
Candidatus Nitrosotenuis chungbukensis	Thaumarchaeota,non-DPANN-Archaea,Archaea,Prokaryote	0.973684	0	Yes	GCF_000685395.1
Enteractinococcus helveticum	Actinobacteria,non-CPR-Bacteria,Bacteria,Prokaryote	1	0	Yes	GCF_001657475.1
Actinobacteria bacterium DSM 45722	Actinobacteria,non-CPR-Bacteria,Bacteria,Prokaryote	1	0.0392157	Yes	GCF_900101025.1
Candidatus Margulisbacteria bacterium GWD2_39_127	Margulisbacteria,non-CPR-Bacteria,Bacteria,Prokaryote	0.941176	0	Yes	GCA_001783265.1
Asticcacaulis biprosthecum C19	Alphaproteobacteria,non-CPR-Bacteria,Bacteria,Prokaryote	1	0	Yes	GCF_000204015.1
Sphaerobacter thermophilus DSM 20745	Chloroflexi,non-CPR-Bacteria,Bacteria,Prokaryote	0.980392	0.0392157	Yes	GCF_000024985.1
Branchiibius sp. NY16-3462-2	Actinobacteria,non-CPR-Bacteria,Bacteria,Prokaryote	1	0	Yes	GCA_001594145.1
Loktanella sp. 1ANDIMAR09	Alphaproteobacteria,non-CPR-Bacteria,Bacteria,Prokaryote	1	0	Yes	GCF_001411945.1
[Bacteroides] pectinophilus ATCC 43243	Firmicutes,non-CPR-Bacteria,Bacteria,Prokaryote	0.960784	0.0196078	Yes	GCF_000155855.1
Candidatus Adiutrix intracellularis	Deltaproteobacteria,non-CPR-Bacteria,Bacteria,Prokaryote	0.882353	0	Yes	GCA_001577715.1
Candidatus Rokubacteria bacterium 13_1_40CM_3_69_38	Rokubacteria,non-CPR-Bacteria,Bacteria,Prokaryote	0.862745	0.0588235	Yes	GCA_001918485.1
Ancylobacter sp. FA202	Alphaproteobacteria,non-CPR-Bacteria,Bacteria,Prokaryote	0.980392	0	Yes	GCF_000380205.1
Salipaludibacillus aurantiacus	Firmicutes,non-CPR-Bacteria,Bacteria,Prokaryote	1	0.0196078	Yes	GCF_900111295.1
Clavibacter michiganensis subsp. michiganensis	Actinobacteria,non-CPR-Bacteria,Bacteria,Prokaryote	0.980392	0	Yes	GCF_002150935.1
Niastella yeongjuensis	Bacteroidetes,non-CPR-Bacteria,Bacteria,Prokaryote	1	0	Yes	GCF_002077935.1
Lentisphaerae bacterium GWF2_49_21	Lentisphaerae,non-CPR-Bacteria,Bacteria,Prokaryote	0.960784	0	Yes	GCA_001804805.1
Candidatus Nitrosomarinus catalina	Thaumarchaeota,non-DPANN-Archaea,Archaea,Prokaryote	1	0	Yes	GCF_002156965.1
Candidatus Colwellbacteria bacterium CG10_big_fil_rev_8_21_14_0_10_41_28	Colwellbacteria,Parcubacteria,CPR,Bacteria,Prokaryote	0.860465	0	Yes	GCA_002773755.1
Pelobacter acetylenicus	Deltaproteobacteria,non-CPR-Bacteria,Bacteria,Prokaryote	1	0	Yes	GCF_001888165.1
Sulfurospirillum sp. SL2-1	Epsilonproteobacteria,non-CPR-Bacteria,Bacteria,Prokaryote	0.862745	0	Yes	GCF_002162315.1
Halalkalicoccus jeotgali B3	Euryarchaeota,non-DPANN-Archaea,Archaea,Prokaryote	0.973684	0	Yes	GCF_000337255.1
Estrella lausannensis	Chlamydiae,non-CPR-Bacteria,Bacteria,Prokaryote	0.960784	0.0196078	Yes	GCF_900000175.1
Gilvibacter sp. SZ-19	Bacteroidetes,non-CPR-Bacteria,Bacteria,Prokaryote	1	0	Yes	GCF_002163875.1
Aquaspirillum sp. LM1	Betaproteobacteria,non-CPR-Bacteria,Bacteria,Prokaryote	1	0	Yes	GCF_002002905.1
Thalassobaculum salexigens DSM 19539	Alphaproteobacteria,non-CPR-Bacteria,Bacteria,Prokaryote	1	0	Yes	GCF_000423805.1
Longibacter salinarum	Bacteroidetes,non-CPR-Bacteria,Bacteria,Prokaryote	0.960784	0.0196078	Yes	GCF_002554795.1
Desulfosporosinus sp. FKA	Firmicutes,non-CPR-Bacteria,Bacteria,Prokaryote	1	0.0196078	Yes	GCF_002196785.1
Pseudoruegeria sabulilitoris	Alphaproteobacteria,non-CPR-Bacteria,Bacteria,Prokaryote	1	0	Yes	GCF_001558155.1
Coprococcus comes ATCC 27758	Firmicutes,non-CPR-Bacteria,Bacteria,Prokaryote	0.882353	0.0196078	Yes	GCF_000155875.1
Candidatus Xenolissoclinum pacificiensis L6	Alphaproteobacteria,non-CPR-Bacteria,Bacteria,Prokaryote	0.705882	0	Yes	GCA_000512675.1
Paeniglutamicibacter gangotriensis Lz1y	Actinobacteria,non-CPR-Bacteria,Bacteria,Prokaryote	1	0.0196078	Yes	GCF_000348945.1
Ignisphaera aggregans DSM 17230	Crenarchaeota,non-DPANN-Archaea,Archaea,Prokaryote	1	0	Yes	GCA_000145985.1
Silanimonas lenta DSM 16282	Gammaproteobacteria,non-CPR-Bacteria,Bacteria,Prokaryote	1	0	Yes	GCF_000429065.1
Actinotignum schaalii DSM 15541	Actinobacteria,non-CPR-Bacteria,Bacteria,Prokaryote	1	0	Yes	GCF_000429205.1
Geopsychrobacter electrodiphilus DSM 16401	Deltaproteobacteria,non-CPR-Bacteria,Bacteria,Prokaryote	1	0.0196078	Yes	GCF_000384395.1
Thioploca ingrica	Gammaproteobacteria,non-CPR-Bacteria,Bacteria,Prokaryote	0.980392	0.0196078	Yes	GCF_000828835.1
Citreimonas salinaria	Alphaproteobacteria,non-CPR-Bacteria,Bacteria,Prokaryote	1	0.0196078	Yes	GCF_900107235.1
Massilibacteroides vaginae	Bacteroidetes,non-CPR-Bacteria,Bacteria,Prokaryote	1	0	Yes	GCF_900178525.1
Candidatus Brennerbacteria bacterium RIFOXYC1_FULL_41_11	Brennerbacteria,Parcubacteria,CPR,Bacteria,Prokaryote	0.953488	0	Yes	GCA_001817215.1
Dictyoglomus thermophilum H-6-12	Dictyoglomi,non-CPR-Bacteria,Bacteria,Prokaryote	0.960784	0	Yes	GCF_000020965.1
Candidatus Berkiella cookevillensis	Gammaproteobacteria,non-CPR-Bacteria,Bacteria,Prokaryote	0.980392	0	Yes	GCF_001431315.1
Clostridium botulinum	Firmicutes,non-CPR-Bacteria,Bacteria,Prokaryote	1	0.0196078	Yes	GCF_001573795.1
Methanospirillum hungatei JF-1	Euryarchaeota,non-DPANN-Archaea,Archaea,Prokaryote	1	0	Yes	GCF_000013445.1
Phaeodactylibacter xiamenensis	Bacteroidetes,non-CPR-Bacteria,Bacteria,Prokaryote	1	0	Yes	GCF_000759025.1
Aestuariimicrobium kwangyangense DSM 21549	Actinobacteria,non-CPR-Bacteria,Bacteria,Prokaryote	0.980392	0	Yes	GCF_000421525.1
Candidatus Portnoybacteria bacterium CG_4_10_14_0_8_um_filter_40_50	Portnoybacteria,Parcubacteria,CPR,Bacteria,Prokaryote	0.976744	0.0465116	Yes	GCA_002784545.1
Solitalea canadensis DSM 3403	Bacteroidetes,non-CPR-Bacteria,Bacteria,Prokaryote	1	0	Yes	GCF_000242635.2
Candidatus Odyssella thessalonicensis L13	Alphaproteobacteria,non-CPR-Bacteria,Bacteria,Prokaryote	0.980392	0	Yes	GCF_000190415.1
Oligotropha carboxidovorans OM5	Alphaproteobacteria,non-CPR-Bacteria,Bacteria,Prokaryote	1	0.0196078	Yes	GCF_000218565.1
Desulfofustis glycolicus DSM 9705	Deltaproteobacteria,non-CPR-Bacteria,Bacteria,Prokaryote	1	0	Yes	GCF_900130015.1
Candidatus Portnoybacteria bacterium CG_4_8_14_3_um_filter_44_10	Portnoybacteria,Parcubacteria,CPR,Bacteria,Prokaryote	0.976744	0	Yes	GCA_002782065.1
Gulbenkiania mobilis	Betaproteobacteria,non-CPR-Bacteria,Bacteria,Prokaryote	1	0.0392157	Yes	GCF_001302325.1
Paenalcaligenes hominis	Betaproteobacteria,non-CPR-Bacteria,Bacteria,Prokaryote	0.901961	0	Yes	GCF_002005365.1
Alkalibacterium thalassium	Firmicutes,non-CPR-Bacteria,Bacteria,Prokaryote	1	0	Yes	GCF_900101165.1
Phaseolibacter flectens ATCC 12775	Gammaproteobacteria,non-CPR-Bacteria,Bacteria,Prokaryote	1	0	Yes	GCF_000518745.1
Candidatus Lloydbacteria bacterium RIFCSPHIGHO2_02_FULL_50_11	Lloydbacteria,Parcubacteria,CPR,Bacteria,Prokaryote	0.906977	0	Yes	GCA_001821385.1
Candidatus Schmidhempelia bombi str. Bimp	Gammaproteobacteria,non-CPR-Bacteria,Bacteria,Prokaryote	1	0	Yes	GCF_000471645.1
Turicimonas muris	Betaproteobacteria,non-CPR-Bacteria,Bacteria,Prokaryote	1	0	Yes	GCF_002221595.1
Anaeroglobus geminatus F0357	Firmicutes,non-CPR-Bacteria,Bacteria,Prokaryote	0.823529	0	Yes	GCF_000239275.1
Tenacibaculum agarivorans	Bacteroidetes,non-CPR-Bacteria,Bacteria,Prokaryote	1	0	Yes	GCF_001936575.1
Mariniradius saccharolyticus AK6	Bacteroidetes,non-CPR-Bacteria,Bacteria,Prokaryote	1	0	Yes	GCF_000330725.2
Intestinimonas butyriciproducens	Firmicutes,non-CPR-Bacteria,Bacteria,Prokaryote	1	0.0196078	Yes	GCF_000765135.1
Ammonifex degensii KC4	Firmicutes,non-CPR-Bacteria,Bacteria,Prokaryote	0.980392	0	Yes	GCF_000024605.1
Shimazuella kribbensis DSM 45090	Firmicutes,non-CPR-Bacteria,Bacteria,Prokaryote	1	0.0196078	Yes	GCF_000428065.1
Plesiomonas sp. ZOR0011	Gammaproteobacteria,non-CPR-Bacteria,Bacteria,Prokaryote	1	0.0196078	Yes	GCF_000800945.1
Candidatus Nanobsidianus stetteri	Nanoarchaeota,DPANN,Archaea,Prokaryote	0.868421	0.0526316	Yes	GCA_000387965.1
Amorphus coralli DSM 19760	Alphaproteobacteria,non-CPR-Bacteria,Bacteria,Prokaryote	0.960784	0	Yes	GCF_000374525.1
Kushneria marisflavi	Gammaproteobacteria,non-CPR-Bacteria,Bacteria,Prokaryote	1	0	Yes	GCF_002157205.1
Magnetococcus marinus MC-1	Alphaproteobacteria,non-CPR-Bacteria,Bacteria,Prokaryote	1	0	Yes	GCF_000014865.1
Francisella tularensis subsp. tularensis 80700075	Gammaproteobacteria,non-CPR-Bacteria,Bacteria,Prokaryote	1	0	Yes	GCF_000380405.1
Peptoanaerobacter stomatis	Firmicutes,non-CPR-Bacteria,Bacteria,Prokaryote	1	0	Yes	GCF_000293035.1
Acetoanaerobium noterae	Firmicutes,non-CPR-Bacteria,Bacteria,Prokaryote	1	0.0588235	Yes	GCF_900168025.1
Siansivirga zeaxanthinifaciens CC-SAMT-1	Bacteroidetes,non-CPR-Bacteria,Bacteria,Prokaryote	1	0	Yes	GCF_000941055.1
Brevibacillus laterosporus DSM 25	Firmicutes,non-CPR-Bacteria,Bacteria,Prokaryote	1	0.0196078	Yes	GCF_000374385.1
Candidatus Shapirobacteria bacterium GW2011_GWF1_38_23	Shapirobacteria,Microgenomates,CPR,Bacteria,Prokaryote	1	0.0232558	Yes	GCA_000992605.1
Dehalobacterium formicoaceticum	Firmicutes,non-CPR-Bacteria,Bacteria,Prokaryote	0.960784	0	Yes	GCF_002224645.1
Mageeibacillus indolicus UPII9-5	Firmicutes,non-CPR-Bacteria,Bacteria,Prokaryote	0.980392	0.0196078	Yes	GCF_000025225.2
Geminicoccus roseus DSM 18922	Alphaproteobacteria,non-CPR-Bacteria,Bacteria,Prokaryote	1	0	Yes	GCF_000427665.1
Candidatus Woykebacteria bacterium RBG_13_40_15	Woykebacteria,Microgenomates,CPR,Bacteria,Prokaryote	0.953488	0	Yes	GCA_001816655.1
Candidatus Gottesmanbacteria bacterium RBG_16_52_11	Gottesmanbacteria,Microgenomates,CPR,Bacteria,Prokaryote	0.906977	0	Yes	GCA_001779095.1
Olleya marilimosa CAM030	Bacteroidetes,non-CPR-Bacteria,Bacteria,Prokaryote	1	0	Yes	GCF_000518485.1
Shuttleworthia satelles DSM 14600	Firmicutes,non-CPR-Bacteria,Bacteria,Prokaryote	0.980392	0.0392157	Yes	GCF_000160115.1
Arachidicoccus rhizosphaerae	Bacteroidetes,non-CPR-Bacteria,Bacteria,Prokaryote	1	0	Yes	GCF_900107765.1
Alicycliphilus denitrificans BC	Betaproteobacteria,non-CPR-Bacteria,Bacteria,Prokaryote	1	0	Yes	GCF_000179015.2
Terribacillus saccharophilus	Firmicutes,non-CPR-Bacteria,Bacteria,Prokaryote	1	0.0196078	Yes	GCF_002272065.1
Planctomyces sp. SH-PL14	Planctomycetes,non-CPR-Bacteria,Bacteria,Prokaryote	0.941176	0.0196078	Yes	GCF_001610835.1
Aquimixticola soesokkakensis	Alphaproteobacteria,non-CPR-Bacteria,Bacteria,Prokaryote	0.980392	0	Yes	GCF_900172375.1
Thermus brockianus	Deinococcus-Thermus,non-CPR-Bacteria,Bacteria,Prokaryote	0.980392	0.0196078	Yes	GCF_001880325.1
Zooshikella ganghwensis DSM 15267	Gammaproteobacteria,non-CPR-Bacteria,Bacteria,Prokaryote	1	0	Yes	GCF_000428585.1
Adlercreutzia equolifaciens DSM 19450	Actinobacteria,non-CPR-Bacteria,Bacteria,Prokaryote	1	0	Yes	GCF_000478885.1
Candidatus Nomurabacteria bacterium GW2011_GWB1_40_11	Nomurabacteria,Parcubacteria,CPR,Bacteria,Prokaryote	0.976744	0	Yes	GCA_000995785.1
Candidatus Raymondbacteria bacterium RifOxyA12_full_50_37	Raymondbacteria,non-CPR-Bacteria,Bacteria,Prokaryote	0.941176	0	Yes	GCA_001789195.1
Acetomicrobium thermoterrenum DSM 13490	Synergistetes,non-CPR-Bacteria,Bacteria,Prokaryote	1	0	Yes	GCF_900107215.1
Formivibrio citricus	Betaproteobacteria,non-CPR-Bacteria,Bacteria,Prokaryote	1	0	Yes	GCF_900115065.1
Beijerinckia indica subsp. indica ATCC 9039	Alphaproteobacteria,non-CPR-Bacteria,Bacteria,Prokaryote	1	0.0196078	Yes	GCF_000019845.1
Allokutzneria albata	Actinobacteria,non-CPR-Bacteria,Bacteria,Prokaryote	0.980392	0.0588235	Yes	GCF_000720955.1
Sinomonas mesophila	Actinobacteria,non-CPR-Bacteria,Bacteria,Prokaryote	1	0	Yes	GCF_001999765.1
Ensifer sp. Root31	Alphaproteobacteria,non-CPR-Bacteria,Bacteria,Prokaryote	1	0	Yes	GCF_001424825.1
Blastomonas sp. CCH8-A3	Alphaproteobacteria,non-CPR-Bacteria,Bacteria,Prokaryote	1	0	Yes	GCF_001555855.1
Atopobacter phocae ATCC BAA-285	Firmicutes,non-CPR-Bacteria,Bacteria,Prokaryote	1	0	Yes	GCF_000526675.1
Methanocella conradii HZ254	Euryarchaeota,non-DPANN-Archaea,Archaea,Prokaryote	1	0	Yes	GCF_000251105.1
Aneurinibacillus migulanus	Firmicutes,non-CPR-Bacteria,Bacteria,Prokaryote	1	0.0196078	Yes	GCF_001294525.1
Candidatus Doudnabacteria bacterium RIFCSPHIGHO2_01_FULL_46_14	Doudnabacteria,CPR,Bacteria,Prokaryote	1	0.0232558	Yes	GCA_001779925.1
Candidatus Terrybacteria bacterium RIFCSPLOWO2_01_FULL_40_23	Terrybacteria,Parcubacteria,CPR,Bacteria,Prokaryote	0.976744	0	Yes	GCA_001822895.1
Flavonifractor sp. An91	Firmicutes,non-CPR-Bacteria,Bacteria,Prokaryote	0.980392	0.0392157	Yes	GCF_002159225.1
Planktothricoides sp. SR001	Cyanobacteria,non-CPR-Bacteria,Bacteria,Prokaryote	0.980392	0	Yes	GCF_001276715.1
Oceanibacterium hippocampi	Alphaproteobacteria,non-CPR-Bacteria,Bacteria,Prokaryote	1	0	Yes	GCF_900172325.1
Candidatus Gastranaerophilales bacterium HUM_12	Melainabacteria,non-CPR-Bacteria,Bacteria,Prokaryote	0.980392	0	Yes	GCA_002102825.1
Lutibaculum baratangense AMV1	Alphaproteobacteria,non-CPR-Bacteria,Bacteria,Prokaryote	1	0.0196078	Yes	GCF_000496075.1
Melioribacter roseus P3M-2	Ignavibacteria,non-CPR-Bacteria,Bacteria,Prokaryote	0.980392	0	Yes	GCF_000279145.1
Cytophaga hutchinsonii ATCC 33406	Bacteroidetes,non-CPR-Bacteria,Bacteria,Prokaryote	1	0	Yes	GCF_000014145.1
candidate division NC10 bacterium CSP1-5	NC10,non-CPR-Bacteria,Bacteria,Prokaryote	0.980392	0	Yes	GCA_001443495.1
Candidatus Taylorbacteria bacterium RIFCSPHIGHO2_01_FULL_45_63	Taylorbacteria,Parcubacteria,CPR,Bacteria,Prokaryote	0.883721	0	Yes	GCA_001820855.1
Methanofollis ethanolicus	Euryarchaeota,non-DPANN-Archaea,Archaea,Prokaryote	1	0	Yes	GCF_001571385.1
Epulopiscium sp. 'N.t. morphotype B'	Firmicutes,non-CPR-Bacteria,Bacteria,Prokaryote	0.823529	0	Yes	GCF_000171335.1
Turicella otitidis ATCC 51513	Actinobacteria,non-CPR-Bacteria,Bacteria,Prokaryote	1	0	Yes	GCF_000297795.2
Anaerovorax odorimutans DSM 5092	Firmicutes,non-CPR-Bacteria,Bacteria,Prokaryote	1	0	Yes	GCF_000426305.1
Nitrospinae bacterium RIFCSPLOWO2_12_FULL_47_7	Nitrospinae,non-CPR-Bacteria,Bacteria,Prokaryote	0.784314	0.0392157	Yes	GCA_001803615.1
Thioalkalivibrio sp. ALJ15	Gammaproteobacteria,non-CPR-Bacteria,Bacteria,Prokaryote	1	0	Yes	GCF_000383695.1
Ichthyobacterium seriolicida	Bacteroidetes,non-CPR-Bacteria,Bacteria,Prokaryote	1	0	Yes	GCF_002369955.1
Rhizobacter sp. Root1238	Betaproteobacteria,non-CPR-Bacteria,Bacteria,Prokaryote	1	0.0196078	Yes	GCF_001425825.1
Holdemanella biformis DSM 3989	Firmicutes,non-CPR-Bacteria,Bacteria,Prokaryote	0.960784	0	Yes	GCF_000156655.1
Candidatus Colwellbacteria bacterium RIFCSPHIGHO2_12_FULL_44_17	Colwellbacteria,Parcubacteria,CPR,Bacteria,Prokaryote	0.930233	0	Yes	GCA_001817735.1
Lacunisphaera limnophila	Verrucomicrobia,non-CPR-Bacteria,Bacteria,Prokaryote	0.941176	0	Yes	GCF_001746835.1
Porphyromonas gingivalis	Bacteroidetes,non-CPR-Bacteria,Bacteria,Prokaryote	1	0	Yes	GCF_002529345.1
Jiulongibacter sediminis	Bacteroidetes,non-CPR-Bacteria,Bacteria,Prokaryote	1	0	Yes	GCF_001306455.1
Roseospirillum parvum	Alphaproteobacteria,non-CPR-Bacteria,Bacteria,Prokaryote	1	0	Yes	GCF_900100455.1
Anaerolinea thermolimosa	Chloroflexi,non-CPR-Bacteria,Bacteria,Prokaryote	0.960784	0.0196078	Yes	GCF_001050195.1
Thermogladius calderae 1633	Crenarchaeota,non-DPANN-Archaea,Archaea,Prokaryote	1	0	Yes	GCF_000264495.1
Actinomadura rubrobrunea NBRC 15275	Actinobacteria,non-CPR-Bacteria,Bacteria,Prokaryote	1	0.0196078	Yes	GCF_001552235.1
Candidatus Amesbacteria bacterium RIFOXYB1_FULL_47_12	Amesbacteria,Microgenomates,CPR,Bacteria,Prokaryote	0.860465	0	Yes	GCA_001775645.1
Dechlorosoma suillum PS	Betaproteobacteria,non-CPR-Bacteria,Bacteria,Prokaryote	1	0.0196078	Yes	GCF_000236665.1
Chroococcidiopsis thermalis PCC 7203	Cyanobacteria,non-CPR-Bacteria,Bacteria,Prokaryote	0.980392	0.0392157	Yes	GCF_000317125.1
Pannonibacter phragmitetus	Alphaproteobacteria,non-CPR-Bacteria,Bacteria,Prokaryote	1	0.0392157	Yes	GCF_001188555.1
Chroogloeocystis siderophila 5.2 s.c.1	Cyanobacteria,non-CPR-Bacteria,Bacteria,Prokaryote	0.980392	0.0392157	Yes	GCF_001904655.1
Thiohalobacter thiocyanaticus	Gammaproteobacteria,non-CPR-Bacteria,Bacteria,Prokaryote	1	0	Yes	GCF_002356355.1
Pseudonocardia sp. Ae263_Ps1	Actinobacteria,non-CPR-Bacteria,Bacteria,Prokaryote	1	0.0196078	Yes	GCF_001932355.1
Pseudorhodobacter antarcticus	Alphaproteobacteria,non-CPR-Bacteria,Bacteria,Prokaryote	0.980392	0	Yes	GCF_900110135.1
Candidatus Zambryskibacteria bacterium RIFOXYD2_FULL_43_10	Zambryskibacteria,Parcubacteria,CPR,Bacteria,Prokaryote	0.883721	0	Yes	GCA_001825475.1
Solimonas flava DSM 18980	Gammaproteobacteria,non-CPR-Bacteria,Bacteria,Prokaryote	1	0	Yes	GCF_000426685.1
Candidatus Curtissbacteria bacterium RIFCSPHIGHO2_01_FULL_41_13	Curtissbacteria,Microgenomates,CPR,Bacteria,Prokaryote	0.790698	0.0232558	Yes	GCA_001774815.1
Dasania marina DSM 21967	Gammaproteobacteria,non-CPR-Bacteria,Bacteria,Prokaryote	1	0.0196078	Yes	GCF_000373485.1
Meiothermus ruber DSM 1279	Deinococcus-Thermus,non-CPR-Bacteria,Bacteria,Prokaryote	0.980392	0.0196078	Yes	GCF_000024425.1
Candidatus Lloydbacteria bacterium RIFCSPHIGHO2_01_FULL_54_11	Lloydbacteria,Parcubacteria,CPR,Bacteria,Prokaryote	0.906977	0	Yes	GCA_001818975.1
Citreicella marina	Alphaproteobacteria,non-CPR-Bacteria,Bacteria,Prokaryote	1	0	Yes	GCF_900100085.1
Oceanivirga salmonicida	Fusobacteria,non-CPR-Bacteria,Bacteria,Prokaryote	1	0.0392157	Yes	GCF_001517915.1
Anaeromusa acidaminophila DSM 3853	Firmicutes,non-CPR-Bacteria,Bacteria,Prokaryote	1	0	Yes	GCF_000374545.1
Quadrisphaera sp. DSM 44207	Actinobacteria,non-CPR-Bacteria,Bacteria,Prokaryote	1	0	Yes	GCF_900101335.1
Defluviimonas sp. 20V17	Alphaproteobacteria,non-CPR-Bacteria,Bacteria,Prokaryote	1	0	Yes	GCF_000687435.1
Diaphorobacter polyhydroxybutyrativorans	Betaproteobacteria,non-CPR-Bacteria,Bacteria,Prokaryote	1	0	Yes	GCF_002214645.1
Gaetbulibacter sp. 4G1	Bacteroidetes,non-CPR-Bacteria,Bacteria,Prokaryote	1	0	Yes	GCF_002741945.1
Tistlia consotensis USBA 355	Alphaproteobacteria,non-CPR-Bacteria,Bacteria,Prokaryote	1	0.0196078	Yes	GCF_900177295.1
Desulforegula conservatrix Mb1Pa	Deltaproteobacteria,non-CPR-Bacteria,Bacteria,Prokaryote	1	0	Yes	GCF_000426225.1
Pusillimonas noertemannii BS8	Betaproteobacteria,non-CPR-Bacteria,Bacteria,Prokaryote	0.980392	0	Yes	GCF_000308195.1
Acidimicrobium ferrooxidans DSM 10331	Actinobacteria,non-CPR-Bacteria,Bacteria,Prokaryote	0.980392	0	Yes	GCF_000023265.1
Aquiflexum balticum DSM 16537	Bacteroidetes,non-CPR-Bacteria,Bacteria,Prokaryote	1	0	Yes	GCF_900176595.1
Dorea longicatena	Firmicutes,non-CPR-Bacteria,Bacteria,Prokaryote	1	0.0392157	Yes	GCF_001405975.1
Ornithinimicrobium sp. CNJ-824	Actinobacteria,non-CPR-Bacteria,Bacteria,Prokaryote	0.862745	0	Yes	GCF_001942405.1
Nigerium massiliense	Actinobacteria,non-CPR-Bacteria,Bacteria,Prokaryote	0.980392	0	Yes	GCF_000826085.1
Elizabethkingia genomosp. 4	Bacteroidetes,non-CPR-Bacteria,Bacteria,Prokaryote	1	0	Yes	GCF_002022125.1
Polymorphum gilvum SL003B-26A1	Alphaproteobacteria,non-CPR-Bacteria,Bacteria,Prokaryote	1	0.0196078	Yes	GCF_000192745.1
Xenophilus azovorans DSM 13620	Betaproteobacteria,non-CPR-Bacteria,Bacteria,Prokaryote	1	0	Yes	GCF_000745855.1
Candidatus Fraserbacteria bacterium RBG_16_55_9	Unknown,non-CPR-Bacteria,Bacteria,Prokaryote	0.862745	0	Yes	GCA_001778455.1
Segniliparus rugosus ATCC BAA-974	Actinobacteria,non-CPR-Bacteria,Bacteria,Prokaryote	0.980392	0	Yes	GCF_000185725.2
Salinibacter ruber DSM 13855	Bacteroidetes,non-CPR-Bacteria,Bacteria,Prokaryote	0.960784	0.0392157	Yes	GCF_000013045.1
Herbiconiux ginsengi	Actinobacteria,non-CPR-Bacteria,Bacteria,Prokaryote	1	0.0196078	Yes	GCF_900107435.1
Azovibrio restrictus DSM 23866	Betaproteobacteria,non-CPR-Bacteria,Bacteria,Prokaryote	1	0.0196078	Yes	GCF_000429665.1
Thermococcus sibiricus MM 739	Euryarchaeota,non-DPANN-Archaea,Archaea,Prokaryote	1	0	Yes	GCF_000022545.1
Promicromonospora sukumoe 327MFSha3.1	Actinobacteria,non-CPR-Bacteria,Bacteria,Prokaryote	1	0.0588235	Yes	GCF_000385135.1
Fulvimarina pelagi HTCC2506	Alphaproteobacteria,non-CPR-Bacteria,Bacteria,Prokaryote	1	0	Yes	GCF_000153705.1
Thiorhodospira sibirica ATCC 700588	Gammaproteobacteria,non-CPR-Bacteria,Bacteria,Prokaryote	1	0	Yes	GCF_000227725.1
Tepidimicrobium xylanilyticum	Firmicutes,non-CPR-Bacteria,Bacteria,Prokaryote	1	0.0196078	Yes	GCF_900106765.1
Beduini massiliensis	Firmicutes,non-CPR-Bacteria,Bacteria,Prokaryote	1	0	Yes	GCF_000829905.1
Echinicola pacifica DSM 19836	Bacteroidetes,non-CPR-Bacteria,Bacteria,Prokaryote	1	0	Yes	GCF_000373245.1
Crenobacter luteus	Betaproteobacteria,non-CPR-Bacteria,Bacteria,Prokaryote	1	0	Yes	GCF_001619695.1
Phyllobacterium sp. YR531	Alphaproteobacteria,non-CPR-Bacteria,Bacteria,Prokaryote	1	0.0196078	Yes	GCF_000282595.1
Methanocalculus sp. 52_23	Euryarchaeota,non-DPANN-Archaea,Archaea,Prokaryote	0.842105	0.0526316	Yes	GCA_001508455.1
Mangrovitalea sediminis	Gammaproteobacteria,non-CPR-Bacteria,Bacteria,Prokaryote	1	0	Yes	GCF_002514725.1
Polaribacter sp. SA4-10	Bacteroidetes,non-CPR-Bacteria,Bacteria,Prokaryote	1	0	Yes	GCF_002163835.1
Psychrobacter sp. JB385	Gammaproteobacteria,non-CPR-Bacteria,Bacteria,Prokaryote	1	0	Yes	GCF_900163785.1
Methylomicrobium agile	Gammaproteobacteria,non-CPR-Bacteria,Bacteria,Prokaryote	1	0	Yes	GCF_000733855.1
Mediterranea sp. An20	Bacteroidetes,non-CPR-Bacteria,Bacteria,Prokaryote	1	0	Yes	GCF_002160055.1
Tistrella mobilis KA081020-065	Alphaproteobacteria,non-CPR-Bacteria,Bacteria,Prokaryote	1	0	Yes	GCF_000264455.2
Caecibacter massiliensis	Firmicutes,non-CPR-Bacteria,Bacteria,Prokaryote	0.980392	0	Yes	GCF_900095875.1
Pyrolobus fumarii 1A	Crenarchaeota,non-DPANN-Archaea,Archaea,Prokaryote	1	0	Yes	GCF_000223395.1
Leeia oryzae DSM 17879	Betaproteobacteria,non-CPR-Bacteria,Bacteria,Prokaryote	1	0.0196078	Yes	GCF_000376945.1
Tropicimonas sediminicola	Alphaproteobacteria,non-CPR-Bacteria,Bacteria,Prokaryote	1	0	Yes	GCF_900188335.1
Wigglesworthia glossinidia endosymbiont of Glossina brevipalpis	Gammaproteobacteria,non-CPR-Bacteria,Bacteria,Prokaryote	1	0	Yes	GCF_000008885.1
Cupriavidus gilardii	Betaproteobacteria,non-CPR-Bacteria,Bacteria,Prokaryote	1	0	Yes	GCF_001658125.1
Natronolimnobius innermongolicus JCM 12255	Euryarchaeota,non-DPANN-Archaea,Archaea,Prokaryote	1	0	Yes	GCF_000337215.1
Anaerobiospirillum succiniciproducens DSM 6400	Gammaproteobacteria,non-CPR-Bacteria,Bacteria,Prokaryote	1	0	Yes	GCF_000482845.1
Oscillochloris trichoides DG-6	Chloroflexi,non-CPR-Bacteria,Bacteria,Prokaryote	0.980392	0	Yes	GCF_000152145.1
Entomoplasma somnilux ATCC 49194	Tenericutes,non-CPR-Bacteria,Bacteria,Prokaryote	0.960784	0.0196078	Yes	GCF_000526835.1
Marinobacter sp. AC-23	Gammaproteobacteria,non-CPR-Bacteria,Bacteria,Prokaryote	0.823529	0.0196078	Yes	GCF_001858325.1
Candidatus Taylorbacteria bacterium RIFCSPHIGHO2_02_FULL_45_28	Taylorbacteria,Parcubacteria,CPR,Bacteria,Prokaryote	0.930233	0	Yes	GCA_001822595.1
Devriesea agamarum	Actinobacteria,non-CPR-Bacteria,Bacteria,Prokaryote	1	0	Yes	GCF_900070355.1
Lentibacillus sediminis	Firmicutes,non-CPR-Bacteria,Bacteria,Prokaryote	1	0	Yes	GCF_002763455.1
Dielma fastidiosa	Firmicutes,non-CPR-Bacteria,Bacteria,Prokaryote	0.960784	0	Yes	GCF_000313565.1
Urmitella timonensis	Firmicutes,non-CPR-Bacteria,Bacteria,Prokaryote	1	0	Yes	GCF_900120415.1
Methyloprofundus sedimenti	Gammaproteobacteria,non-CPR-Bacteria,Bacteria,Prokaryote	1	0	Yes	GCF_002072955.1
Alkalimonas amylolytica	Gammaproteobacteria,non-CPR-Bacteria,Bacteria,Prokaryote	1	0	Yes	GCF_900107845.1
Thermobacillus composti KWC4	Firmicutes,non-CPR-Bacteria,Bacteria,Prokaryote	1	0	Yes	GCF_000227705.2
Mobilicoccus pelagius NBRC 104925	Actinobacteria,non-CPR-Bacteria,Bacteria,Prokaryote	1	0.0196078	Yes	GCF_000247995.1
Hyphomicrobium denitrificans 1NES1	Alphaproteobacteria,non-CPR-Bacteria,Bacteria,Prokaryote	0.980392	0	Yes	GCF_000230975.2
Thaumarchaeota archaeon N4	Thaumarchaeota,non-DPANN-Archaea,Archaea,Prokaryote	1	0	Yes	GCF_000723185.1
Candidatus Nanopusillus acidilobi	Nanoarchaeota,DPANN,Archaea,Prokaryote	0.710526	0	Yes	GCA_001552015.1
Salinispira pacifica	Spirochaetes,non-CPR-Bacteria,Bacteria,Prokaryote	0.960784	0.0196078	Yes	GCF_000507245.1
Enterobacteriaceae bacterium JKS000233	Gammaproteobacteria,non-CPR-Bacteria,Bacteria,Prokaryote	1	0	Yes	GCF_002749715.1
Caldalkalibacillus thermarum TA2.A1	Firmicutes,non-CPR-Bacteria,Bacteria,Prokaryote	1	0	Yes	GCF_000218765.1
Methanococcoides vulcani	Euryarchaeota,non-DPANN-Archaea,Archaea,Prokaryote	1	0	Yes	GCF_900111645.1
Alkanindiges sp. H1	Gammaproteobacteria,non-CPR-Bacteria,Bacteria,Prokaryote	1	0	Yes	GCF_001982605.1
Riemerella anatipestifer	Bacteroidetes,non-CPR-Bacteria,Bacteria,Prokaryote	1	0.0196078	Yes	GCF_001670805.1
Candidatus Thiodiazotropha endoloripes	Gammaproteobacteria,non-CPR-Bacteria,Bacteria,Prokaryote	1	0	Yes	GCF_001708955.1
Agaribacterium haliotis	Gammaproteobacteria,non-CPR-Bacteria,Bacteria,Prokaryote	1	0	Yes	GCF_002312815.1
Opitutus terrae PB90-1	Verrucomicrobia,non-CPR-Bacteria,Bacteria,Prokaryote	0.960784	0	Yes	GCF_000019965.1
Andreesenia angusta	Firmicutes,non-CPR-Bacteria,Bacteria,Prokaryote	0.980392	0	Yes	GCF_001855385.1
Parachlamydiaceae bacterium HS-T3	Chlamydiae,non-CPR-Bacteria,Bacteria,Prokaryote	0.960784	0.0196078	Yes	GCF_000829755.1
Croceicoccus marinus	Alphaproteobacteria,non-CPR-Bacteria,Bacteria,Prokaryote	1	0	Yes	GCF_001661675.2
Paraferrimonas sedimenticola	Gammaproteobacteria,non-CPR-Bacteria,Bacteria,Prokaryote	1	0	Yes	GCF_002282855.1
Roseibacterium elongatum DSM 19469	Alphaproteobacteria,non-CPR-Bacteria,Bacteria,Prokaryote	0.980392	0	Yes	GCF_000590925.1
Candidatus Roizmanbacteria bacterium RIFCSPHIGHO2_01_FULL_39_24	Roizmanbacteria,Microgenomates,CPR,Bacteria,Prokaryote	0.953488	0	Yes	GCA_001787945.1
Methylibium sp. YR605	Betaproteobacteria,non-CPR-Bacteria,Bacteria,Prokaryote	1	0.0196078	Yes	GCF_000800095.1
Stigmatella aurantiaca	Deltaproteobacteria,non-CPR-Bacteria,Bacteria,Prokaryote	1	0.0588235	Yes	GCF_900109545.1
Marispirochaeta aestuarii	Spirochaetes,non-CPR-Bacteria,Bacteria,Prokaryote	0.960784	0.0196078	Yes	GCF_002087085.1
Caenibacillus caldisaponilyticus	Firmicutes,non-CPR-Bacteria,Bacteria,Prokaryote	0.960784	0.0196078	Yes	GCF_002003465.1
Collinsella sp. An2	Actinobacteria,non-CPR-Bacteria,Bacteria,Prokaryote	1	0	Yes	GCF_002160065.1
Anabaena sp. 90	Cyanobacteria,non-CPR-Bacteria,Bacteria,Prokaryote	0.980392	0.0196078	Yes	GCF_000312705.1
Phycisphaerae bacterium ST-PulAB-D4	Planctomycetes,non-CPR-Bacteria,Bacteria,Prokaryote	0.980392	0	Yes	GCF_002117005.1
Capnocytophaga cynodegmi	Bacteroidetes,non-CPR-Bacteria,Bacteria,Prokaryote	1	0	Yes	GCF_000827615.1
Amphritea atlantica	Gammaproteobacteria,non-CPR-Bacteria,Bacteria,Prokaryote	1	0	Yes	GCF_900111095.1
Rhodovibrio salinarum DSM 9154	Alphaproteobacteria,non-CPR-Bacteria,Bacteria,Prokaryote	1	0	Yes	GCF_000515255.1
Methanotorris igneus Kol 5	Euryarchaeota,non-DPANN-Archaea,Archaea,Prokaryote	1	0	Yes	GCF_000214415.1
Fretibacterium fastidiosum	Synergistetes,non-CPR-Bacteria,Bacteria,Prokaryote	0.72549	0	Yes	GCA_000210715.1
Tomitella biformata AHU 1821	Actinobacteria,non-CPR-Bacteria,Bacteria,Prokaryote	1	0.0196078	Yes	GCF_000524475.1
Olsenella sp. oral taxon 809 str. F0356	Actinobacteria,non-CPR-Bacteria,Bacteria,Prokaryote	0.980392	0	Yes	GCF_000233535.1
Alteribacillus bidgolensis	Firmicutes,non-CPR-Bacteria,Bacteria,Prokaryote	1	0	Yes	GCF_900099745.1
Candidatus Rokubacteria bacterium 13_1_20CM_2_69_58	Rokubacteria,non-CPR-Bacteria,Bacteria,Prokaryote	0.862745	0.0588235	Yes	GCA_001920495.1
Candidatus Andersenbacteria bacterium RIFCSPLOWO2_12_FULL_45_8	Andersenbacteria,Parcubacteria,CPR,Bacteria,Prokaryote	0.813953	0	Yes	GCA_001817175.1
Tenuibacillus multivorans	Firmicutes,non-CPR-Bacteria,Bacteria,Prokaryote	1	0.0196078	Yes	GCF_900103915.1
Faecalibaculum rodentium	Firmicutes,non-CPR-Bacteria,Bacteria,Prokaryote	0.980392	0.0196078	Yes	GCF_001945535.1
Staphylothermus marinus F1	Crenarchaeota,non-DPANN-Archaea,Archaea,Prokaryote	1	0	Yes	GCF_000015945.1
Macrococcus sp. CCM 7927	Firmicutes,non-CPR-Bacteria,Bacteria,Prokaryote	1	0	Yes	GCF_002742395.1
Leeuwenhoekiella marinoflava DSM 3653	Bacteroidetes,non-CPR-Bacteria,Bacteria,Prokaryote	1	0	Yes	GCF_900129005.1
Salinimicrobium xinjiangense DSM 19287	Bacteroidetes,non-CPR-Bacteria,Bacteria,Prokaryote	1	0	Yes	GCF_000423585.1
Methylobacillus glycogenes JCM 2850	Betaproteobacteria,non-CPR-Bacteria,Bacteria,Prokaryote	0.862745	0	Yes	GCF_000617925.1
Halogeometricum rufum	Euryarchaeota,non-DPANN-Archaea,Archaea,Prokaryote	1	0	Yes	GCF_900112175.1
Paenisporosarcina sp. TG-14	Firmicutes,non-CPR-Bacteria,Bacteria,Prokaryote	1	0.0196078	Yes	GCF_000297555.1
Mitsuokella jalaludinii	Firmicutes,non-CPR-Bacteria,Bacteria,Prokaryote	1	0	Yes	GCF_001404615.1
Candidatus Veblenbacteria bacterium RIFOXYC1_FULL_42_9	Veblenbacteria,Parcubacteria,CPR,Bacteria,Prokaryote	0.72093	0	Yes	GCA_001822975.1
Prochlorococcus sp. MIT 1303	Cyanobacteria,non-CPR-Bacteria,Bacteria,Prokaryote	0.980392	0.0196078	Yes	GCF_001631965.1
Varibaculum sp. Marseille-P2802	Actinobacteria,non-CPR-Bacteria,Bacteria,Prokaryote	1	0	Yes	GCF_900106855.1
Candidatus Liptonbacteria bacterium RIFCSPHIGHO2_01_FULL_56_18b	Liptonbacteria,Parcubacteria,CPR,Bacteria,Prokaryote	0.906977	0	Yes	GCA_001818545.1
Senegalimassilia anaerobia JC110	Actinobacteria,non-CPR-Bacteria,Bacteria,Prokaryote	1	0.0196078	Yes	GCF_000236865.1
Luteococcus japonicus LSP_Lj1	Actinobacteria,non-CPR-Bacteria,Bacteria,Prokaryote	0.980392	0	Yes	GCF_900163845.1
Candidatus Jacksonbacteria bacterium RIFOXYA2_FULL_43_12	Jacksonbacteria,Parcubacteria,CPR,Bacteria,Prokaryote	1	0.0232558	Yes	GCA_001818185.1
Saccharibacter sp. 3.A.1	Alphaproteobacteria,non-CPR-Bacteria,Bacteria,Prokaryote	1	0	Yes	GCF_002150125.1
Marivirga tractuosa DSM 4126	Bacteroidetes,non-CPR-Bacteria,Bacteria,Prokaryote	1	0	Yes	GCF_000183425.1
[Clostridium] dakarense	Firmicutes,non-CPR-Bacteria,Bacteria,Prokaryote	1	0.0196078	Yes	GCF_000499525.1
Thermosipho sp. 1063	Thermotogae,non-CPR-Bacteria,Bacteria,Prokaryote	1	0.0196078	Yes	GCF_001941365.1
Fournierella massiliensis	Firmicutes,non-CPR-Bacteria,Bacteria,Prokaryote	0.960784	0.0196078	Yes	GCF_001486665.1
Sulfurovum sp. AR	Epsilonproteobacteria,non-CPR-Bacteria,Bacteria,Prokaryote	0.960784	0	Yes	GCF_000296775.1
Dermatophilus congolensis	Actinobacteria,non-CPR-Bacteria,Bacteria,Prokaryote	1	0	Yes	GCF_900187045.1
Candidatus Terrybacteria bacterium RIFCSPLOWO2_02_42_20	Terrybacteria,Parcubacteria,CPR,Bacteria,Prokaryote	0.837209	0.0697674	Yes	GCA_001822945.1
Verminephrobacter aporrectodeae subsp. tuberculatae At4	Betaproteobacteria,non-CPR-Bacteria,Bacteria,Prokaryote	0.921569	0	Yes	GCF_000193225.1
Parasporobacterium paucivorans DSM 15970	Firmicutes,non-CPR-Bacteria,Bacteria,Prokaryote	1	0.0392157	Yes	GCF_900141895.1
Dethiobacter alkaliphilus AHT 1	Firmicutes,non-CPR-Bacteria,Bacteria,Prokaryote	1	0.0196078	Yes	GCF_000174415.1
Candidatus Aenigmarchaeota archaeon CG01_land_8_20_14_3_00_37_9	Aenigmarchaeota,DPANN,Archaea,Prokaryote	0.868421	0.0263158	Yes	GCA_002781145.1
Moellerella wisconsensis ATCC 35017	Gammaproteobacteria,non-CPR-Bacteria,Bacteria,Prokaryote	1	0	Yes	GCF_001294465.1
Basfia succiniciproducens	Gammaproteobacteria,non-CPR-Bacteria,Bacteria,Prokaryote	1	0	Yes	GCF_900101275.1
Kriegella aquimaris	Bacteroidetes,non-CPR-Bacteria,Bacteria,Prokaryote	1	0	Yes	GCF_900103215.1
Candidatus Adlerbacteria bacterium RIFOXYC1_FULL_48_26	Adlerbacteria,Parcubacteria,CPR,Bacteria,Prokaryote	0.976744	0	Yes	GCA_001773575.1
Gallaecimonas xiamenensis 3-C-1	Gammaproteobacteria,non-CPR-Bacteria,Bacteria,Prokaryote	1	0	Yes	GCF_000299915.1
Candidatus Ryanbacteria bacterium RIFCSPHIGHO2_02_FULL_47_25	Ryanbacteria,Parcubacteria,CPR,Bacteria,Prokaryote	0.860465	0	Yes	GCA_001819855.1
Chlorobium luteolum DSM 273	Chlorobi,non-CPR-Bacteria,Bacteria,Prokaryote	0.980392	0	Yes	GCF_000012485.1
Sphaerotilus natans subsp. natans DSM 6575	Betaproteobacteria,non-CPR-Bacteria,Bacteria,Prokaryote	1	0	Yes	GCF_000689195.1
Stomatobaculum longum	Firmicutes,non-CPR-Bacteria,Bacteria,Prokaryote	0.980392	0.0196078	Yes	GCF_000242235.1
Formosa sp. Hel1_31_208	Bacteroidetes,non-CPR-Bacteria,Bacteria,Prokaryote	1	0	Yes	GCF_900104785.1
Synechocystis sp. PCC 6803 substr. PCC-P	Cyanobacteria,non-CPR-Bacteria,Bacteria,Prokaryote	0.980392	0.0196078	Yes	GCF_000284455.1
Sediminibacter sp. Hel_I_10	Bacteroidetes,non-CPR-Bacteria,Bacteria,Prokaryote	1	0	Yes	GCF_000688335.1
Flaviflexus massiliensis	Actinobacteria,non-CPR-Bacteria,Bacteria,Prokaryote	1	0	Yes	GCF_001375495.1
Caldanaerobius polysaccharolyticus DSM 13641	Firmicutes,non-CPR-Bacteria,Bacteria,Prokaryote	0.980392	0	Yes	GCF_000427425.1
Candidatus Campbellbacteria bacterium GW2011_GWC2_35_28	Campbellbacteria,Parcubacteria,CPR,Bacteria,Prokaryote	0.767442	0	Yes	GCA_000990755.1
Litoreibacter albidus	Alphaproteobacteria,non-CPR-Bacteria,Bacteria,Prokaryote	0.960784	0	Yes	GCF_900107015.1
Gottschalkia acidurici 9a	Firmicutes,non-CPR-Bacteria,Bacteria,Prokaryote	0.960784	0.0392157	Yes	GCF_000299355.1
Candidatus Moranbacteria bacterium CG17_big_fil_post_rev_8_21_14_2_50_41_107	Moranbacteria,Parcubacteria,CPR,Bacteria,Prokaryote	1	0	Yes	GCA_002781465.1
Lentimicrobium saccharophilum	Bacteroidetes,non-CPR-Bacteria,Bacteria,Prokaryote	1	0	Yes	GCF_001192835.1
Candidatus Sungbacteria bacterium RIFCSPLOWO2_01_FULL_60_25	Sungbacteria,Parcubacteria,CPR,Bacteria,Prokaryote	0.860465	0	Yes	GCA_001820755.1
Trabulsiella guamensis ATCC 49490	Gammaproteobacteria,non-CPR-Bacteria,Bacteria,Prokaryote	1	0	Yes	GCF_000734965.1
Octadecabacter antarcticus 307	Alphaproteobacteria,non-CPR-Bacteria,Bacteria,Prokaryote	1	0	Yes	GCF_000155675.2
Nodularia spumigena CCY9414	Cyanobacteria,non-CPR-Bacteria,Bacteria,Prokaryote	0.960784	0.0392157	Yes	GCF_000340565.2
Aeromonas hydrophila	Gammaproteobacteria,non-CPR-Bacteria,Bacteria,Prokaryote	1	0	Yes	GCF_001982465.1
Planktothrix mougeotii NIVA-CYA 405	Cyanobacteria,non-CPR-Bacteria,Bacteria,Prokaryote	0.941176	0.0392157	Yes	GCF_000464745.1
Oceanithermus profundus DSM 14977	Deinococcus-Thermus,non-CPR-Bacteria,Bacteria,Prokaryote	0.980392	0.0392157	Yes	GCF_000183745.1
candidate division WWE3 bacterium GW2011_GWB2_43_22	WWE3,CPR,Bacteria,Prokaryote	0.744186	0.0232558	Yes	GCA_000999555.1
Sporolactobacillus laevolacticus DSM 442	Firmicutes,non-CPR-Bacteria,Bacteria,Prokaryote	1	0	Yes	GCF_000497245.1
Lentisphaera araneosa HTCC2155	Lentisphaerae,non-CPR-Bacteria,Bacteria,Prokaryote	0.960784	0.0196078	Yes	GCF_000170755.1
Desulfatitalea tepidiphila	Deltaproteobacteria,non-CPR-Bacteria,Bacteria,Prokaryote	1	0.0196078	Yes	GCF_001293685.1
Lelliottia amnigena NBRC 105700	Gammaproteobacteria,non-CPR-Bacteria,Bacteria,Prokaryote	1	0	Yes	GCF_001514515.1
Halovivax asiaticus JCM 14624	Euryarchaeota,non-DPANN-Archaea,Archaea,Prokaryote	1	0.0263158	Yes	GCF_000337515.1
Fodinicurvata fenggangensis DSM 21160	Alphaproteobacteria,non-CPR-Bacteria,Bacteria,Prokaryote	1	0	Yes	GCF_000686045.1
Nesiotobacter exalbescens DSM 16456	Alphaproteobacteria,non-CPR-Bacteria,Bacteria,Prokaryote	1	0	Yes	GCF_000422785.1
Acidobacteria bacterium KBS 146	Acidobacteria,non-CPR-Bacteria,Bacteria,Prokaryote	0.960784	0.0196078	Yes	GCF_000688615.1
Commensalibacter sp. MX01	Alphaproteobacteria,non-CPR-Bacteria,Bacteria,Prokaryote	1	0	Yes	GCF_000527695.1
Candidatus Collierbacteria bacterium RIFOXYD1_FULL_40_9	Collierbacteria,Microgenomates,CPR,Bacteria,Prokaryote	0.767442	0.0232558	Yes	GCA_001776275.1
Armatimonadetes bacterium GBS	Armatimonadetes,non-CPR-Bacteria,Bacteria,Prokaryote	0.901961	0.0392157	Yes	GCF_001536225.1
Candidatus Blackburnbacteria bacterium RIFCSPHIGHO2_12_FULL_44_25	Blackburnbacteria,Microgenomates,CPR,Bacteria,Prokaryote	0.976744	0	Yes	GCA_001816455.1
Sulfurivirga caldicuralii	Gammaproteobacteria,non-CPR-Bacteria,Bacteria,Prokaryote	1	0	Yes	GCF_900141795.1
Alcaligenes faecalis	Betaproteobacteria,non-CPR-Bacteria,Bacteria,Prokaryote	1	0	Yes	GCF_002443155.1
Candidatus Nomurabacteria bacterium RIFCSPLOWO2_01_FULL_41_220	Nomurabacteria,Parcubacteria,CPR,Bacteria,Prokaryote	0.930233	0	Yes	GCA_001785895.1
Thermophagus xiamenensis	Bacteroidetes,non-CPR-Bacteria,Bacteria,Prokaryote	1	0	Yes	GCF_000220155.1
Candidatus Beckwithbacteria bacterium GW2011_GWC1_49_16	Beckwithbacteria,Microgenomates,CPR,Bacteria,Prokaryote	1	0	Yes	GCA_001029675.1
Pseudobacteriovorax antillogorgiicola	Unknown,non-CPR-Bacteria,Bacteria,Prokaryote	0.980392	0.0392157	Yes	GCA_900177345.1
Streptoalloteichus hindustanus	Actinobacteria,non-CPR-Bacteria,Bacteria,Prokaryote	1	0.0784314	Yes	GCF_900129375.1
candidate division Zixibacteria bacterium DG_27	Zixibacteria,non-CPR-Bacteria,Bacteria,Prokaryote	0.843137	0	Yes	GCA_001302725.1
Hathewaya proteolytica DSM 3090	Firmicutes,non-CPR-Bacteria,Bacteria,Prokaryote	1	0.0196078	Yes	GCF_900142225.1
Lewinella marina	Bacteroidetes,non-CPR-Bacteria,Bacteria,Prokaryote	1	0	Yes	GCF_002631205.1
Tanticharoenia sakaeratensis NBRC 103193	Alphaproteobacteria,non-CPR-Bacteria,Bacteria,Prokaryote	1	0	Yes	GCF_000963885.1
Rhodospira trueperi	Alphaproteobacteria,non-CPR-Bacteria,Bacteria,Prokaryote	0.980392	0	Yes	GCF_900101965.1
Desulfotignum phosphitoxidans DSM 13687	Deltaproteobacteria,non-CPR-Bacteria,Bacteria,Prokaryote	1	0	Yes	GCF_000350545.1
Desulfobacterium vacuolatum DSM 3385	Deltaproteobacteria,non-CPR-Bacteria,Bacteria,Prokaryote	1	0.0196078	Yes	GCF_900176365.1
Candidatus Diapherotrites archaeon CG10_big_fil_rev_8_21_14_0_10_31_34	Diapherotrites,DPANN,Archaea,Prokaryote	0.894737	0.0789474	Yes	GCA_002763225.1
Psychroserpens jangbogonensis	Bacteroidetes,non-CPR-Bacteria,Bacteria,Prokaryote	1	0	Yes	GCF_000797465.1
Niabella drilacis	Bacteroidetes,non-CPR-Bacteria,Bacteria,Prokaryote	0.960784	0	Yes	GCF_900101395.1
Brevibacterium linens	Actinobacteria,non-CPR-Bacteria,Bacteria,Prokaryote	1	0.0196078	Yes	GCF_002332395.1
Ornithobacterium rhinotracheale H06-030791	Bacteroidetes,non-CPR-Bacteria,Bacteria,Prokaryote	1	0	Yes	GCF_000764515.1
Siccibacter turicensis LMG 23730	Gammaproteobacteria,non-CPR-Bacteria,Bacteria,Prokaryote	1	0	Yes	GCF_000463155.2
Salinihabitans flavidus	Alphaproteobacteria,non-CPR-Bacteria,Bacteria,Prokaryote	0.980392	0.0196078	Yes	GCF_900110425.1
Phascolarctobacterium succinatutens YIT 12067	Firmicutes,non-CPR-Bacteria,Bacteria,Prokaryote	0.980392	0	Yes	GCF_000188175.1
Hahella chejuensis KCTC 2396	Gammaproteobacteria,non-CPR-Bacteria,Bacteria,Prokaryote	1	0.0392157	Yes	GCF_000012985.1
Duodenibacillus massiliensis	Betaproteobacteria,non-CPR-Bacteria,Bacteria,Prokaryote	0.980392	0	Yes	GCF_900128485.1
Veillonella parvula	Firmicutes,non-CPR-Bacteria,Bacteria,Prokaryote	0.980392	0	Yes	GCF_900186885.1
Chitinophagaceae bacterium PMP191F	Bacteroidetes,non-CPR-Bacteria,Bacteria,Prokaryote	1	0	Yes	GCF_001302245.1
Thermoactinospora rubra	Actinobacteria,non-CPR-Bacteria,Bacteria,Prokaryote	1	0.0980392	Yes	GCF_002093975.1
Afipia sp. OHSU_I-C6	Alphaproteobacteria,non-CPR-Bacteria,Bacteria,Prokaryote	1	0.0196078	Yes	GCF_000497655.1
Borrelia burgdorferi 29805	Spirochaetes,non-CPR-Bacteria,Bacteria,Prokaryote	0.960784	0	Yes	GCF_000172295.2
Jeotgalicoccus halophilus	Firmicutes,non-CPR-Bacteria,Bacteria,Prokaryote	1	0	Yes	GCF_900101065.1
Owenweeksia hongkongensis DSM 17368	Bacteroidetes,non-CPR-Bacteria,Bacteria,Prokaryote	1	0	Yes	GCF_000236705.1
Allisonella histaminiformans	Firmicutes,non-CPR-Bacteria,Bacteria,Prokaryote	1	0.0392157	Yes	GCF_900103425.1
Candidatus Niyogibacteria bacterium RIFCSPLOWO2_02_FULL_45_13	Niyogibacteria,Parcubacteria,CPR,Bacteria,Prokaryote	0.883721	0	Yes	GCA_001819415.1
Raoultella ornithinolytica	Gammaproteobacteria,non-CPR-Bacteria,Bacteria,Prokaryote	1	0.0196078	Yes	GCF_002266685.1
Granulicoccus phenolivorans DSM 17626	Actinobacteria,non-CPR-Bacteria,Bacteria,Prokaryote	0.980392	0	Yes	GCF_000423085.1
Candidatus Staskawiczbacteria bacterium RIFOXYD12_FULL_37_10	Staskawiczbacteria,Parcubacteria,CPR,Bacteria,Prokaryote	0.976744	0	Yes	GCA_001820555.1
Cobetia crustatorum	Gammaproteobacteria,non-CPR-Bacteria,Bacteria,Prokaryote	0.921569	0	Yes	GCF_000591415.1
Kaistia soli DSM 19436	Alphaproteobacteria,non-CPR-Bacteria,Bacteria,Prokaryote	1	0.0196078	Yes	GCF_900129325.1
Candidatus Kerfeldbacteria bacterium RIFCSPHIGHO2_12_FULL_48_17	Kerfeldbacteria,Parcubacteria,CPR,Bacteria,Prokaryote	0.930233	0	Yes	GCA_001818775.1
Leminorella grimontii ATCC 33999 = DSM 5078	Gammaproteobacteria,non-CPR-Bacteria,Bacteria,Prokaryote	1	0	Yes	GCF_000735425.1
Anaerobacillus macyae	Firmicutes,non-CPR-Bacteria,Bacteria,Prokaryote	1	0.0588235	Yes	GCF_001039475.1
Cylindrospermum stagnale PCC 7417	Cyanobacteria,non-CPR-Bacteria,Bacteria,Prokaryote	0.960784	0.0196078	Yes	GCF_000317535.1
Candidatus Xiphinematobacter sp. Idaho Grape	Verrucomicrobia,non-CPR-Bacteria,Bacteria,Prokaryote	0.960784	0	Yes	GCF_001318295.1
Pseudopelagicola gijangensis	Alphaproteobacteria,non-CPR-Bacteria,Bacteria,Prokaryote	1	0	Yes	GCF_900142085.1
Limnoraphis robusta CS-951	Cyanobacteria,non-CPR-Bacteria,Bacteria,Prokaryote	0.803922	0.0196078	Yes	GCF_000972705.2
Sulfuritalea hydrogenivorans sk43H	Betaproteobacteria,non-CPR-Bacteria,Bacteria,Prokaryote	1	0	Yes	GCF_000828635.1
Candidatus Accumulibacter phosphatis clade IIA str. UW-1	Betaproteobacteria,non-CPR-Bacteria,Bacteria,Prokaryote	1	0.0196078	Yes	GCF_000024165.1
Fuerstia marisgermanicae	Planctomycetes,non-CPR-Bacteria,Bacteria,Prokaryote	0.960784	0.0196078	Yes	GCF_001983935.1
Cenarchaeum symbiosum A	Thaumarchaeota,non-DPANN-Archaea,Archaea,Prokaryote	1	0.0263158	Yes	GCA_000200715.1
Candidatus Campbellbacteria bacterium GW2011_OD1_34_28	Campbellbacteria,Parcubacteria,CPR,Bacteria,Prokaryote	1	0	Yes	GCA_001029775.1
Thalassobius gelatinovorus	Alphaproteobacteria,non-CPR-Bacteria,Bacteria,Prokaryote	1	0	Yes	GCF_900111045.1
Candidatus Beckwithbacteria bacterium GW2011_GWC2_49_11	Beckwithbacteria,Microgenomates,CPR,Bacteria,Prokaryote	0.976744	0	Yes	GCA_001003755.1
Candidatus Shapirobacteria bacterium CG09_land_8_20_14_0_10_39_12	Shapirobacteria,Microgenomates,CPR,Bacteria,Prokaryote	0.767442	0.0232558	Yes	GCA_002774065.1
Roseibium sp. TrichSKD4	Alphaproteobacteria,non-CPR-Bacteria,Bacteria,Prokaryote	1	0	Yes	GCF_000148725.1
Ferroglobus placidus DSM 10642	Euryarchaeota,non-DPANN-Archaea,Archaea,Prokaryote	1	0	Yes	GCF_000025505.1
Crossiella equi	Actinobacteria,non-CPR-Bacteria,Bacteria,Prokaryote	0.960784	0.0196078	Yes	GCF_002155995.1
Pirellula staleyi DSM 6068	Planctomycetes,non-CPR-Bacteria,Bacteria,Prokaryote	0.921569	0	Yes	GCF_000025185.1
Flammeovirga sp. OC4	Bacteroidetes,non-CPR-Bacteria,Bacteria,Prokaryote	1	0	Yes	GCF_000812565.1
Candidatus Hepatoplasma crinochetorum Av	Tenericutes,non-CPR-Bacteria,Bacteria,Prokaryote	0.960784	0	Yes	GCA_000582535.1
Geodermatophilus sp. DSM 44208	Actinobacteria,non-CPR-Bacteria,Bacteria,Prokaryote	1	0.0196078	Yes	GCF_900115505.1
Candidatus Woykebacteria bacterium GWA1_44_8	Woykebacteria,Microgenomates,CPR,Bacteria,Prokaryote	0.976744	0	Yes	GCA_001816635.1
Cellulomonas sp. Root930	Actinobacteria,non-CPR-Bacteria,Bacteria,Prokaryote	1	0.0196078	Yes	GCF_001429255.1
Kosakonia radicincitans UMEnt01/12	Gammaproteobacteria,non-CPR-Bacteria,Bacteria,Prokaryote	1	0	Yes	GCF_000691205.1
Anabaenopsis circularis NIES-21	Cyanobacteria,non-CPR-Bacteria,Bacteria,Prokaryote	0.980392	0.0196078	Yes	GCF_002367975.1
Candidatus Coatesbacteria bacterium RBG_13_66_14	Unknown,non-CPR-Bacteria,Bacteria,Prokaryote	0.882353	0.0196078	Yes	GCA_001774505.1
Exiguobacterium alkaliphilum 12/1	Firmicutes,non-CPR-Bacteria,Bacteria,Prokaryote	1	0	Yes	GCF_000714435.1
Propionibacterium propionicum NBRC 14587	Actinobacteria,non-CPR-Bacteria,Bacteria,Prokaryote	0.980392	0	Yes	GCF_001592325.1
Succiniclasticum ruminis DSM 9236	Firmicutes,non-CPR-Bacteria,Bacteria,Prokaryote	1	0.0196078	Yes	GCF_900112895.1
Candidatus Firestonebacteria bacterium RIFOXYD2_FULL_39_29	Firestonebacteria,non-CPR-Bacteria,Bacteria,Prokaryote	0.960784	0	Yes	GCA_001778375.1
Planococcus halocryophilus	Firmicutes,non-CPR-Bacteria,Bacteria,Prokaryote	1	0.0196078	Yes	GCF_001687585.2
Ruania albidiflava DSM 18029	Actinobacteria,non-CPR-Bacteria,Bacteria,Prokaryote	1	0.0196078	Yes	GCF_000421225.1
Dethiosulfatarculus sandiegensis	Deltaproteobacteria,non-CPR-Bacteria,Bacteria,Prokaryote	1	0	Yes	GCF_000931935.2
Sporomusa acidovorans DSM 3132	Firmicutes,non-CPR-Bacteria,Bacteria,Prokaryote	0.980392	0	Yes	GCF_002257695.1
Granulibacter bethesdensis	Alphaproteobacteria,non-CPR-Bacteria,Bacteria,Prokaryote	1	0	Yes	GCF_001889525.1
Candidatus Kuenenbacteria bacterium RIFCSPLOWO2_02_FULL_42_16	Kuenenbacteria,Parcubacteria,CPR,Bacteria,Prokaryote	0.953488	0.0232558	Yes	GCA_001781935.1
Pseudozobellia thermophila	Bacteroidetes,non-CPR-Bacteria,Bacteria,Prokaryote	1	0	Yes	GCF_900141855.1
Ulvibacter sp. LPB0005	Bacteroidetes,non-CPR-Bacteria,Bacteria,Prokaryote	1	0	Yes	GCF_001637325.1
Halioglobus sp. HI00S01	Gammaproteobacteria,non-CPR-Bacteria,Bacteria,Prokaryote	1	0.0588235	Yes	GCF_001635445.1
Sharpea azabuensis	Firmicutes,non-CPR-Bacteria,Bacteria,Prokaryote	1	0	Yes	GCF_900112735.1
Saccharothrix sp. ST-888	Actinobacteria,non-CPR-Bacteria,Bacteria,Prokaryote	1	0.0980392	Yes	GCF_000955975.1
candidate division Hyd24-12 bacterium Dam_1	Unknown,non-CPR-Bacteria,Bacteria,Prokaryote	0.921569	0	Yes	GCA_001618615.1
Methylopila sp. M107	Alphaproteobacteria,non-CPR-Bacteria,Bacteria,Prokaryote	1	0	Yes	GCF_000384475.1
Lutimaribacter saemankumensis	Alphaproteobacteria,non-CPR-Bacteria,Bacteria,Prokaryote	1	0.0196078	Yes	GCF_900100005.1
Flexithrix dorotheae DSM 6795	Bacteroidetes,non-CPR-Bacteria,Bacteria,Prokaryote	1	0	Yes	GCF_000379765.1
Candidatus Micrarchaeum sp. AZ1	Micrarchaeota,DPANN,Archaea,Prokaryote	0.842105	0	Yes	GCA_001896515.1
Nitrobacter sp. Nb-311A	Alphaproteobacteria,non-CPR-Bacteria,Bacteria,Prokaryote	1	0.0196078	Yes	GCF_000152905.1
Kangiella sediminilitoris	Gammaproteobacteria,non-CPR-Bacteria,Bacteria,Prokaryote	1	0	Yes	GCF_001708405.1
Shewanella frigidimarina NCIMB 400	Gammaproteobacteria,non-CPR-Bacteria,Bacteria,Prokaryote	1	0	Yes	GCF_000014705.1
Gemmatimonadetes bacterium	Gemmatimonadetes,non-CPR-Bacteria,Bacteria,Prokaryote	0.901961	0	Yes	GCA_002727195.1
Krasilnikoviella flava	Actinobacteria,non-CPR-Bacteria,Bacteria,Prokaryote	1	0.0196078	Yes	GCF_900167525.1
Muribacter muris	Gammaproteobacteria,non-CPR-Bacteria,Bacteria,Prokaryote	1	0	Yes	GCF_001038205.1
Acidovorax sp. Root217	Betaproteobacteria,non-CPR-Bacteria,Bacteria,Prokaryote	1	0	Yes	GCF_001428645.1
Candidatus Zambryskibacteria bacterium RIFCSPLOWO2_01_FULL_45_21	Zambryskibacteria,Parcubacteria,CPR,Bacteria,Prokaryote	0.976744	0	Yes	GCA_001823995.1
Actinomyces gerencseriae DSM 6844	Actinobacteria,non-CPR-Bacteria,Bacteria,Prokaryote	1	0	Yes	GCF_000429265.1
Budvicia aquatica	Gammaproteobacteria,non-CPR-Bacteria,Bacteria,Prokaryote	1	0	Yes	GCF_002591785.1
Candidatus Tokpelaia hoelldoblerii	Alphaproteobacteria,non-CPR-Bacteria,Bacteria,Prokaryote	1	0	Yes	GCA_002005325.1
Rhodohalobacter halophilus	Balneolaeota,non-CPR-Bacteria,Bacteria,Prokaryote	0.960784	0	Yes	GCF_001715195.1
Candidatus Uhrbacteria bacterium RIFCSPHIGHO2_01_FULL_46_23	Uhrbacteria,Parcubacteria,CPR,Bacteria,Prokaryote	0.930233	0	Yes	GCA_001790975.1
Oscillibacter sp. ER4	Firmicutes,non-CPR-Bacteria,Bacteria,Prokaryote	0.980392	0.0196078	Yes	GCF_000765235.1
Calditerrivibrio nitroreducens DSM 19672	Deferribacteres,non-CPR-Bacteria,Bacteria,Prokaryote	0.980392	0	Yes	GCF_000183405.1
Thermoplasma acidophilum DSM 1728	Euryarchaeota,non-DPANN-Archaea,Archaea,Prokaryote	0.973684	0	Yes	GCF_000195915.1
Pelagimonas varians	Alphaproteobacteria,non-CPR-Bacteria,Bacteria,Prokaryote	1	0.0196078	Yes	GCF_900185055.1
Scardovia wiggsiae F0424	Actinobacteria,non-CPR-Bacteria,Bacteria,Prokaryote	1	0	Yes	GCF_000275805.1
Candidatus Halobonum tyrrellensis G22	Euryarchaeota,non-DPANN-Archaea,Archaea,Prokaryote	1	0	Yes	GCF_000495475.1
Halolactibacillus halophilus	Firmicutes,non-CPR-Bacteria,Bacteria,Prokaryote	1	0	Yes	GCF_900115605.1
Caenispirillum salinarum AK4	Alphaproteobacteria,non-CPR-Bacteria,Bacteria,Prokaryote	1	0	Yes	GCF_000315795.1
Butyricimonas synergistica DSM 23225	Bacteroidetes,non-CPR-Bacteria,Bacteria,Prokaryote	1	0	Yes	GCF_000379665.1
Thaumasiovibrio subtropicus	Gammaproteobacteria,non-CPR-Bacteria,Bacteria,Prokaryote	1	0	Yes	GCF_002157755.1
Tetrasphaera elongata Lp2	Actinobacteria,non-CPR-Bacteria,Bacteria,Prokaryote	0.960784	0.0196078	Yes	GCF_000367525.1
Candidatus Andersenbacteria bacterium RIFCSPHIGHO2_01_FULL_46_36	Andersenbacteria,Parcubacteria,CPR,Bacteria,Prokaryote	1	0	Yes	GCA_001817035.1
Geitlerinema sp. PCC 7105	Cyanobacteria,non-CPR-Bacteria,Bacteria,Prokaryote	0.882353	0.0196078	Yes	GCF_000332355.1
Candidatus Giovannonibacteria bacterium RIFCSPLOWO2_02_FULL_43_54	Giovannonibacteria,Parcubacteria,CPR,Bacteria,Prokaryote	0.953488	0	Yes	GCA_001778875.1
Oceanibaculum nanhaiense	Alphaproteobacteria,non-CPR-Bacteria,Bacteria,Prokaryote	1	0	Yes	GCF_002148795.1
Halobacillus salinus	Firmicutes,non-CPR-Bacteria,Bacteria,Prokaryote	1	0.0196078	Yes	GCF_900166575.1
Shimia sp. SK013	Alphaproteobacteria,non-CPR-Bacteria,Bacteria,Prokaryote	1	0	Yes	GCF_001292625.1
Mesotoga sp. Brook.08.105.5.1	Thermotogae,non-CPR-Bacteria,Bacteria,Prokaryote	0.980392	0	Yes	GCF_002752635.1
Candidatus Portnoybacteria bacterium RIFCSPHIGHO2_01_FULL_39_19	Portnoybacteria,Parcubacteria,CPR,Bacteria,Prokaryote	0.744186	0	Yes	GCA_001819505.1
Halosimplex carlsbadense 2-9-1	Euryarchaeota,non-DPANN-Archaea,Archaea,Prokaryote	1	0	Yes	GCF_000337455.1
Pseudodonghicola xiamenensis DSM 18339	Alphaproteobacteria,non-CPR-Bacteria,Bacteria,Prokaryote	1	0	Yes	GCF_000429365.1
Falsirhodobacter sp. alg1	Alphaproteobacteria,non-CPR-Bacteria,Bacteria,Prokaryote	1	0.0196078	Yes	GCF_000739715.2
Rodentibacter ratti	Gammaproteobacteria,non-CPR-Bacteria,Bacteria,Prokaryote	1	0	Yes	GCF_002000425.1
Paludifilum halophilum	Firmicutes,non-CPR-Bacteria,Bacteria,Prokaryote	1	0.0196078	Yes	GCF_002245355.1
Ochrovirga pacifica	Bacteroidetes,non-CPR-Bacteria,Bacteria,Prokaryote	1	0	Yes	GCF_000220525.1
Clostridiales bacterium VE202-13	Firmicutes,non-CPR-Bacteria,Bacteria,Prokaryote	0.862745	0	Yes	GCF_000509005.1
Peptoclostridium acidaminophilum DSM 3953	Firmicutes,non-CPR-Bacteria,Bacteria,Prokaryote	0.980392	0	Yes	GCF_000597865.1
Candidatus Blackburnbacteria bacterium RIFCSPHIGHO2_02_FULL_39_13	Blackburnbacteria,Microgenomates,CPR,Bacteria,Prokaryote	0.976744	0	Yes	GCA_001816405.1
Salipiger mucosus DSM 16094	Alphaproteobacteria,non-CPR-Bacteria,Bacteria,Prokaryote	1	0.0392157	Yes	GCF_000442255.1
Candidatus Aquiluna sp. IMCC13023	Actinobacteria,non-CPR-Bacteria,Bacteria,Prokaryote	1	0	Yes	GCF_000257665.1
Fervidicola ferrireducens	Firmicutes,non-CPR-Bacteria,Bacteria,Prokaryote	0.960784	0.0196078	Yes	GCF_001562425.1
Marinibacterium profundimaris	Alphaproteobacteria,non-CPR-Bacteria,Bacteria,Prokaryote	1	0	Yes	GCF_002210095.1
Robbsia andropogonis Ba3549	Betaproteobacteria,non-CPR-Bacteria,Bacteria,Prokaryote	1	0.0196078	Yes	GCF_000566705.1
Catalinimonas alkaloidigena	Bacteroidetes,non-CPR-Bacteria,Bacteria,Prokaryote	1	0	Yes	GCF_900100765.1
Rappaport israeli	Gammaproteobacteria,non-CPR-Bacteria,Bacteria,Prokaryote	0.823529	0	Yes	GCF_001888055.1
Hydrococcus rivularis NIES-593	Cyanobacteria,non-CPR-Bacteria,Bacteria,Prokaryote	0.980392	0.0196078	Yes	GCF_001904635.1
Halotalea alkalilenta DSM 17697	Gammaproteobacteria,non-CPR-Bacteria,Bacteria,Prokaryote	1	0	Yes	GCF_000621205.1
Pseudacidovorax intermedius NH-1	Betaproteobacteria,non-CPR-Bacteria,Bacteria,Prokaryote	1	0	Yes	GCF_000333675.2
Aestuariibacter salexigens DSM 15300	Gammaproteobacteria,non-CPR-Bacteria,Bacteria,Prokaryote	1	0	Yes	GCF_000429145.1
Mycetocola saprophilus	Actinobacteria,non-CPR-Bacteria,Bacteria,Prokaryote	1	0	Yes	GCF_000718075.1
Rhodothermus marinus SG0.5JP17-171	Bacteroidetes,non-CPR-Bacteria,Bacteria,Prokaryote	1	0.0196078	Yes	GCF_000565305.1
Sediminimonas qiaohouensis DSM 21189	Alphaproteobacteria,non-CPR-Bacteria,Bacteria,Prokaryote	1	0	Yes	GCF_000423645.1
Arthrospira sp. PCC 8005	Cyanobacteria,non-CPR-Bacteria,Bacteria,Prokaryote	0.941176	0.0392157	Yes	GCF_000176895.2
Morococcus cerebrosus	Betaproteobacteria,non-CPR-Bacteria,Bacteria,Prokaryote	1	0	Yes	GCF_000813705.1
Candidatus Tectomicrobia bacterium RIFCSPLOWO2_02_FULL_70_19	Unknown,non-CPR-Bacteria,Bacteria,Prokaryote	0.764706	0	Yes	GCA_001790935.1
Alishewanella sp. WH16-1	Gammaproteobacteria,non-CPR-Bacteria,Bacteria,Prokaryote	1	0	Yes	GCF_001441695.1
Sphingopyxis sp. H012	Alphaproteobacteria,non-CPR-Bacteria,Bacteria,Prokaryote	1	0.0196078	Yes	GCF_001468235.1
Thalassolituus oleivorans R6-15	Gammaproteobacteria,non-CPR-Bacteria,Bacteria,Prokaryote	1	0.0196078	Yes	GCF_000582555.1
Candidatus Wolfebacteria bacterium RIFCSPLOWO2_01_FULL_45_19	Wolfebacteria,Parcubacteria,CPR,Bacteria,Prokaryote	1	0	Yes	GCA_001793855.1
Desulfurobacterium indicum	Aquificae,non-CPR-Bacteria,Bacteria,Prokaryote	1	0	Yes	GCF_001968985.1
Omnitrophica bacterium RIFCSPLOWO2_02_FULL_44_11	Omnitrophica,non-CPR-Bacteria,Bacteria,Prokaryote	0.921569	0.0196078	Yes	GCA_001804245.1
Phycisphaera mikurensis NBRC 102666	Planctomycetes,non-CPR-Bacteria,Bacteria,Prokaryote	0.941176	0.0196078	Yes	GCF_000284115.1
Lawsonella clevelandensis	Actinobacteria,non-CPR-Bacteria,Bacteria,Prokaryote	1	0	Yes	GCF_001293125.1
Tessaracoccus bendigoensis DSM 12906	Actinobacteria,non-CPR-Bacteria,Bacteria,Prokaryote	0.980392	0	Yes	GCF_900141915.1
Candidatus Nitrosotalea devanaterra	Thaumarchaeota,non-DPANN-Archaea,Archaea,Prokaryote	0.973684	0	Yes	GCA_900065925.1
Patulibacter medicamentivorans	Actinobacteria,non-CPR-Bacteria,Bacteria,Prokaryote	1	0.0196078	Yes	GCF_000240225.1
Berkelbacteria bacterium GW2011_GWE1_39_12	Berkelbacteria,CPR,Bacteria,Prokaryote	1	0	Yes	GCA_001029735.1
Candidatus Atelocyanobacterium thalassa isolate ALOHA	Cyanobacteria,non-CPR-Bacteria,Bacteria,Prokaryote	0.960784	0	Yes	GCF_000025125.1
Nitrospirillum amazonense Y2	Alphaproteobacteria,non-CPR-Bacteria,Bacteria,Prokaryote	0.941176	0	Yes	GCF_000225995.1
Crocinitomix catalasitica ATCC 23190	Bacteroidetes,non-CPR-Bacteria,Bacteria,Prokaryote	1	0	Yes	GCF_000621625.1
Lamprocystis purpurea DSM 4197	Gammaproteobacteria,non-CPR-Bacteria,Bacteria,Prokaryote	1	0	Yes	GCF_000379525.1
Candidatus Desulfofervidus auxilii	Deltaproteobacteria,non-CPR-Bacteria,Bacteria,Prokaryote	1	0	Yes	GCF_001577525.1
Nitriliruptor alkaliphilus DSM 45188	Actinobacteria,non-CPR-Bacteria,Bacteria,Prokaryote	0.960784	0.0196078	Yes	GCF_000969705.1
Spirosoma sp. 209	Bacteroidetes,non-CPR-Bacteria,Bacteria,Prokaryote	0.960784	0	Yes	GCF_002006735.1
Thermovibrio ammonificans HB-1	Aquificae,non-CPR-Bacteria,Bacteria,Prokaryote	0.980392	0	Yes	GCF_000185805.1
candidate division CPR3 bacterium GW2011_GWE2_35_7	CPR3,CPR,Bacteria,Prokaryote	0.813953	0.0232558	Yes	GCA_000991025.1
Bacteroidales bacterium 6E	Bacteroidetes,non-CPR-Bacteria,Bacteria,Prokaryote	1	0.0196078	Yes	GCF_001270045.1
Ketogulonicigenium vulgare	Alphaproteobacteria,non-CPR-Bacteria,Bacteria,Prokaryote	1	0	Yes	GCF_001399515.1
Lachnoclostridium sp. An118	Firmicutes,non-CPR-Bacteria,Bacteria,Prokaryote	0.980392	0.0196078	Yes	GCF_002160985.1
Geotoga petraea	Thermotogae,non-CPR-Bacteria,Bacteria,Prokaryote	0.980392	0.0196078	Yes	GCF_900102615.1
Balneatrix alpica DSM 16621	Gammaproteobacteria,non-CPR-Bacteria,Bacteria,Prokaryote	1	0	Yes	GCF_000619885.1
Thermocrispum agreste DSM 44070	Actinobacteria,non-CPR-Bacteria,Bacteria,Prokaryote	1	0.0196078	Yes	GCF_000427905.1
Parafilimonas terrae	Bacteroidetes,non-CPR-Bacteria,Bacteria,Prokaryote	1	0	Yes	GCF_900115755.1
Pedosphaera parvula Ellin514	Verrucomicrobia,non-CPR-Bacteria,Bacteria,Prokaryote	0.901961	0	Yes	GCF_000172555.1
Prevotellamassilia timonensis	Bacteroidetes,non-CPR-Bacteria,Bacteria,Prokaryote	1	0	Yes	GCF_900106785.1
Halocynthiibacter arcticus	Alphaproteobacteria,non-CPR-Bacteria,Bacteria,Prokaryote	0.980392	0	Yes	GCF_000812665.2
Lihuaxuella thermophila	Firmicutes,non-CPR-Bacteria,Bacteria,Prokaryote	1	0.0196078	Yes	GCF_900110165.1
Roseinatronobacter thiooxidans	Alphaproteobacteria,non-CPR-Bacteria,Bacteria,Prokaryote	1	0	Yes	GCF_001870675.1
Gimesia maris DSM 8797	Planctomycetes,non-CPR-Bacteria,Bacteria,Prokaryote	0.921569	0.0196078	Yes	GCF_000181475.1
Kiloniella majae	Alphaproteobacteria,non-CPR-Bacteria,Bacteria,Prokaryote	1	0	Yes	GCF_002118275.1
Edaphobacter aggregans DSM 19364	Acidobacteria,non-CPR-Bacteria,Bacteria,Prokaryote	0.980392	0.0196078	Yes	GCF_000745965.1
Candidatus Kryptobacter tengchongensis	Unknown,non-CPR-Bacteria,Bacteria,Prokaryote	0.705882	0.0196078	Yes	GCF_001458555.1
Ventosimonas gracilis	Gammaproteobacteria,non-CPR-Bacteria,Bacteria,Prokaryote	1	0	Yes	GCF_001580025.1
Candidatus Adlerbacteria bacterium RIFCSPHIGHO2_02_FULL_54_18	Adlerbacteria,Parcubacteria,CPR,Bacteria,Prokaryote	0.953488	0.0232558	Yes	GCA_001775445.1
Jannaschia sp. EhC01	Alphaproteobacteria,non-CPR-Bacteria,Bacteria,Prokaryote	0.980392	0	Yes	GCF_001650845.1
Ilumatobacter nonamiensis YM16-303	Actinobacteria,non-CPR-Bacteria,Bacteria,Prokaryote	0.980392	0.0196078	Yes	GCF_000350145.1
Albidovulum xiamenense	Alphaproteobacteria,non-CPR-Bacteria,Bacteria,Prokaryote	1	0	Yes	GCF_900102905.1
Caloranaerobacter ferrireducens	Firmicutes,non-CPR-Bacteria,Bacteria,Prokaryote	0.980392	0.0196078	Yes	GCF_001730685.1
Legionella pneumophila	Gammaproteobacteria,non-CPR-Bacteria,Bacteria,Prokaryote	1	0	Yes	GCF_001753285.1
Pigmentiphaga sp. NML080357	Betaproteobacteria,non-CPR-Bacteria,Bacteria,Prokaryote	1	0	Yes	GCF_002188465.1
Candidatus Wildermuthbacteria bacterium RIFCSPHIGHO2_01_FULL_49_22b	Wildermuthbacteria,Parcubacteria,CPR,Bacteria,Prokaryote	0.930233	0	Yes	GCA_001823165.1
Candidatus Uhrbacteria bacterium RIFCSPLOWO2_12_FULL_46_10	Uhrbacteria,Parcubacteria,CPR,Bacteria,Prokaryote	0.906977	0	Yes	GCA_001791535.1
Peptostreptococcus sp. MV1	Firmicutes,non-CPR-Bacteria,Bacteria,Prokaryote	1	0	Yes	GCF_000758885.1
Thermodesulfobacterium commune DSM 2178	Thermodesulfobacteria,non-CPR-Bacteria,Bacteria,Prokaryote	1	0	Yes	GCF_000734015.1
Candidatus Aenigmarchaeota archaeon CG15_BIG_FIL_POST_REV_8_21_14_020_37_27	Aenigmarchaeota,DPANN,Archaea,Prokaryote	0.868421	0	Yes	GCA_002781865.1
Candidatus Jorgensenbacteria bacterium CG_4_8_14_3_um_filter_38_10	Jorgensenbacteria,Parcubacteria,CPR,Bacteria,Prokaryote	0.906977	0	Yes	GCA_002782425.1
Chitinophaga pinensis DSM 2588	Bacteroidetes,non-CPR-Bacteria,Bacteria,Prokaryote	1	0	Yes	GCF_000024005.1
Calditerricola satsumensis JCM 14719	Firmicutes,non-CPR-Bacteria,Bacteria,Prokaryote	0.843137	0.0196078	Yes	GCF_001311905.1
Mitsuaria sp. 7	Betaproteobacteria,non-CPR-Bacteria,Bacteria,Prokaryote	0.921569	0.0196078	Yes	GCF_001653795.1
Numidum massiliense	Firmicutes,non-CPR-Bacteria,Bacteria,Prokaryote	1	0.0196078	Yes	GCF_001375555.1
Algoriella xinjiangensis	Bacteroidetes,non-CPR-Bacteria,Bacteria,Prokaryote	1	0	Yes	GCF_900115015.1
Candidatus Giovannonibacteria bacterium RIFCSPHIGHO2_01_FULL_43_100	Giovannonibacteria,Parcubacteria,CPR,Bacteria,Prokaryote	0.813953	0	Yes	GCA_001780415.1
Candidatus Edwardsbacteria bacterium RIFOXYD12_FULL_50_11	Edwardsbacteria,non-CPR-Bacteria,Bacteria,Prokaryote	0.980392	0	Yes	GCA_001777945.1
Candidatus Peregrinibacteria bacterium CG2_30_44_17	Peregrinibacteria,CPR,Bacteria,Prokaryote	0.976744	0.0232558	Yes	GCA_001873565.1
Seinonella peptonophila	Firmicutes,non-CPR-Bacteria,Bacteria,Prokaryote	1	0.0196078	Yes	GCF_900129355.1
Aidingimonas halophila	Gammaproteobacteria,non-CPR-Bacteria,Bacteria,Prokaryote	1	0	Yes	GCF_900106955.1
Aliivibrio fischeri	Gammaproteobacteria,non-CPR-Bacteria,Bacteria,Prokaryote	1	0	Yes	GCF_001640415.1
Candidatus Gottesmanbacteria bacterium GW2011_GWA1_48_13	Gottesmanbacteria,Microgenomates,CPR,Bacteria,Prokaryote	0.860465	0.0697674	Yes	GCA_001003565.1
Tolypothrix sp. NIES-4075	Cyanobacteria,non-CPR-Bacteria,Bacteria,Prokaryote	0.980392	0	Yes	GCF_002218085.1
Variibacter gotjawalensis	Alphaproteobacteria,non-CPR-Bacteria,Bacteria,Prokaryote	1	0.0588235	Yes	GCF_002355335.1
Casaltella massiliensis	Firmicutes,non-CPR-Bacteria,Bacteria,Prokaryote	0.980392	0	Yes	GCF_000312325.1
Candidatus Kryptonium thompsoni	Unknown,non-CPR-Bacteria,Bacteria,Prokaryote	1	0.0196078	Yes	GCF_001485625.1
candidate division CPR1 bacterium GW2011_GWC1_49_13	Unknown,CPR,Bacteria,Prokaryote	0.906977	0.0465116	Yes	GCA_001003815.1
Micromonospora sp. CB01531	Actinobacteria,non-CPR-Bacteria,Bacteria,Prokaryote	0.980392	0.0784314	Yes	GCF_001905095.1
Kribbia dieselivorans NBRC 106261	Actinobacteria,non-CPR-Bacteria,Bacteria,Prokaryote	0.980392	0	Yes	GCF_001552435.1
Sulfuricaulis limicola	Gammaproteobacteria,non-CPR-Bacteria,Bacteria,Prokaryote	1	0	Yes	GCF_002355735.1
Candidatus Beckwithbacteria bacterium GW2011_GWA1_46_30	Beckwithbacteria,Microgenomates,CPR,Bacteria,Prokaryote	1	0	Yes	GCA_001002615.1
Malonomonas rubra DSM 5091	Deltaproteobacteria,non-CPR-Bacteria,Bacteria,Prokaryote	1	0	Yes	GCF_900142125.1
Aurantimonas sp. USBA 369	Alphaproteobacteria,non-CPR-Bacteria,Bacteria,Prokaryote	1	0	Yes	GCF_900167365.1
Brachyspira hyodysenteriae	Spirochaetes,non-CPR-Bacteria,Bacteria,Prokaryote	0.960784	0	Yes	GCF_001013195.1
Anaplasma marginale str. Florida Relapse	Alphaproteobacteria,non-CPR-Bacteria,Bacteria,Prokaryote	0.862745	0	Yes	GCF_000215505.1
Roseisalinus antarcticus	Alphaproteobacteria,non-CPR-Bacteria,Bacteria,Prokaryote	1	0.0196078	Yes	GCF_900172355.1
Tolumonas auensis DSM 9187	Gammaproteobacteria,non-CPR-Bacteria,Bacteria,Prokaryote	1	0	Yes	GCF_000023065.1
Candidatus Hepatobacter penaei	Alphaproteobacteria,non-CPR-Bacteria,Bacteria,Prokaryote	0.960784	0.0196078	Yes	GCF_000742475.1
Saprospira grandis str. Lewin	Bacteroidetes,non-CPR-Bacteria,Bacteria,Prokaryote	0.980392	0	Yes	GCF_000250635.1
Fischerella sp. PCC 9605	Cyanobacteria,non-CPR-Bacteria,Bacteria,Prokaryote	0.980392	0.0784314	Yes	GCF_000517105.1
Acidobacteriaceae bacterium KBS 96	Acidobacteria,non-CPR-Bacteria,Bacteria,Prokaryote	0.960784	0.0196078	Yes	GCF_000381625.1
Actinosynnema sp. ALI-1.44	Actinobacteria,non-CPR-Bacteria,Bacteria,Prokaryote	1	0.0980392	Yes	GCF_001984155.1
Syntrophaceticus schinkii	Firmicutes,non-CPR-Bacteria,Bacteria,Prokaryote	0.843137	0	Yes	GCF_000946815.1
Buttiauxella ferragutiae ATCC 51602	Gammaproteobacteria,non-CPR-Bacteria,Bacteria,Prokaryote	1	0	Yes	GCF_001654915.1
Castellaniella caeni NBRC 101664	Betaproteobacteria,non-CPR-Bacteria,Bacteria,Prokaryote	1	0	Yes	GCF_001592225.1
Demequina salsinemoris	Actinobacteria,non-CPR-Bacteria,Bacteria,Prokaryote	1	0	Yes	GCF_000974805.1
Candidatus Thorarchaeota archaeon SMTZ1-83	Unknown,non-DPANN-Archaea,Archaea,Prokaryote	0.894737	0.0526316	Yes	GCA_001563325.1
Flagellimonas eckloniae	Bacteroidetes,non-CPR-Bacteria,Bacteria,Prokaryote	1	0	Yes	GCF_001413955.1
Jonesia quinghaiensis DSM 15701	Actinobacteria,non-CPR-Bacteria,Bacteria,Prokaryote	1	0	Yes	GCF_000423205.1
Avibacterium paragallinarum 221	Gammaproteobacteria,non-CPR-Bacteria,Bacteria,Prokaryote	0.980392	0	Yes	GCF_000348525.1
Algiphilus aromaticivorans DG1253	Gammaproteobacteria,non-CPR-Bacteria,Bacteria,Prokaryote	1	0	Yes	GCF_000733765.1
Candidatus Falkowbacteria bacterium GW2011_GWF1_38_22	Falkowbacteria,Parcubacteria,CPR,Bacteria,Prokaryote	1	0.0232558	Yes	GCA_000992615.1
Kamptonema formosum PCC 6407	Cyanobacteria,non-CPR-Bacteria,Bacteria,Prokaryote	0.960784	0	Yes	GCF_000332155.1
Candidatus Spechtbacteria bacterium RIFCSPLOWO2_12_FULL_38_22	Spechtbacteria,Parcubacteria,CPR,Bacteria,Prokaryote	0.953488	0	Yes	GCA_001820055.1
Terrimicrobium sacchariphilum	Verrucomicrobia,non-CPR-Bacteria,Bacteria,Prokaryote	0.960784	0	Yes	GCF_001613545.1
Intestinibacillus massiliensis	Firmicutes,non-CPR-Bacteria,Bacteria,Prokaryote	0.980392	0.0392157	Yes	GCF_900155735.1
Schwartzia succinivorans DSM 10502	Firmicutes,non-CPR-Bacteria,Bacteria,Prokaryote	1	0	Yes	GCF_900129225.1
Laribacter hongkongensis HLHK9	Betaproteobacteria,non-CPR-Bacteria,Bacteria,Prokaryote	0.980392	0	Yes	GCF_000021025.1
Candidatus Terrybacteria bacterium RIFCSPHIGHO2_01_FULL_58_15	Terrybacteria,Parcubacteria,CPR,Bacteria,Prokaryote	0.906977	0.0232558	Yes	GCA_001822855.1
Desulfatibacillum alkenivorans DSM 16219	Deltaproteobacteria,non-CPR-Bacteria,Bacteria,Prokaryote	1	0	Yes	GCF_900142135.1
Vulgatibacter incomptus	Deltaproteobacteria,non-CPR-Bacteria,Bacteria,Prokaryote	0.980392	0.0196078	Yes	GCF_001263175.1
Candidatus Levybacteria bacterium RIFCSPLOWO2_01_FULL_42_15	Levybacteria,Microgenomates,CPR,Bacteria,Prokaryote	0.930233	0	Yes	GCA_001784055.1
Arcanobacterium phocae	Actinobacteria,non-CPR-Bacteria,Bacteria,Prokaryote	1	0	Yes	GCF_900105865.1
Candidatus Gastranaerophilales bacterium HUM_13	Melainabacteria,non-CPR-Bacteria,Bacteria,Prokaryote	0.980392	0.0196078	Yes	GCA_002102875.1
Muricauda sp. MAR_2010_75	Bacteroidetes,non-CPR-Bacteria,Bacteria,Prokaryote	1	0	Yes	GCF_000745185.1
Blattabacterium sp. (Periplaneta americana) str. BPLAN	Bacteroidetes,non-CPR-Bacteria,Bacteria,Prokaryote	0.960784	0	Yes	GCF_000093165.1
Natrialba asiatica DSM 12278	Euryarchaeota,non-DPANN-Archaea,Archaea,Prokaryote	1	0	Yes	GCF_000337555.1
Candidatus Glassbacteria bacterium GWA2_58_10	Glassbacteria,non-CPR-Bacteria,Bacteria,Prokaryote	0.745098	0	Yes	GCA_001780805.1
Fervidicella metallireducens AeB	Firmicutes,non-CPR-Bacteria,Bacteria,Prokaryote	0.960784	0	Yes	GCF_000601455.1
Candidatus Levybacteria bacterium RIFCSPHIGHO2_01_FULL_40_15b	Levybacteria,Microgenomates,CPR,Bacteria,Prokaryote	0.767442	0	Yes	GCA_001782125.1
Marinagarivorans algicola	Gammaproteobacteria,non-CPR-Bacteria,Bacteria,Prokaryote	1	0	Yes	GCF_001292705.1
Catonella morbi ATCC 51271	Firmicutes,non-CPR-Bacteria,Bacteria,Prokaryote	1	0.0196078	Yes	GCF_000160035.2
Candidatus Liptonbacteria bacterium RIFCSPLOWO2_01_FULL_52_25	Liptonbacteria,Parcubacteria,CPR,Bacteria,Prokaryote	1	0.0232558	Yes	GCA_001818625.1
Sebaldella termitidis ATCC 33386	Fusobacteria,non-CPR-Bacteria,Bacteria,Prokaryote	0.980392	0	Yes	GCF_000024405.1
Anaerofilum sp. An201	Firmicutes,non-CPR-Bacteria,Bacteria,Prokaryote	0.980392	0	Yes	GCF_002160015.1
Candidatus Margulisbacteria bacterium GWF2_38_17	Margulisbacteria,non-CPR-Bacteria,Bacteria,Prokaryote	0.960784	0	Yes	GCA_001784515.1
Gloeocapsa sp. PCC 73106	Cyanobacteria,non-CPR-Bacteria,Bacteria,Prokaryote	0.980392	0.0196078	Yes	GCF_000332035.1
Rhodonellum psychrophilum GCM71 = DSM 17998	Bacteroidetes,non-CPR-Bacteria,Bacteria,Prokaryote	1	0	Yes	GCF_000381545.1
Longilinea arvoryzae	Chloroflexi,non-CPR-Bacteria,Bacteria,Prokaryote	0.980392	0.0196078	Yes	GCF_001050235.1
Tidjanibacter massiliensis	Bacteroidetes,non-CPR-Bacteria,Bacteria,Prokaryote	1	0	Yes	GCF_900104605.1
Seonamhaeicola sp. S2-3	Bacteroidetes,non-CPR-Bacteria,Bacteria,Prokaryote	1	0	Yes	GCF_001971785.1
Rosenbergiella nectarea	Gammaproteobacteria,non-CPR-Bacteria,Bacteria,Prokaryote	1	0.0196078	Yes	GCF_900111105.1
Chlorobi bacterium OLB4	Chlorobi,non-CPR-Bacteria,Bacteria,Prokaryote	0.980392	0	Yes	GCA_001567325.1
Herminiimonas arsenicoxydans	Betaproteobacteria,non-CPR-Bacteria,Bacteria,Prokaryote	1	0	Yes	GCF_000026125.1
Kribbella catacumbae DSM 19601	Actinobacteria,non-CPR-Bacteria,Bacteria,Prokaryote	0.980392	0.0784314	Yes	GCF_000372465.1
Marmoricola sp. Leaf446	Actinobacteria,non-CPR-Bacteria,Bacteria,Prokaryote	0.980392	0	Yes	GCF_001424755.1
Caldanaerobacter subterraneus subsp. tengcongensis MB4	Firmicutes,non-CPR-Bacteria,Bacteria,Prokaryote	0.960784	0.0196078	Yes	GCF_000007085.1
Amycolatopsis sp. KNN50.9b	Actinobacteria,non-CPR-Bacteria,Bacteria,Prokaryote	1	0.0196078	Yes	GCF_002234605.1
Acetobacter pasteurianus	Alphaproteobacteria,non-CPR-Bacteria,Bacteria,Prokaryote	1	0.0196078	Yes	GCF_001953595.1
Garciella nitratireducens DSM 15102	Firmicutes,non-CPR-Bacteria,Bacteria,Prokaryote	0.980392	0.0196078	Yes	GCF_900167305.1
Microvirgula aerodenitrificans DSM 15089	Betaproteobacteria,non-CPR-Bacteria,Bacteria,Prokaryote	1	0	Yes	GCF_000620105.1
Chthonomonas calidirosea	Armatimonadetes,non-CPR-Bacteria,Bacteria,Prokaryote	0.980392	0	Yes	GCF_001458035.1
Crocosphaera watsonii WH 0003	Cyanobacteria,non-CPR-Bacteria,Bacteria,Prokaryote	0.941176	0	Yes	GCF_000235665.1
Pacificibacter marinus	Alphaproteobacteria,non-CPR-Bacteria,Bacteria,Prokaryote	1	0	Yes	GCF_900109555.1
Stappia sp. ES.058	Alphaproteobacteria,non-CPR-Bacteria,Bacteria,Prokaryote	1	0.0392157	Yes	GCF_900105595.1
Paramaledivibacter caminithermalis DSM 15212	Firmicutes,non-CPR-Bacteria,Bacteria,Prokaryote	1	0	Yes	GCF_900142245.1
Anaeromassilibacillus senegalensis	Firmicutes,non-CPR-Bacteria,Bacteria,Prokaryote	0.980392	0	Yes	GCF_001261775.1
Euryhalocaulis caribicus	Alphaproteobacteria,non-CPR-Bacteria,Bacteria,Prokaryote	1	0	Yes	GCF_000412185.1
Candidatus Azambacteria bacterium GW2011_GWC1_46_13	Azambacteria,Parcubacteria,CPR,Bacteria,Prokaryote	0.790698	0.0232558	Yes	GCA_001002245.1
Candidatus Harrisonbacteria bacterium RIFCSPHIGHO2_02_FULL_42_16	Harrisonbacteria,Parcubacteria,CPR,Bacteria,Prokaryote	0.930233	0	Yes	GCA_001818695.1
Pseudoflavonifractor sp. An176	Firmicutes,non-CPR-Bacteria,Bacteria,Prokaryote	1	0.0196078	Yes	GCF_002160435.1
Halothiobacillus sp. WRN-7	Gammaproteobacteria,non-CPR-Bacteria,Bacteria,Prokaryote	0.980392	0	Yes	GCF_001641825.1
Nitrincola nitratireducens	Gammaproteobacteria,non-CPR-Bacteria,Bacteria,Prokaryote	0.921569	0	Yes	GCF_000585235.1
Wohlfahrtiimonas chitiniclastica	Gammaproteobacteria,non-CPR-Bacteria,Bacteria,Prokaryote	1	0	Yes	GCF_002252265.1
Rouxiella badensis	Gammaproteobacteria,non-CPR-Bacteria,Bacteria,Prokaryote	1	0	Yes	GCF_002093665.1
Holdemania sp. Marseille-P2844	Firmicutes,non-CPR-Bacteria,Bacteria,Prokaryote	0.980392	0	Yes	GCF_900120005.1
Paludibacterium yongneupense DSM 18731	Betaproteobacteria,non-CPR-Bacteria,Bacteria,Prokaryote	1	0	Yes	GCF_000422925.1
Terasakiella pusilla DSM 6293	Alphaproteobacteria,non-CPR-Bacteria,Bacteria,Prokaryote	1	0	Yes	GCF_000688235.1
Candidatus Kaiserbacteria bacterium RIFCSPLOWO2_01_FULL_50_24	Kaiserbacteria,Parcubacteria,CPR,Bacteria,Prokaryote	1	0.0232558	Yes	GCA_001783335.1
Chelativorans sp. BNC1	Alphaproteobacteria,non-CPR-Bacteria,Bacteria,Prokaryote	1	0	Yes	GCF_000014245.1
Rhodothermaeota bacterium MED-G19	Rhodothermaeota,non-CPR-Bacteria,Bacteria,Prokaryote	0.941176	0	Yes	GCA_002457315.1
Andreprevotia lacus DSM 23236	Betaproteobacteria,non-CPR-Bacteria,Bacteria,Prokaryote	1	0.0196078	Yes	GCF_900176275.1
Lentisphaerae bacterium RIFOXYB12_FULL_60_10	Lentisphaerae,non-CPR-Bacteria,Bacteria,Prokaryote	0.901961	0	Yes	GCA_001803285.1
Mariprofundus ferrooxydans PV-1	Zetaproteobacteria,non-CPR-Bacteria,Bacteria,Prokaryote	1	0	Yes	GCF_000153765.1
Millisia brevis NBRC 105863	Actinobacteria,non-CPR-Bacteria,Bacteria,Prokaryote	1	0.0196078	Yes	GCF_001552615.1
Lactobacillus farciminis KCTC 3681 = DSM 20184	Firmicutes,non-CPR-Bacteria,Bacteria,Prokaryote	1	0.0196078	Yes	GCF_002706745.1
Schleiferia thermophila str. Yellowstone	Bacteroidetes,non-CPR-Bacteria,Bacteria,Prokaryote	1	0	Yes	GCF_000736515.1
Taylorella equigenitalis	Betaproteobacteria,non-CPR-Bacteria,Bacteria,Prokaryote	0.980392	0	Yes	GCF_001278685.1
Candidatus Moranbacteria bacterium RIFCSPHIGHO2_01_FULL_55_24	Moranbacteria,Parcubacteria,CPR,Bacteria,Prokaryote	1	0	Yes	GCA_001786575.1
Candidatus Mikella endobia	Gammaproteobacteria,non-CPR-Bacteria,Bacteria,Prokaryote	1	0	Yes	GCF_900048045.1
Sporanaerobacter sp. PP17-6a	Firmicutes,non-CPR-Bacteria,Bacteria,Prokaryote	1	0	Yes	GCF_900095615.1
Simplicispira psychrophila DSM 11588	Betaproteobacteria,non-CPR-Bacteria,Bacteria,Prokaryote	1	0	Yes	GCF_000688255.1
Halostagnicola kamekurae	Euryarchaeota,non-DPANN-Archaea,Archaea,Prokaryote	1	0	Yes	GCF_900116205.1
Massilioclostridium coli	Firmicutes,non-CPR-Bacteria,Bacteria,Prokaryote	0.980392	0.0196078	Yes	GCF_900095865.1
Endozoicomonas ascidiicola	Gammaproteobacteria,non-CPR-Bacteria,Bacteria,Prokaryote	1	0	Yes	GCF_001646955.1
Cribrihabitans marinus	Alphaproteobacteria,non-CPR-Bacteria,Bacteria,Prokaryote	0.980392	0.0196078	Yes	GCF_900109035.1
Acaryochloris marina MBIC11017	Cyanobacteria,non-CPR-Bacteria,Bacteria,Prokaryote	0.980392	0.0588235	Yes	GCF_000018105.1
Granulosicoccus antarcticus IMCC3135	Gammaproteobacteria,non-CPR-Bacteria,Bacteria,Prokaryote	1	0.0196078	Yes	GCF_002215215.1
Hyperthermus butylicus DSM 5456	Crenarchaeota,non-DPANN-Archaea,Archaea,Prokaryote	0.973684	0	Yes	GCF_000015145.1
Rathayibacter toxicus	Actinobacteria,non-CPR-Bacteria,Bacteria,Prokaryote	0.980392	0	Yes	GCF_000875675.1
Rubritepida flocculans DSM 14296	Alphaproteobacteria,non-CPR-Bacteria,Bacteria,Prokaryote	1	0	Yes	GCF_000425365.1
Candidatus Thorarchaeota archaeon SMTZ1-45	Unknown,non-DPANN-Archaea,Archaea,Prokaryote	0.921053	0.0263158	Yes	GCA_001563335.1
Sulfurimonas autotrophica DSM 16294	Epsilonproteobacteria,non-CPR-Bacteria,Bacteria,Prokaryote	0.960784	0	Yes	GCF_000147355.1
Leisingera aquaemixtae	Alphaproteobacteria,non-CPR-Bacteria,Bacteria,Prokaryote	1	0	Yes	GCF_001458395.1
Leucobacter sp. 7(1)	Actinobacteria,non-CPR-Bacteria,Bacteria,Prokaryote	1	0	Yes	GCF_900163635.1
Desmospora sp. 8437	Firmicutes,non-CPR-Bacteria,Bacteria,Prokaryote	0.941176	0	Yes	GCF_000213595.1
Halothece sp. PCC 7418	Cyanobacteria,non-CPR-Bacteria,Bacteria,Prokaryote	0.960784	0.0196078	Yes	GCF_000317635.1
Sediminispirochaeta smaragdinae DSM 11293	Spirochaetes,non-CPR-Bacteria,Bacteria,Prokaryote	0.960784	0.0392157	Yes	GCF_000143985.1
Candidatus Syntrophoarchaeum caldarius	Euryarchaeota,non-DPANN-Archaea,Archaea,Prokaryote	0.947368	0	Yes	GCA_001766815.1
Thermobrachium celere DSM 8682	Firmicutes,non-CPR-Bacteria,Bacteria,Prokaryote	0.980392	0.0392157	Yes	GCF_000430995.1
Sporobacter termitidis DSM 10068	Firmicutes,non-CPR-Bacteria,Bacteria,Prokaryote	0.980392	0.0392157	Yes	GCF_900130065.1
Moorella thermoacetica ATCC 39073	Firmicutes,non-CPR-Bacteria,Bacteria,Prokaryote	0.980392	0.0196078	Yes	GCF_000013105.1
Brevundimonas diminuta	Alphaproteobacteria,non-CPR-Bacteria,Bacteria,Prokaryote	1	0	Yes	GCF_002205555.1
Lebetimonas sp. JH369	Epsilonproteobacteria,non-CPR-Bacteria,Bacteria,Prokaryote	0.941176	0	Yes	GCF_000522965.1
Desulfobacter postgatei 2ac9	Deltaproteobacteria,non-CPR-Bacteria,Bacteria,Prokaryote	1	0	Yes	GCF_000233695.2
Melaminivora alkalimesophila	Betaproteobacteria,non-CPR-Bacteria,Bacteria,Prokaryote	1	0	Yes	GCF_000282995.1
Candidatus Marithrix sp. Canyon 246	Gammaproteobacteria,non-CPR-Bacteria,Bacteria,Prokaryote	1	0	Yes	GCF_001723735.1
Johnsonella ignava ATCC 51276	Firmicutes,non-CPR-Bacteria,Bacteria,Prokaryote	0.980392	0.0196078	Yes	GCF_000235445.1
Thermithiobacillus tepidarius DSM 3134	Unknown,non-CPR-Bacteria,Bacteria,Prokaryote	1	0	Yes	GCF_000423825.1
Mangrovibacter sp. MFB070	Gammaproteobacteria,non-CPR-Bacteria,Bacteria,Prokaryote	1	0	Yes	GCF_000705335.1
Rubripirellula obstinata	Planctomycetes,non-CPR-Bacteria,Bacteria,Prokaryote	0.980392	0.0392157	Yes	GCF_001642955.1
Flaviramulus ichthyoenteri Th78	Bacteroidetes,non-CPR-Bacteria,Bacteria,Prokaryote	1	0	Yes	GCF_000789235.1
Halomicrobium mukohataei DSM 12286	Euryarchaeota,non-DPANN-Archaea,Archaea,Prokaryote	1	0	Yes	GCF_000023965.1
Edaphobacillus lindanitolerans	Firmicutes,non-CPR-Bacteria,Bacteria,Prokaryote	1	0	Yes	GCF_900156305.1
Candidatus Kerfeldbacteria bacterium CG08_land_8_20_14_0_20_40_16	Kerfeldbacteria,Parcubacteria,CPR,Bacteria,Prokaryote	0.976744	0	Yes	GCA_002774635.1
Pseudooctadecabacter jejudonensis	Alphaproteobacteria,non-CPR-Bacteria,Bacteria,Prokaryote	1	0.0196078	Yes	GCF_900172275.1
Ndongobacter massiliensis	Firmicutes,non-CPR-Bacteria,Bacteria,Prokaryote	1	0	Yes	GCF_900120375.1
Arenimonas composti TR7-09 = DSM 18010	Gammaproteobacteria,non-CPR-Bacteria,Bacteria,Prokaryote	1	0	Yes	GCF_000426365.1
Tatumella citrea	Gammaproteobacteria,non-CPR-Bacteria,Bacteria,Prokaryote	1	0.0392157	Yes	GCF_002163605.1
Flavihumibacter solisilvae	Bacteroidetes,non-CPR-Bacteria,Bacteria,Prokaryote	1	0	Yes	GCF_000814475.1
Saccharophagus degradans 2-40	Gammaproteobacteria,non-CPR-Bacteria,Bacteria,Prokaryote	1	0	Yes	GCF_000013665.1
Mucinivorans hirudinis	Bacteroidetes,non-CPR-Bacteria,Bacteria,Prokaryote	0.980392	0	Yes	GCF_000723505.1
Kyrpidia tusciae DSM 2912	Firmicutes,non-CPR-Bacteria,Bacteria,Prokaryote	1	0	Yes	GCF_000092905.1
Aminobacter sp. J41	Alphaproteobacteria,non-CPR-Bacteria,Bacteria,Prokaryote	1	0	Yes	GCF_000526635.1
Thermodesulfovibrio thiophilus DSM 17215	Nitrospirae,non-CPR-Bacteria,Bacteria,Prokaryote	0.980392	0	Yes	GCF_000423865.1
Herbidospora sakaeratensis	Actinobacteria,non-CPR-Bacteria,Bacteria,Prokaryote	1	0.0392157	Yes	GCF_001570525.1
Zhouia amylolytica AD3	Bacteroidetes,non-CPR-Bacteria,Bacteria,Prokaryote	1	0	Yes	GCF_000511935.2
Methyloferula stellata AR4	Alphaproteobacteria,non-CPR-Bacteria,Bacteria,Prokaryote	1	0.0196078	Yes	GCF_000385335.1
Candidatus Wildermuthbacteria bacterium RIFCSPHIGHO2_02_FULL_48_16	Wildermuthbacteria,Parcubacteria,CPR,Bacteria,Prokaryote	0.813953	0	Yes	GCA_001823255.1
Desulfomonile tiedjei DSM 6799	Deltaproteobacteria,non-CPR-Bacteria,Bacteria,Prokaryote	1	0.0196078	Yes	GCF_000266945.1
Arenibacter sp. C-21	Bacteroidetes,non-CPR-Bacteria,Bacteria,Prokaryote	1	0	Yes	GCF_001748465.1
Tsukamurella tyrosinosolvens	Actinobacteria,non-CPR-Bacteria,Bacteria,Prokaryote	1	0.0196078	Yes	GCF_001575155.1
Megasphaera cerevisiae DSM 20462	Firmicutes,non-CPR-Bacteria,Bacteria,Prokaryote	0.980392	0	Yes	GCF_900167325.1
Polycyclovorans algicola TG408	Gammaproteobacteria,non-CPR-Bacteria,Bacteria,Prokaryote	0.980392	0	Yes	GCF_000711245.1
Desulfopila aestuarii DSM 18488	Deltaproteobacteria,non-CPR-Bacteria,Bacteria,Prokaryote	1	0	Yes	GCF_900143695.1
Methylovorus sp. MM1	Betaproteobacteria,non-CPR-Bacteria,Bacteria,Prokaryote	1	0	Yes	GCF_001648895.1
Christensenella minuta	Firmicutes,non-CPR-Bacteria,Bacteria,Prokaryote	0.980392	0.0196078	Yes	GCF_001678855.1
Thioclava sp. DLFJ4-1	Alphaproteobacteria,non-CPR-Bacteria,Bacteria,Prokaryote	1	0	Yes	GCF_002020145.1
Oryzisolibacter propanilivorax	Betaproteobacteria,non-CPR-Bacteria,Bacteria,Prokaryote	1	0	Yes	GCF_900103645.1
Phenylobacterium sp. Root1277	Alphaproteobacteria,non-CPR-Bacteria,Bacteria,Prokaryote	1	0	Yes	GCF_001425915.1
Sporosarcina sp. P31	Firmicutes,non-CPR-Bacteria,Bacteria,Prokaryote	1	0	Yes	GCF_002743325.1
Selenihalanaerobacter shriftii	Firmicutes,non-CPR-Bacteria,Bacteria,Prokaryote	0.980392	0.0196078	Yes	GCF_900167185.1
Xylophilus sp. Leaf220	Betaproteobacteria,non-CPR-Bacteria,Bacteria,Prokaryote	1	0	Yes	GCF_001421705.1
Halothermothrix orenii H 168	Firmicutes,non-CPR-Bacteria,Bacteria,Prokaryote	0.980392	0.0196078	Yes	GCF_000020485.1
Candidatus Colwellbacteria bacterium CG10_big_fil_rev_8_21_14_0_10_42_22	Colwellbacteria,Parcubacteria,CPR,Bacteria,Prokaryote	0.976744	0.0232558	Yes	GCA_002773725.1
Maliponia aquimaris	Alphaproteobacteria,non-CPR-Bacteria,Bacteria,Prokaryote	1	0.0196078	Yes	GCF_900184945.1
Rubrivirga marina	Rhodothermaeota,non-CPR-Bacteria,Bacteria,Prokaryote	0.941176	0.0196078	Yes	GCF_002283365.1
Roseicitreum antarcticum	Alphaproteobacteria,non-CPR-Bacteria,Bacteria,Prokaryote	1	0	Yes	GCF_900107025.1
Rivularia sp. PCC 7116	Cyanobacteria,non-CPR-Bacteria,Bacteria,Prokaryote	0.980392	0.0196078	Yes	GCF_000316665.1
Chitinimonas koreensis DSM 17726	Betaproteobacteria,non-CPR-Bacteria,Bacteria,Prokaryote	1	0	Yes	GCF_000428465.1
Desulfohalobium retbaense DSM 5692	Deltaproteobacteria,non-CPR-Bacteria,Bacteria,Prokaryote	1	0	Yes	GCF_000024325.1
Terasakiispira papahanaumokuakeensis	Gammaproteobacteria,non-CPR-Bacteria,Bacteria,Prokaryote	1	0	Yes	GCF_001709345.1
Candidatus Buchananbacteria bacterium RBG_13_36_9	Buchananbacteria,Parcubacteria,CPR,Bacteria,Prokaryote	0.860465	0.0232558	Yes	GCA_001817255.1
Bombiscardovia coagulans	Actinobacteria,non-CPR-Bacteria,Bacteria,Prokaryote	0.980392	0	Yes	GCF_002259585.1
Thiobacillus denitrificans DSM 12475	Betaproteobacteria,non-CPR-Bacteria,Bacteria,Prokaryote	1	0	Yes	GCF_000376425.1
Nitrococcus mobilis Nb-231	Gammaproteobacteria,non-CPR-Bacteria,Bacteria,Prokaryote	1	0	Yes	GCF_000153205.1
Candidatus Ryanbacteria bacterium RIFCSPHIGHO2_02_FULL_45_17b	Ryanbacteria,Parcubacteria,CPR,Bacteria,Prokaryote	0.953488	0	Yes	GCA_001819815.1
Thiocapsa sp. KS1	Gammaproteobacteria,non-CPR-Bacteria,Bacteria,Prokaryote	0.960784	0	Yes	GCF_001499735.1
Rummeliibacillus stabekisii	Firmicutes,non-CPR-Bacteria,Bacteria,Prokaryote	1	0	Yes	GCF_001617605.1
Cosenzaea myxofaciens ATCC 19692	Gammaproteobacteria,non-CPR-Bacteria,Bacteria,Prokaryote	1	0	Yes	GCF_001654855.1
Alloscardovia macacae	Actinobacteria,non-CPR-Bacteria,Bacteria,Prokaryote	1	0	Yes	GCF_002127665.1
Succinispira mobilis DSM 6222	Firmicutes,non-CPR-Bacteria,Bacteria,Prokaryote	1	0	Yes	GCF_000384135.1
Niameybacter massiliensis	Firmicutes,non-CPR-Bacteria,Bacteria,Prokaryote	1	0.0392157	Yes	GCF_001282685.1
Prochlorothrix hollandica PCC 9006 = CALU 1027	Cyanobacteria,non-CPR-Bacteria,Bacteria,Prokaryote	0.980392	0.0392157	Yes	GCF_000332315.1
Absiella dolichum DSM 3991	Firmicutes,non-CPR-Bacteria,Bacteria,Prokaryote	0.980392	0	Yes	GCF_000154285.1
Candidatus Doudnabacteria bacterium RIFCSPHIGHO2_01_52_17	Doudnabacteria,CPR,Bacteria,Prokaryote	0.837209	0.0232558	Yes	GCA_001779845.1
Candidatus Magnetomorum sp. HK-1	Deltaproteobacteria,non-CPR-Bacteria,Bacteria,Prokaryote	1	0.0588235	Yes	GCA_001292585.1
Candidatus Terrybacteria bacterium RIFCSPLOWO2_01_FULL_44_24	Terrybacteria,Parcubacteria,CPR,Bacteria,Prokaryote	1	0	Yes	GCA_001822905.1
Oceanibulbus indolifex HEL-45	Alphaproteobacteria,non-CPR-Bacteria,Bacteria,Prokaryote	1	0.0196078	Yes	GCF_000172095.1
Poseidonocella sedimentorum	Alphaproteobacteria,non-CPR-Bacteria,Bacteria,Prokaryote	0.980392	0	Yes	GCF_900116005.1
Pseudovibrio sp. POLY-S9	Alphaproteobacteria,non-CPR-Bacteria,Bacteria,Prokaryote	0.941176	0.0196078	Yes	GCF_001431305.1
Anditalea andensis	Bacteroidetes,non-CPR-Bacteria,Bacteria,Prokaryote	1	0	Yes	GCF_000714815.1
Albimonas donghaensis	Alphaproteobacteria,non-CPR-Bacteria,Bacteria,Prokaryote	1	0.0196078	Yes	GCF_900106695.1
Rhodopseudomonas palustris DX-1	Alphaproteobacteria,non-CPR-Bacteria,Bacteria,Prokaryote	1	0.0196078	Yes	GCF_000177255.2
Aureispira sp. CCB-QB1	Bacteroidetes,non-CPR-Bacteria,Bacteria,Prokaryote	1	0	Yes	GCF_000724545.1
Methanothrix soehngenii GP6	Euryarchaeota,non-DPANN-Archaea,Archaea,Prokaryote	1	0	Yes	GCF_000204415.1
Psychromonas ingrahamii 37	Gammaproteobacteria,non-CPR-Bacteria,Bacteria,Prokaryote	1	0.0196078	Yes	GCF_000015285.1
Candidatus Jidaibacter acanthamoeba	Alphaproteobacteria,non-CPR-Bacteria,Bacteria,Prokaryote	1	0	Yes	GCF_000815465.1
Ectothiorhodosinus mongolicus	Gammaproteobacteria,non-CPR-Bacteria,Bacteria,Prokaryote	1	0	Yes	GCF_900156225.1
Desulfonauticus submarinus	Deltaproteobacteria,non-CPR-Bacteria,Bacteria,Prokaryote	1	0	Yes	GCF_900104045.1
Jeotgalibacillus marinus	Firmicutes,non-CPR-Bacteria,Bacteria,Prokaryote	1	0	Yes	GCF_001274925.1
Bacteriovorax sp. Seq25_V	Unknown,non-CPR-Bacteria,Bacteria,Prokaryote	0.960784	0	Yes	GCF_000447795.1
Pectobacterium atrosepticum ICMP 1526	Gammaproteobacteria,non-CPR-Bacteria,Bacteria,Prokaryote	0.960784	0	Yes	GCF_001038685.1
Adhaeribacter aquaticus DSM 16391	Bacteroidetes,non-CPR-Bacteria,Bacteria,Prokaryote	1	0	Yes	GCF_000473365.1
Plantibacter flavus	Actinobacteria,non-CPR-Bacteria,Bacteria,Prokaryote	1	0.0196078	Yes	GCF_900177615.1
Succinimonas amylolytica DSM 2873	Gammaproteobacteria,non-CPR-Bacteria,Bacteria,Prokaryote	1	0	Yes	GCF_000378405.1
Candidatus Harrisonbacteria bacterium RIFCSPLOWO2_01_FULL_44_18	Harrisonbacteria,Parcubacteria,CPR,Bacteria,Prokaryote	1	0	Yes	GCA_001817915.1
Candidatus Magasanikbacteria bacterium RIFCSPLOWO2_01_FULL_40_15	Magasanikbacteria,Parcubacteria,CPR,Bacteria,Prokaryote	0.953488	0	Yes	GCA_001784325.1
Thermonema rossianum DSM 10300	Bacteroidetes,non-CPR-Bacteria,Bacteria,Prokaryote	1	0	Yes	GCF_000426825.1
Sedimentitalea nanhaiensis DSM 24252	Alphaproteobacteria,non-CPR-Bacteria,Bacteria,Prokaryote	1	0	Yes	GCF_000473225.1
Flavobacteria bacterium BBFL7	Bacteroidetes,non-CPR-Bacteria,Bacteria,Prokaryote	1	0	Yes	GCF_000153385.1
Orenia metallireducens	Firmicutes,non-CPR-Bacteria,Bacteria,Prokaryote	0.980392	0.0392157	Yes	GCF_900215265.1
Arhodomonas aquaeolei DSM 8974	Gammaproteobacteria,non-CPR-Bacteria,Bacteria,Prokaryote	1	0	Yes	GCF_000374645.1
Tepidimonas taiwanensis	Betaproteobacteria,non-CPR-Bacteria,Bacteria,Prokaryote	1	0	Yes	GCF_000807215.1
Marinifilum fragile JCM 15579	Bacteroidetes,non-CPR-Bacteria,Bacteria,Prokaryote	0.941176	0	Yes	GCF_001310955.1
Thioflexothrix psekupsii	Gammaproteobacteria,non-CPR-Bacteria,Bacteria,Prokaryote	1	0	Yes	GCF_002149925.1
Odoribacter splanchnicus	Bacteroidetes,non-CPR-Bacteria,Bacteria,Prokaryote	0.980392	0	Yes	GCF_002161635.1
Thiomicrorhabdus arctica DSM 13458	Gammaproteobacteria,non-CPR-Bacteria,Bacteria,Prokaryote	1	0	Yes	GCF_000381085.1
Dechloromonas denitrificans	Betaproteobacteria,non-CPR-Bacteria,Bacteria,Prokaryote	1	0.0196078	Yes	GCF_001551835.1
Candidatus Abawacabacteria bacterium RIFCSPHIGHO2_01_FULL_46_8	Abawacabacteria,CPR,Bacteria,Prokaryote	0.744186	0	Yes	GCA_001773485.1
Candidatus Curtissbacteria bacterium RIFCSPLOWO2_02_FULL_40_13b	Curtissbacteria,Microgenomates,CPR,Bacteria,Prokaryote	0.906977	0	Yes	GCA_001776535.1
Eubacterium ruminantium	Firmicutes,non-CPR-Bacteria,Bacteria,Prokaryote	1	0.0392157	Yes	GCF_900167085.1
Tamilnaduibacter salinus	Gammaproteobacteria,non-CPR-Bacteria,Bacteria,Prokaryote	1	0	Yes	GCF_002287355.1
Candidatus Yanofskybacteria bacterium RIFCSPHIGHO2_02_FULL_43_15c	Yanofskybacteria,Parcubacteria,CPR,Bacteria,Prokaryote	0.860465	0.0232558	Yes	GCA_001794415.1
Candidatus Riesia pediculicola USDA	Gammaproteobacteria,non-CPR-Bacteria,Bacteria,Prokaryote	0.960784	0	Yes	GCF_000093065.1
Xenococcus sp. PCC 7305	Cyanobacteria,non-CPR-Bacteria,Bacteria,Prokaryote	0.980392	0	Yes	GCF_000332055.1
Polaromonas sp. OV174	Betaproteobacteria,non-CPR-Bacteria,Bacteria,Prokaryote	1	0	Yes	GCF_900112285.1
Actinotalea ferrariae CF5-4	Actinobacteria,non-CPR-Bacteria,Bacteria,Prokaryote	1	0	Yes	GCF_000603945.1
Histophilus somni	Gammaproteobacteria,non-CPR-Bacteria,Bacteria,Prokaryote	1	0	Yes	GCF_002162195.1
Thermoanaerobacter thermocopriae JCM 7501	Firmicutes,non-CPR-Bacteria,Bacteria,Prokaryote	0.803922	0	Yes	GCF_001310975.1
Novosphingobium sp. FSW06-99	Alphaproteobacteria,non-CPR-Bacteria,Bacteria,Prokaryote	1	0	Yes	GCF_001519065.1
Candidatus Woesebacteria bacterium GW2011_GWD1_47_21	Woesebacteria,Microgenomates,CPR,Bacteria,Prokaryote	0.744186	0.0232558	Yes	GCA_001001215.1
Pelosinus fermentans DSM 17108	Firmicutes,non-CPR-Bacteria,Bacteria,Prokaryote	1	0.0196078	Yes	GCF_000271485.2
Diplorickettsia massiliensis 20B	Gammaproteobacteria,non-CPR-Bacteria,Bacteria,Prokaryote	0.803922	0	Yes	GCF_000257395.1
Congregibacter litoralis KT71	Gammaproteobacteria,non-CPR-Bacteria,Bacteria,Prokaryote	1	0.0196078	Yes	GCF_000153125.2
Nitrospina gracilis 3/211	Nitrospinae,non-CPR-Bacteria,Bacteria,Prokaryote	0.980392	0.0196078	Yes	GCF_000341545.2
Turneriella parva DSM 21527	Spirochaetes,non-CPR-Bacteria,Bacteria,Prokaryote	0.960784	0	Yes	GCF_000266885.1
Novispirillum itersonii subsp. itersonii ATCC 12639	Alphaproteobacteria,non-CPR-Bacteria,Bacteria,Prokaryote	1	0	Yes	GCF_000381985.1
Parcubacteria bacterium DG_74_3	Unknown,CPR,Bacteria,Prokaryote	0.953488	0	Yes	GCA_001302985.1
Frondihabitans sp. PAMC 28766	Actinobacteria,non-CPR-Bacteria,Bacteria,Prokaryote	0.921569	0	Yes	GCF_001577365.1
Aciduliprofundum sp. MAR08-339	Euryarchaeota,non-DPANN-Archaea,Archaea,Prokaryote	1	0	Yes	GCF_000327505.1
Prauserella marina	Actinobacteria,non-CPR-Bacteria,Bacteria,Prokaryote	0.980392	0	Yes	GCF_900102755.1
Rhodothermaeota bacterium MED-G12	Rhodothermaeota,non-CPR-Bacteria,Bacteria,Prokaryote	0.784314	0	Yes	GCA_002457365.1
Candidatus Adlerbacteria bacterium RIFCSPLOWO2_01_FULL_54_21b	Adlerbacteria,Parcubacteria,CPR,Bacteria,Prokaryote	0.953488	0.0232558	Yes	GCA_001773545.1
Kiritimatiellaceae bacterium	Kiritimatiellaeota,non-CPR-Bacteria,Bacteria,Prokaryote	0.843137	0.0196078	Yes	GCA_002712105.1
Salinisphaera shabanensis E1L3A	Gammaproteobacteria,non-CPR-Bacteria,Bacteria,Prokaryote	0.980392	0	Yes	GCF_000215955.2
Rugamonas rubra	Gammaproteobacteria,non-CPR-Bacteria,Bacteria,Prokaryote	1	0.0196078	Yes	GCF_900114705.1
Gallibacterium genomosp. 3	Gammaproteobacteria,non-CPR-Bacteria,Bacteria,Prokaryote	1	0	Yes	GCF_001678635.1
Pseudobacteroides cellulosolvens ATCC 35603 = DSM 2933	Firmicutes,non-CPR-Bacteria,Bacteria,Prokaryote	0.980392	0.0392157	Yes	GCF_001262605.1
Salisediminibacterium haloalkalitolerans	Firmicutes,non-CPR-Bacteria,Bacteria,Prokaryote	1	0	Yes	GCF_900111285.1
Nitrosospira sp. Nsp18	Betaproteobacteria,non-CPR-Bacteria,Bacteria,Prokaryote	1	0	Yes	GCF_900103145.1
Aliicoccus persicus	Firmicutes,non-CPR-Bacteria,Bacteria,Prokaryote	1	0.0196078	Yes	GCF_900110815.1
Chlorobi bacterium OLB7	Chlorobi,non-CPR-Bacteria,Bacteria,Prokaryote	0.980392	0.0196078	Yes	GCA_001567195.1
Syntrophobacter fumaroxidans MPOB	Deltaproteobacteria,non-CPR-Bacteria,Bacteria,Prokaryote	1	0.0196078	Yes	GCF_000014965.1
Anaerococcus sp. SB3	Firmicutes,non-CPR-Bacteria,Bacteria,Prokaryote	1	0	Yes	GCF_001182725.1
Candidatus Brennerbacteria bacterium CG_4_8_14_3_um_filter_43_14	Brennerbacteria,Parcubacteria,CPR,Bacteria,Prokaryote	0.976744	0.0232558	Yes	GCA_002782575.1
Parasutterella excrementihominis YIT 11859	Betaproteobacteria,non-CPR-Bacteria,Bacteria,Prokaryote	1	0	Yes	GCF_000205025.1
Agrococcus baldri	Actinobacteria,non-CPR-Bacteria,Bacteria,Prokaryote	1	0	Yes	GCF_900114805.1
Pseudoduganella violaceinigra DSM 15887	Betaproteobacteria,non-CPR-Bacteria,Bacteria,Prokaryote	1	0	Yes	GCF_000425385.1
Serinicoccus profundi MCCC 1A05965	Actinobacteria,non-CPR-Bacteria,Bacteria,Prokaryote	1	0	Yes	GCF_000224715.1
Paludibacter propionicigenes WB4	Bacteroidetes,non-CPR-Bacteria,Bacteria,Prokaryote	1	0	Yes	GCF_000183135.1
Candidatus Peribacteria bacterium RIFCSPLOWO2_12_FULL_55_15	Peregrinibacteria,CPR,Bacteria,Prokaryote	0.953488	0	Yes	GCA_001789045.1
Vitreoscilla stercoraria DSM 513	Betaproteobacteria,non-CPR-Bacteria,Bacteria,Prokaryote	1	0	Yes	GCF_000382305.1
Williamsia sterculiae	Actinobacteria,non-CPR-Bacteria,Bacteria,Prokaryote	1	0.0392157	Yes	GCF_900156495.1
Candidatus Kaiserbacteria bacterium RIFCSPHIGHO2_02_FULL_59_21	Kaiserbacteria,Parcubacteria,CPR,Bacteria,Prokaryote	0.930233	0	Yes	GCA_001781355.1
Austwickia chelonae NBRC 105200	Actinobacteria,non-CPR-Bacteria,Bacteria,Prokaryote	1	0	Yes	GCF_000298175.1
Brachybacterium faecium DSM 4810	Actinobacteria,non-CPR-Bacteria,Bacteria,Prokaryote	1	0	Yes	GCF_000023405.1
Cylindrospermopsis raciborskii CS-508	Cyanobacteria,non-CPR-Bacteria,Bacteria,Prokaryote	0.960784	0.0196078	Yes	GCF_001858115.1
Frateuria terrea	Gammaproteobacteria,non-CPR-Bacteria,Bacteria,Prokaryote	1	0	Yes	GCF_900115705.1
Anaerophaga thermohalophila DSM 12881	Bacteroidetes,non-CPR-Bacteria,Bacteria,Prokaryote	1	0	Yes	GCF_000191885.1
Emergencia timonensis	Firmicutes,non-CPR-Bacteria,Bacteria,Prokaryote	1	0	Yes	GCF_900086585.1
Halofilum ochraceum	Gammaproteobacteria,non-CPR-Bacteria,Bacteria,Prokaryote	1	0.0196078	Yes	GCF_001614315.2
Ezakiella massiliensis	Firmicutes,non-CPR-Bacteria,Bacteria,Prokaryote	1	0	Yes	GCF_900120165.1
Pseudophaeobacter leonis	Alphaproteobacteria,non-CPR-Bacteria,Bacteria,Prokaryote	0.764706	0	Yes	GCF_002087335.1
Hafnia sp. CBA7124	Gammaproteobacteria,non-CPR-Bacteria,Bacteria,Prokaryote	1	0	Yes	GCF_002355555.1
Yaniella halotolerans DSM 15476	Actinobacteria,non-CPR-Bacteria,Bacteria,Prokaryote	1	0	Yes	GCF_000420805.1
Persicobacter sp. JZB09	Bacteroidetes,non-CPR-Bacteria,Bacteria,Prokaryote	1	0	Yes	GCF_001308105.1
Hydrocarboniphaga effusa AP103	Gammaproteobacteria,non-CPR-Bacteria,Bacteria,Prokaryote	1	0	Yes	GCF_000271305.1
Candidatus Kaiserbacteria bacterium RIFCSPLOWO2_01_FULL_54_13	Kaiserbacteria,Parcubacteria,CPR,Bacteria,Prokaryote	0.883721	0	Yes	GCA_001781685.1
Aquimonas voraii	Gammaproteobacteria,non-CPR-Bacteria,Bacteria,Prokaryote	1	0	Yes	GCF_900101825.1
Flexistipes sinusarabici DSM 4947	Deferribacteres,non-CPR-Bacteria,Bacteria,Prokaryote	0.980392	0	Yes	GCF_000218625.1
Thiovulum sp. ES	Epsilonproteobacteria,non-CPR-Bacteria,Bacteria,Prokaryote	0.980392	0.0196078	Yes	GCA_000276965.1
Candidatus Adlerbacteria bacterium GW2011_GWB1_54_7	Adlerbacteria,Parcubacteria,CPR,Bacteria,Prokaryote	0.976744	0.0232558	Yes	GCA_001004755.1
Hymenobacter sp. DG25B	Bacteroidetes,non-CPR-Bacteria,Bacteria,Prokaryote	1	0	Yes	GCF_000801315.1
Aquamicrobium aerolatum DSM 21857	Alphaproteobacteria,non-CPR-Bacteria,Bacteria,Prokaryote	1	0	Yes	GCF_900113935.1
Halogranum rubrum	Euryarchaeota,non-DPANN-Archaea,Archaea,Prokaryote	1	0	Yes	GCF_900114455.1
Bergeriella denitrificans NBRC 102155	Betaproteobacteria,non-CPR-Bacteria,Bacteria,Prokaryote	1	0	Yes	GCF_001592185.1
Candidatus Firestonebacteria bacterium RIFOXYA2_FULL_40_8	Firestonebacteria,non-CPR-Bacteria,Bacteria,Prokaryote	0.705882	0	Yes	GCA_001778355.1
Komagataeibacter xylinus	Alphaproteobacteria,non-CPR-Bacteria,Bacteria,Prokaryote	1	0	Yes	GCF_900016225.1
Candidatus Methanomethylophilus alvus Mx1201	Euryarchaeota,non-DPANN-Archaea,Archaea,Prokaryote	0.973684	0.0263158	Yes	GCF_000300255.2
Anaerosalibacter massiliensis	Firmicutes,non-CPR-Bacteria,Bacteria,Prokaryote	1	0.0392157	Yes	GCF_000751555.1
Sinorhizobium meliloti	Alphaproteobacteria,non-CPR-Bacteria,Bacteria,Prokaryote	1	0	Yes	GCF_002197145.1
Chloroflexus islandicus	Chloroflexi,non-CPR-Bacteria,Bacteria,Prokaryote	0.980392	0.0196078	Yes	GCF_001650695.1
Lentibacter algarum	Alphaproteobacteria,non-CPR-Bacteria,Bacteria,Prokaryote	1	0.0196078	Yes	GCF_900107355.1
Delftia tsuruhatensis	Betaproteobacteria,non-CPR-Bacteria,Bacteria,Prokaryote	0.784314	0	Yes	GCF_000710165.1
Simonsiella muelleri ATCC 29453	Betaproteobacteria,non-CPR-Bacteria,Bacteria,Prokaryote	1	0	Yes	GCF_000163775.2
Candidatus Moranbacteria bacterium GW2011_GWD2_36_12	Moranbacteria,Parcubacteria,CPR,Bacteria,Prokaryote	0.790698	0	Yes	GCA_000991325.1
Crenothrix polyspora	Gammaproteobacteria,non-CPR-Bacteria,Bacteria,Prokaryote	1	0	Yes	GCF_900163755.1
Oscillatoria nigro-viridis PCC 7112	Cyanobacteria,non-CPR-Bacteria,Bacteria,Prokaryote	0.980392	0.0196078	Yes	GCF_000317475.1
Thermodesulfobium narugense DSM 14796	Firmicutes,non-CPR-Bacteria,Bacteria,Prokaryote	0.941176	0	Yes	GCF_000212395.1
Marichromatium gracile	Gammaproteobacteria,non-CPR-Bacteria,Bacteria,Prokaryote	1	0.0588235	Yes	GCF_001583505.1
Rhodanobacter sp. C01	Gammaproteobacteria,non-CPR-Bacteria,Bacteria,Prokaryote	1	0	Yes	GCF_002001045.1
Rubinisphaera brasiliensis DSM 5305	Planctomycetes,non-CPR-Bacteria,Bacteria,Prokaryote	0.921569	0.0588235	Yes	GCF_000165715.2
Scytonema sp. HK-05	Cyanobacteria,non-CPR-Bacteria,Bacteria,Prokaryote	0.980392	0.0196078	Yes	GCF_001904675.1
Cycloclasticus sp. DSM 27168	Gammaproteobacteria,non-CPR-Bacteria,Bacteria,Prokaryote	1	0	Yes	GCF_900142045.1
Agathobacter ruminis	Firmicutes,non-CPR-Bacteria,Bacteria,Prokaryote	0.980392	0.0392157	Yes	GCF_002735305.1
Thermosinus carboxydivorans Nor1	Firmicutes,non-CPR-Bacteria,Bacteria,Prokaryote	0.882353	0	Yes	GCF_000169155.1
Croceibacter atlanticus HTCC2559	Bacteroidetes,non-CPR-Bacteria,Bacteria,Prokaryote	1	0	Yes	GCF_000196315.1
Caldisalinibacter kiritimatiensis	Firmicutes,non-CPR-Bacteria,Bacteria,Prokaryote	0.980392	0	Yes	GCF_000387765.1
Frischella perrara	Gammaproteobacteria,non-CPR-Bacteria,Bacteria,Prokaryote	1	0	Yes	GCF_000807275.1
Candidatus Lindowbacteria bacterium RIFCSPLOWO2_12_FULL_62_27	Lindowbacteria,non-CPR-Bacteria,Bacteria,Prokaryote	0.941176	0	Yes	GCA_001784175.1
Croceivirga radicis	Bacteroidetes,non-CPR-Bacteria,Bacteria,Prokaryote	1	0	Yes	GCF_002072105.2
Candidatus Sungbacteria bacterium RIFCSPHIGHO2_02_FULL_49_20	Sungbacteria,Parcubacteria,CPR,Bacteria,Prokaryote	0.883721	0	Yes	GCA_001820605.1
Luminiphilus syltensis NOR5-1B	Gammaproteobacteria,non-CPR-Bacteria,Bacteria,Prokaryote	0.980392	0	Yes	GCF_000158175.1
Leucothrix mucor DSM 2157	Gammaproteobacteria,non-CPR-Bacteria,Bacteria,Prokaryote	1	0	Yes	GCF_000419525.1
Candidatus Yonathbacteria bacterium RIFCSPHIGHO2_02_FULL_44_14	Yonathbacteria,Parcubacteria,CPR,Bacteria,Prokaryote	0.976744	0	Yes	GCA_001823535.1
Williamwhitmania taraxaci	Bacteroidetes,non-CPR-Bacteria,Bacteria,Prokaryote	1	0	Yes	GCF_900096565.1
Altererythrobacter epoxidivorans	Alphaproteobacteria,non-CPR-Bacteria,Bacteria,Prokaryote	0.980392	0	Yes	GCF_001281485.1
Candidatus Tagabacteria bacterium CG09_land_8_20_14_0_10_41_14	Tagabacteria,Parcubacteria,CPR,Bacteria,Prokaryote	1	0	Yes	GCA_002774055.1
Simkania negevensis Z	Chlamydiae,non-CPR-Bacteria,Bacteria,Prokaryote	0.941176	0	Yes	GCF_000237205.1
Monashia flava	Actinobacteria,non-CPR-Bacteria,Bacteria,Prokaryote	0.960784	0.0392157	Yes	GCF_001956915.1
Coriobacterium glomerans PW2	Actinobacteria,non-CPR-Bacteria,Bacteria,Prokaryote	0.980392	0	Yes	GCF_000195315.1
Candidatus Wirthbacteria bacterium CG2_30_54_11	Wirthbacteria,non-CPR-Bacteria,Bacteria,Prokaryote	0.921569	0	Yes	GCA_001873755.1
Candidatus Curtissbacteria bacterium RIFCSPLOWO2_01_FULL_41_28	Curtissbacteria,Microgenomates,CPR,Bacteria,Prokaryote	0.976744	0	Yes	GCA_001775005.1
Methylosarcina fibrata AML-C10	Gammaproteobacteria,non-CPR-Bacteria,Bacteria,Prokaryote	1	0	Yes	GCF_000372865.1
Luteibacter sp. 9145	Gammaproteobacteria,non-CPR-Bacteria,Bacteria,Prokaryote	1	0.0196078	Yes	GCF_000745055.1
Thioflavicoccus mobilis 8321	Gammaproteobacteria,non-CPR-Bacteria,Bacteria,Prokaryote	1	0	Yes	GCF_000327045.1
Crenarchaeota archaeon 13_1_40CM_3_53_5	Crenarchaeota,non-DPANN-Archaea,Archaea,Prokaryote	0.921053	0.0789474	Yes	GCA_001918715.1
Halovibrio sp. YL5-2	Gammaproteobacteria,non-CPR-Bacteria,Bacteria,Prokaryote	1	0	Yes	GCF_002286965.1
Candidatus Nanopelagicus limnes	Actinobacteria,non-CPR-Bacteria,Bacteria,Prokaryote	1	0	Yes	GCF_002287885.2
Ethanoligenens harbinense YUAN-3	Firmicutes,non-CPR-Bacteria,Bacteria,Prokaryote	0.980392	0.0392157	Yes	GCF_000178115.2
Kiritimatiellaceae bacterium TMED266	Kiritimatiellaeota,non-CPR-Bacteria,Bacteria,Prokaryote	0.745098	0.0196078	Yes	GCA_002168535.1
Acidisphaera rubrifaciens HS-AP3	Alphaproteobacteria,non-CPR-Bacteria,Bacteria,Prokaryote	1	0.0196078	Yes	GCF_000964365.1
Nautella italica	Alphaproteobacteria,non-CPR-Bacteria,Bacteria,Prokaryote	1	0.0196078	Yes	GCF_001251095.1
Sulfolobus islandicus Y.N.15.51	Crenarchaeota,non-DPANN-Archaea,Archaea,Prokaryote	1	0.0263158	Yes	GCF_000022485.1
Candidatus Peregrinibacteria bacterium CG08_land_8_20_14_0_20_41_10	Peregrinibacteria,CPR,Bacteria,Prokaryote	0.790698	0	Yes	GCA_002774385.1
Coprobacter fastidiosus NSB1	Bacteroidetes,non-CPR-Bacteria,Bacteria,Prokaryote	1	0	Yes	GCF_000473955.1
Aeromicrobium sp. PE09-221	Actinobacteria,non-CPR-Bacteria,Bacteria,Prokaryote	0.980392	0	Yes	GCF_002174305.1
Thorsellia anophelis DSM 18579	Gammaproteobacteria,non-CPR-Bacteria,Bacteria,Prokaryote	1	0	Yes	GCF_900111395.1
Bryobacter aggregatus MPL3	Acidobacteria,non-CPR-Bacteria,Bacteria,Prokaryote	1	0.0392157	Yes	GCF_000702445.1
Marinactinospora thermotolerans DSM 45154	Actinobacteria,non-CPR-Bacteria,Bacteria,Prokaryote	0.980392	0.0392157	Yes	GCF_900167435.1
Maribacter dokdonensis DSW-8	Bacteroidetes,non-CPR-Bacteria,Bacteria,Prokaryote	1	0	Yes	GCF_001447995.1
Thalassospira sp. MCCC 1A01428	Alphaproteobacteria,non-CPR-Bacteria,Bacteria,Prokaryote	1	0.0196078	Yes	GCF_002115825.1
Siccationidurans arizonensis	Bacteroidetes,non-CPR-Bacteria,Bacteria,Prokaryote	1	0	Yes	GCF_900115775.1
Hydrogenobaculum sp. 3684	Aquificae,non-CPR-Bacteria,Bacteria,Prokaryote	0.980392	0	Yes	GCF_000213785.1
Youngiibacter fragilis 232.1	Firmicutes,non-CPR-Bacteria,Bacteria,Prokaryote	1	0.0588235	Yes	GCF_000495435.3
Mastigocoleus testarum BC008	Cyanobacteria,non-CPR-Bacteria,Bacteria,Prokaryote	0.980392	0.0196078	Yes	GCF_001456025.1
Candidatus Gottesmanbacteria bacterium RIFCSPHIGHO2_12_FULL_40_13	Gottesmanbacteria,Microgenomates,CPR,Bacteria,Prokaryote	0.953488	0	Yes	GCA_001779275.1
Mycobacterium tuberculosis	Actinobacteria,non-CPR-Bacteria,Bacteria,Prokaryote	1	0.0196078	Yes	GCF_001392195.1
[truncated: 1,656 more rows]
